# Supplementary material for: CRISPR/Cas9 mediated Y-chromosome elimination affects human cells transcriptome
Source: Cell Biosci. 2024 Jan 30;14:15. doi: 10.1186/s13578-024-01198-5 (PMC10829266; doi:10.1186/s13578-024-01198-5)
Supplement: Supplementary file 2 — Additional file 2. Bioinformatic analyses of RNA-seq data. [file 13578_2024_1198_MOESM2_ESM.xlsx]

## Sheet: S1
S1. Significantly Differentially expressed PCGs and lncRNAs
seqnames	start	end	width	strand	gene_id	gene_name	BseMean	Log2FC	Std_Err	WaldStat	p-value	padj	sign	Expression	Biotype
chrY	2841602	2932000	90399	+	ENSG00000129824.16	RPS4Y1	10164.5	-11.5406	0.378126	30.5205	1.39458e-204	2.07821e-200	SIGN	DOWN	PCG
chrX	133300103	133415489	115387	-	ENSG00000076716.9	GPC4	3867.84	-9.79867	0.420284	23.3144	3.16768e-120	2.36024e-116	SIGN	DOWN	PCG
chrY	12537650	12860839	323190	+	ENSG00000114374.13	USP9Y	1273.28	-9.04408	0.406438	22.2521	1.07697e-109	5.34965e-106	SIGN	DOWN	PCG
chrY	12904108	12920478	16371	+	ENSG00000067048.17	DDX3Y	2555.39	-9.21516	0.430836	21.389	1.69006e-101	6.29632e-98	SIGN	DOWN	PCG
chrY	2935281	2982506	47226	+	ENSG00000067646.12	ZFY	1356.56	-8.23628	0.397044	20.744	1.38827e-95	4.1376e-92	SIGN	DOWN	PCG
chrY	19703865	19744939	41075	-	ENSG00000012817.16	KDM5D	1343.41	-8.78	0.424664	20.6752	5.79762e-95	1.43994e-91	SIGN	DOWN	PCG
chr10	129467190	129770983	303794	+	ENSG00000170430.10	MGMT	741.577	-8.41751	0.414489	20.3082	1.08927e-91	2.31889e-88	SIGN	DOWN	PCG
chr11	104942866	104969366	26501	-	ENSG00000196954.14	CASP4	886.166	-4.91946	0.244128	20.1512	2.62753e-90	4.89444e-87	SIGN	DOWN	PCG
chr20	62952707	62969585	16879	+	ENSG00000101194.18	SLC17A9	741.747	-8.16179	0.415498	19.6434	6.58515e-86	1.09035e-82	SIGN	DOWN	PCG
chr2	165087526	165204050	116525	-	ENSG00000153253.19	SCN3A	1912.99	8.3822	0.427313	-19.6161	1.1278e-85	1.68065e-82	SIGN	UP	PCG
chr19	9523223	9538645	15423	-	ENSG00000130818.12	ZNF426	872.475	-6.96453	0.355304	19.6016	1.49824e-85	2.0297e-82	SIGN	DOWN	PCG
chr18	58481247	58629091	147845	-	ENSG00000198796.7	ALPK2	3037.36	-5.14712	0.267309	19.2553	1.27357e-82	1.58156e-79	SIGN	DOWN	PCG
chr8	109573978	109691791	117814	-	ENSG00000147642.17	SYBU	696.438	-6.49762	0.341437	19.0302	9.58334e-81	1.09855e-77	SIGN	DOWN	PCG
chr18	59267035	59274086	7052	-	ENSG00000134438.10	RAX	894.933	-8.23738	0.435064	18.9337	6.01286e-80	6.40026e-77	SIGN	DOWN	PCG
chr1	109733932	109741038	7107	-	ENSG00000134202.12	GSTM3	859.991	-8.14983	0.437984	18.6076	2.78906e-77	2.77083e-74	SIGN	DOWN	PCG
chr12	20810702	20916911	106210	+	ENSG00000111700.13	SLCO1B3	389.603	7.59264	0.429117	-17.6936	4.69378e-70	4.37167e-67	SIGN	UP	PCG
chr15	23685400	23687305	1906	-	ENSG00000182636.8	NDN	420.58	-7.57252	0.436124	17.3632	1.56647e-67	1.37315e-64	SIGN	DOWN	PCG
chr7	107044705	107161811	117107	+	ENSG00000005249.13	PRKAR2B	1485.2	4.3715	0.253264	-17.2606	9.3111e-67	7.70856e-64	SIGN	UP	PCG
chrY	20575776	20593154	17379	+	ENSG00000198692.10	EIF1AY	611.56	-7.63589	0.450354	16.9553	1.75859e-64	1.37929e-61	SIGN	DOWN	PCG
chrY	13234577	13480673	246097	-	ENSG00000183878.16	UTY	402.606	-7.42819	0.442706	16.779	3.4743e-63	2.5887e-60	SIGN	DOWN	PCG
chr19	53962937	53990215	27279	+	ENSG00000142408.7	CACNG8	628.635	6.96003	0.417345	-16.6769	1.92946e-62	1.36918e-59	SIGN	UP	PCG
chr16	31201486	31203450	1965	-	ENSG00000103490.14	PYCARD	340.502	-6.87188	0.412576	16.656	2.736e-62	1.85327e-59	SIGN	DOWN	PCG
chr3	49198428	49258106	59679	+	ENSG00000173421.17	IHO1	380.876	-5.83339	0.3507	16.6336	3.98239e-62	2.58024e-59	SIGN	DOWN	PCG
chr14	30874514	30895065	20552	+	ENSG00000100473.18	COCH	575.803	-5.25746	0.317098	16.5799	9.73738e-62	6.0461e-59	SIGN	DOWN	PCG
chr7	93921735	93928610	6876	+	ENSG00000127920.6	GNG11	470.152	-7.44116	0.449351	16.5598	1.36054e-61	8.1099e-59	SIGN	DOWN	PCG
chr1	40508741	40516038	7298	+	ENSG00000164002.12	EXO5	371.584	-7.21623	0.451238	15.9921	1.4516e-57	8.01173e-55	SIGN	DOWN	PCG
chr7	93885396	93890753	5358	-	ENSG00000105825.14	TFPI2	670.265	-7.42476	0.464212	15.9943	1.39968e-57	8.01173e-55	SIGN	DOWN	PCG
chr1	37556919	37566857	9939	+	ENSG00000163879.11	DNALI1	328.335	-5.66316	0.357152	15.8564	1.26885e-56	6.75298e-54	SIGN	DOWN	PCG
chr9	8314246	10613002	2298757	-	ENSG00000153707.19	PTPRD	473.944	-7.26864	0.458949	15.8376	1.71272e-56	8.801e-54	SIGN	DOWN	PCG
chr7	138706294	138799560	93267	-	ENSG00000105929.16	ATP6V0A4	359.58	-4.04844	0.256965	15.7548	6.36399e-56	3.16121e-53	SIGN	DOWN	PCG
chr13	44373665	44397714	24050	+	ENSG00000151778.11	SERP2	310.094	-7.07289	0.451052	15.6809	2.04417e-55	9.82651e-53	SIGN	DOWN	PCG
chrX	84058346	84206356	148011	-	ENSG00000072133.12	RPS6KA6	421.197	-6.67676	0.428577	15.5789	1.01249e-54	4.71505e-52	SIGN	DOWN	PCG
chr10	104641290	105265242	623953	+	ENSG00000156395.14	SORCS3	670.031	-5.5953	0.359385	15.5691	1.18033e-54	5.33009e-52	SIGN	DOWN	PCG
chrX	51490011	51496592	6582	-	ENSG00000196368.5	NUDT11	210.685	-6.60161	0.427302	15.4495	7.60111e-54	3.33152e-51	SIGN	DOWN	PCG
chr4	625573	670782	45210	+	ENSG00000133256.13	PDE6B	343.017	-5.80476	0.37696	15.3989	1.66571e-53	7.09214e-51	SIGN	DOWN	PCG
chr2	88170295	88186636	16342	+	ENSG00000144115.18	THNSL2	428.217	-7.11724	0.462685	15.3825	2.14647e-53	8.88521e-51	SIGN	DOWN	PCG
chr6	133240514	133532128	291615	+	ENSG00000112319.20	EYA4	494.067	-6.62054	0.4352	15.2126	2.91522e-52	1.17412e-49	SIGN	DOWN	PCG
chrX	117897813	118117340	219528	-	ENSG00000003096.15	KLHL13	557.129	-7.15376	0.470325	15.2102	3.0242e-52	1.18596e-49	SIGN	DOWN	PCG
chr21	34668994	34718227	49234	+	ENSG00000159212.13	CLIC6	5845.53	-6.92182	0.458386	15.1004	1.6087e-51	6.14687e-49	SIGN	DOWN	PCG
chr1	247416156	247449108	32953	+	ENSG00000162711.18	NLRP3	207.284	5.50904	0.366551	-15.0294	4.71394e-51	1.75618e-48	SIGN	UP	PCG
chr3	74262568	74614659	352092	-	ENSG00000113805.9	CNTN3	243.744	-6.78269	0.456764	14.8495	7.01368e-50	2.54921e-47	SIGN	DOWN	PCG
chr1	89106132	89150456	44325	-	ENSG00000162645.13	GBP2	613.745	4.18787	0.283422	-14.7761	2.08865e-49	7.41072e-47	SIGN	UP	PCG
chr14	67386984	67412167	25184	-	ENSG00000100558.9	PLEK2	320.061	-6.07353	0.413174	14.6997	6.47402e-49	2.24363e-46	SIGN	DOWN	PCG
chr2	196189099	196593684	404586	-	ENSG00000138411.13	HECW2	365.683	3.60132	0.245566	-14.6654	1.07403e-48	3.63755e-46	SIGN	UP	PCG
chr12	14942031	14961728	19698	-	ENSG00000111348.9	ARHGDIB	446.599	4.59566	0.313637	-14.6528	1.29259e-48	4.28048e-46	SIGN	UP	PCG
chr3	127915232	127987671	72440	+	ENSG00000187715.13	KBTBD12	243.646	-6.49168	0.445022	14.5873	3.38262e-48	1.09582e-45	SIGN	DOWN	PCG
chrY	14522573	14845654	323082	+	ENSG00000165246.15	NLGN4Y	393.866	-6.77566	0.476224	14.2279	6.15015e-46	1.94999e-43	SIGN	DOWN	PCG
chr3	126103562	126197994	94433	-	ENSG00000144908.14	ALDH1L1	196.466	-6.55	0.460469	14.2246	6.44317e-46	2.00034e-43	SIGN	DOWN	PCG
chr20	34546854	34560345	13492	+	ENSG00000101460.13	MAP1LC3A	294.642	-5.24587	0.369352	14.2029	8.78882e-46	2.67288e-43	SIGN	DOWN	PCG
chr10	70052544	70112282	59739	+	ENSG00000099284.15	MACROH2A2	458.176	-5.40363	0.387125	13.9584	2.79741e-44	8.33741e-42	SIGN	DOWN	PCG
chr12	7346685	7479897	133213	-	ENSG00000177675.9	CD163L1	181.735	4.82766	0.346959	-13.9142	5.19434e-44	1.51776e-41	SIGN	UP	PCG
chr19	37506939	37548762	41824	+	ENSG00000188227.14	ZNF793	137.633	-5.64824	0.4065	13.8948	6.80996e-44	1.95158e-41	SIGN	DOWN	PCG
chr11	75422394	75433203	10810	-	ENSG00000149243.17	KLHL35	190.572	-5.41784	0.390645	13.869	9.76922e-44	2.74681e-41	SIGN	DOWN	PCG
chr19	12075327	12113325	37999	+	ENSG00000286132.1	ENSG00000286132	304.494	-6.55548	0.477985	13.7148	8.27692e-43	2.28412e-40	SIGN	DOWN	PCG
chr1	237042184	237833988	791805	+	ENSG00000198626.18	RYR2	621.418	3.98466	0.29081	-13.7019	9.88846e-43	2.67923e-40	SIGN	UP	PCG
chr19	19865882	19894674	28793	+	ENSG00000256771.5	ZNF253	149.292	-5.77537	0.421934	13.6879	1.19983e-42	3.19283e-40	SIGN	DOWN	PCG
chr5	79069767	79090069	20303	+	ENSG00000132840.10	BHMT2	144.392	-6.28642	0.461775	13.6136	3.32553e-42	8.69422e-40	SIGN	DOWN	PCG
chr19	11887782	11914329	26548	+	ENSG00000198429.10	ZNF69	137.673	-6.01336	0.44206	13.603	3.84139e-42	9.86971e-40	SIGN	DOWN	PCG
chr22	43824509	43862513	38005	-	ENSG00000130540.14	SULT4A1	133.396	-6.25398	0.45986	13.5997	4.01852e-42	1.01498e-39	SIGN	DOWN	PCG
chr14	59595976	59870776	274801	-	ENSG00000139970.18	RTN1	280.933	-6.15404	0.456152	13.4912	1.76188e-41	4.30418e-39	SIGN	DOWN	PCG
chr17	5078467	5096374	17908	+	ENSG00000180787.6	ZFP3	160.293	-6.05727	0.448966	13.4916	1.75242e-41	4.30418e-39	SIGN	DOWN	PCG
chr1	115976513	116070054	93542	+	ENSG00000163393.13	SLC22A15	144.228	-6.17411	0.468768	13.1709	1.29011e-39	3.10083e-37	SIGN	DOWN	PCG
chr19	53879190	53907652	28463	+	ENSG00000126583.12	PRKCG	204.853	5.40751	0.411141	-13.1525	1.64746e-39	3.89689e-37	SIGN	UP	PCG
chr19	52749942	52786807	36866	-	ENSG00000189190.11	ZNF600	235.173	-5.46882	0.416177	13.1406	1.92699e-39	4.48687e-37	SIGN	DOWN	PCG
chr19	19900913	19963464	62552	+	ENSG00000184635.16	ZNF93	119.691	-5.61586	0.430106	13.0569	5.80223e-39	1.33023e-36	SIGN	DOWN	PCG
chr8	144051266	144063965	12700	-	ENSG00000178814.17	OPLAH	1447.75	-4.43388	0.341399	12.9874	1.44242e-38	3.25681e-36	SIGN	DOWN	PCG
chr19	36383120	36418644	35525	-	ENSG00000181007.9	ZFP82	118.349	-6.05508	0.46673	12.9734	1.73122e-38	3.85053e-36	SIGN	DOWN	PCG
chr11	124115404	124147721	32318	+	ENSG00000110002.16	VWA5A	220.75	-5.65684	0.436753	12.952	2.28798e-38	5.01404e-36	SIGN	DOWN	PCG
chr2	151270470	151289894	19425	-	ENSG00000123609.11	NMI	118.013	-6.03537	0.467789	12.9019	4.39108e-38	9.48347e-36	SIGN	DOWN	PCG
chr6	2887270	2903309	16040	-	ENSG00000170542.6	SERPINB9	216.12	-6.18682	0.484154	12.7786	2.15874e-37	4.59566e-35	SIGN	DOWN	PCG
chr5	127045235	127073506	28272	-	ENSG00000164241.14	C5orf63	98.0847	-5.88613	0.468307	12.569	3.12845e-36	6.56623e-34	SIGN	DOWN	PCG
chr2	130836914	131047263	210350	+	ENSG00000136002.20	ARHGEF4	343.896	-5.61078	0.450258	12.4613	1.2142e-35	2.51306e-33	SIGN	DOWN	PCG
chr1	163068775	163076802	8028	+	ENSG00000117152.14	RGS4	1743.56	-4.60794	0.369844	12.4591	1.24694e-35	2.54547e-33	SIGN	DOWN	PCG
chr19	53107879	53133077	25199	-	ENSG00000170954.12	ZNF415	122.959	-5.91866	0.476827	12.4126	2.2327e-35	4.49618e-33	SIGN	DOWN	PCG
chr19	21804946	21852125	47180	-	ENSG00000198521.12	ZNF43	102.925	-5.7384	0.4624	12.41	2.30554e-35	4.58095e-33	SIGN	DOWN	PCG
chr2	216632828	216664436	31609	+	ENSG00000115457.10	IGFBP2	114.907	-5.42095	0.443266	12.2296	2.16081e-34	4.2369e-32	SIGN	DOWN	PCG
chr5	179023804	179035064	11261	+	ENSG00000234284.7	ZNF879	134.956	-4.98456	0.408085	12.2145	2.60097e-34	5.03371e-32	SIGN	DOWN	PCG
chr5	179110853	179345461	234609	-	ENSG00000087116.17	ADAMTS2	648.995	-5.88057	0.482635	12.1843	3.76902e-34	7.20077e-32	SIGN	DOWN	PCG
chr8	94127162	94217303	90142	-	ENSG00000079112.10	CDH17	973.961	-4.96106	0.40814	12.1553	5.37721e-34	1.01432e-31	SIGN	DOWN	PCG
chr11	119308529	119321521	12993	-	ENSG00000076706.17	MCAM	2089.96	-4.42899	0.366028	12.1001	1.05428e-33	1.96386e-31	SIGN	DOWN	PCG
chr12	20815674	21090245	274572	+	ENSG00000257046.5	SLCO1B3-SLCO1B7	94.2275	5.7325	0.474933	-12.0701	1.51902e-33	2.79462e-31	SIGN	UP	PCG
chr2	6917412	7068286	150875	+	ENSG00000151692.15	RNF144A	96.9661	-5.7348	0.477351	12.0138	3.00664e-33	5.46402e-31	SIGN	DOWN	PCG
chrX	138614727	139222777	608051	-	ENSG00000129682.16	FGF13	474.812	3.9455	0.330721	-11.93	8.25933e-33	1.4829e-30	SIGN	UP	PCG
chr3	39808914	40260321	451408	+	ENSG00000170011.14	MYRIP	740.711	-4.46117	0.373978	11.929	8.36034e-33	1.48316e-30	SIGN	DOWN	PCG
chr18	316737	500722	183986	-	ENSG00000158270.12	COLEC12	301.052	-4.4488	0.373264	11.9186	9.46321e-33	1.65907e-30	SIGN	DOWN	PCG
chr8	119416446	119424434	7989	+	ENSG00000136999.5	CCN3	8486.07	-3.48548	0.293464	11.877	1.5578e-32	2.69933e-30	SIGN	DOWN	PCG
chr4	681829	689271	7443	-	ENSG00000169026.13	SLC49A3	277.692	-4.2086	0.35701	11.7885	4.47618e-32	7.66713e-30	SIGN	DOWN	PCG
chr10	12896625	13099652	203028	-	ENSG00000151468.11	CCDC3	141.218	-5.21566	0.446466	11.6821	1.57345e-31	2.6645e-29	SIGN	DOWN	PCG
chr7	103471381	103989658	518278	-	ENSG00000189056.15	RELN	8712.32	-3.28096	0.284359	11.5381	8.47946e-31	1.41979e-28	SIGN	DOWN	PCG
chrX	87517409	87670050	152642	+	ENSG00000102271.14	KLHL4	126.005	-5.65141	0.492435	11.4765	1.73235e-30	2.86838e-28	SIGN	DOWN	PCG
chr6	89364616	89412273	47658	-	ENSG00000025039.15	RRAGD	2367.34	-4.00448	0.351086	11.406	3.90348e-30	6.39227e-28	SIGN	DOWN	PCG
chr6	112107931	112254939	147009	-	ENSG00000112769.20	LAMA4	8557.91	-2.67041	0.235743	11.3277	9.57258e-30	1.55055e-27	SIGN	DOWN	PCG
chrX	115003975	115019977	16003	-	ENSG00000123496.8	IL13RA2	335.632	-5.51073	0.488046	11.2914	1.44669e-29	2.31812e-27	SIGN	DOWN	PCG
chrX	5840637	6228867	388231	-	ENSG00000146938.16	NLGN4X	179.114	-5.6587	0.502454	11.2621	2.01798e-29	3.19915e-27	SIGN	DOWN	PCG
chr4	6320578	6563600	243023	-	ENSG00000074211.14	PPP2R2C	3280.16	2.70274	0.240283	-11.2481	2.36528e-29	3.71025e-27	SIGN	UP	PCG
chr2	240713761	240824293	110533	-	ENSG00000130294.18	KIF1A	145.355	-5.58594	0.500086	11.1699	5.72169e-29	8.88173e-27	SIGN	DOWN	PCG
chr10	85599552	86366795	767244	-	ENSG00000182771.19	GRID1	158.856	-5.33445	0.477907	11.1621	6.24943e-29	9.60093e-27	SIGN	DOWN	PCG
chr14	23346314	23352912	6599	-	ENSG00000092096.19	SLC22A17	74.2686	-5.4055	0.485703	11.1292	9.04242e-29	1.375e-26	SIGN	DOWN	PCG
chr3	73382431	73624941	242511	-	ENSG00000121440.15	PDZRN3	106.439	-5.49299	0.494741	11.1028	1.21633e-28	1.83089e-26	SIGN	DOWN	PCG
chr19	20167214	20200488	33275	+	ENSG00000256229.8	ZNF486	353.882	-2.71119	0.244649	11.082	1.53446e-28	2.28666e-26	SIGN	DOWN	PCG
chr6	39188971	39229475	40505	-	ENSG00000164626.9	KCNK5	99.6979	-5.1285	0.463027	11.076	1.63975e-28	2.41937e-26	SIGN	DOWN	PCG
chr19	58345178	58353492	8315	-	ENSG00000121410.12	A1BG	101.202	-4.83578	0.438867	11.0188	3.10208e-28	4.53208e-26	SIGN	DOWN	PCG
chr9	124001670	124033301	31632	+	ENSG00000106689.11	LHX2	2834.8	-3.83821	0.349436	10.984	4.5608e-28	6.59855e-26	SIGN	DOWN	PCG
chr5	141430507	141512975	82469	+	ENSG00000253159.3	PCDHGA12	241.666	-4.47649	0.407965	10.9727	5.16898e-28	7.40655e-26	SIGN	DOWN	PCG
chr8	133454848	133571940	117093	-	ENSG00000008513.16	ST3GAL1	6815.1	1.96891	0.181231	-10.8641	1.70904e-27	2.42553e-25	SIGN	UP	PCG
chr17	41609778	41615899	6122	-	ENSG00000186832.9	KRT16	255.951	4.94738	0.458135	-10.7989	3.48215e-27	4.89538e-25	SIGN	UP	PCG
chr13	26557683	26688948	131266	+	ENSG00000132970.14	WASF3	1990.21	-2.51907	0.233886	10.7705	4.74362e-27	6.6065e-25	SIGN	DOWN	PCG
chr1	235547685	235650754	103070	-	ENSG00000168243.11	GNG4	167.897	-3.72136	0.34601	10.7551	5.60998e-27	7.74073e-25	SIGN	DOWN	PCG
chr14	38207904	38213067	5164	+	ENSG00000139874.6	SSTR1	782.647	-2.53365	0.23572	10.7486	6.01823e-27	8.22786e-25	SIGN	DOWN	PCG
chr2	165194993	165392310	197318	+	ENSG00000136531.19	SCN2A	103.163	4.65433	0.436036	-10.6742	1.34399e-26	1.80433e-24	SIGN	UP	PCG
chr20	35433347	35454746	21400	-	ENSG00000125965.9	GDF5	514.952	-4.38571	0.410856	10.6746	1.33889e-26	1.80433e-24	SIGN	DOWN	PCG
chr10	50990888	52298423	1307536	+	ENSG00000185532.20	PRKG1	241.664	-4.35235	0.409194	10.6364	2.01776e-26	2.6847e-24	SIGN	DOWN	PCG
chr2	85584431	85593406	8976	+	ENSG00000168899.5	VAMP5	2091.5	-3.75594	0.354032	10.609	2.70563e-26	3.56808e-24	SIGN	DOWN	PCG
chr3	44712643	44723831	11189	+	ENSG00000196653.12	ZNF502	123.922	-4.73381	0.446662	10.5982	3.03847e-26	3.97186e-24	SIGN	DOWN	PCG
chr19	56567468	56588911	21444	+	ENSG00000197016.12	ZNF470	276.621	-3.23013	0.304946	10.5925	3.22989e-26	4.18537e-24	SIGN	DOWN	PCG
chr15	80779343	80951776	172434	+	ENSG00000103888.17	CEMIP	1024.88	3.61322	0.346793	-10.419	2.03157e-25	2.60987e-23	SIGN	UP	PCG
chrX	66162671	66268867	106197	+	ENSG00000089472.18	HEPH	155.89	-5.3345	0.512129	10.4163	2.08856e-25	2.66015e-23	SIGN	DOWN	PCG
chr6	73413515	73452297	38783	-	ENSG00000164430.17	CGAS	97.2222	-3.95177	0.380134	10.3957	2.59282e-25	3.27442e-23	SIGN	DOWN	PCG
chr3	71675414	71754773	79360	-	ENSG00000163412.13	EIF4E3	333.682	-2.46846	0.237734	10.3833	2.95426e-25	3.69953e-23	SIGN	DOWN	PCG
chr7	93130056	93148385	18330	-	ENSG00000177409.12	SAMD9L	214.06	-3.83818	0.369736	10.3809	3.02983e-25	3.76255e-23	SIGN	DOWN	PCG
chr4	122610108	122621066	10959	-	ENSG00000138684.9	IL21	140.4	4.48877	0.432541	-10.3777	3.13295e-25	3.85844e-23	SIGN	UP	PCG
chr7	117710651	117874139	163489	-	ENSG00000077063.11	CTTNBP2	157.157	-5.3035	0.513453	10.3291	5.20525e-25	6.35808e-23	SIGN	DOWN	PCG
chr10	123706207	123940267	234061	-	ENSG00000121898.13	CPXM2	64.0167	-5.1248	0.496286	10.3263	5.35952e-25	6.4933e-23	SIGN	DOWN	PCG
chr18	25061924	25352190	290267	-	ENSG00000198795.11	ZNF521	88.11	-4.2639	0.414158	10.2953	7.3953e-25	8.88748e-23	SIGN	DOWN	PCG
chr19	52369917	52385795	15879	+	ENSG00000221923.9	ZNF880	240.705	-4.33262	0.423736	10.2248	1.5352e-24	1.8302e-22	SIGN	DOWN	PCG
chr10	43643860	43648881	5022	-	ENSG00000169740.14	ZNF32	377.893	-3.40587	0.333297	10.2187	1.63492e-24	1.93362e-22	SIGN	DOWN	PCG
chrX	110944285	111227361	283077	+	ENSG00000077264.16	PAK3	462.483	2.402	0.235933	-10.1809	2.41407e-24	2.83264e-22	SIGN	UP	PCG
chrX	153072454	153075019	2566	+	ENSG00000235961.6	PNMA6A	131.597	-4.99682	0.492369	10.1485	3.36379e-24	3.91619e-22	SIGN	DOWN	PCG
chr12	52232520	52252186	19667	+	ENSG00000135480.17	KRT7	69348.9	-4.57965	0.451534	10.1424	3.58149e-24	4.13732e-22	SIGN	DOWN	PCG
chr11	14643804	14872044	228241	+	ENSG00000152270.9	PDE3B	340.147	-3.17574	0.313218	10.1391	3.7055e-24	4.24764e-22	SIGN	DOWN	PCG
chr19	36817428	36850787	33360	-	ENSG00000197863.9	ZNF790	112.544	-3.31818	0.327658	10.127	4.19467e-24	4.77167e-22	SIGN	DOWN	PCG
chr19	36014660	36033343	18684	-	ENSG00000105270.15	CLIP3	1329.61	-3.37755	0.33366	10.1227	4.38138e-24	4.94631e-22	SIGN	DOWN	PCG
chr3	46515385	46606948	91564	-	ENSG00000163827.14	LRRC2	1672.68	-3.13363	0.310638	10.0877	6.26043e-24	7.0145e-22	SIGN	DOWN	PCG
chr1	232805416	232809929	4514	+	ENSG00000212916.6	MAP10	55.174	-4.803	0.476185	10.0864	6.34418e-24	7.0553e-22	SIGN	DOWN	PCG
chr22	50263713	50270767	7055	-	ENSG00000185386.15	MAPK11	650.51	2.34791	0.233058	-10.0744	7.17115e-24	7.91588e-22	SIGN	UP	PCG
chr14	22773222	22829820	56599	-	ENSG00000155465.21	SLC7A7	1915.73	4.56226	0.453035	-10.0704	7.46451e-24	8.17913e-22	SIGN	UP	PCG
chr19	2714567	2721372	6806	-	ENSG00000176490.5	DIRAS1	102.539	-4.73277	0.47206	10.0258	1.17416e-23	1.27718e-21	SIGN	DOWN	PCG
chr1	29236516	29326813	90298	+	ENSG00000060656.20	PTPRU	352.861	-3.01635	0.302221	9.98063	1.85282e-23	2.00077e-21	SIGN	DOWN	PCG
chr1	53506237	53739164	232928	-	ENSG00000174332.6	GLIS1	374.045	3.45461	0.348369	-9.91652	3.52851e-23	3.78287e-21	SIGN	UP	PCG
chr1	28147166	28193936	46771	-	ENSG00000169403.12	PTAFR	351.156	4.10419	0.414876	-9.89257	4.48357e-23	4.77244e-21	SIGN	UP	PCG
chr1	37713880	37765133	51254	-	ENSG00000183317.17	EPHA10	54.9428	-4.94289	0.500777	9.87045	5.59155e-23	5.9096e-21	SIGN	DOWN	PCG
chr19	36850361	36913029	62669	+	ENSG00000251247.12	ZNF345	66.0664	-4.6407	0.47097	9.8535	6.61974e-23	6.947e-21	SIGN	DOWN	PCG
chr4	74744759	74794523	49765	-	ENSG00000174808.12	BTC	227.196	-2.90111	0.295603	9.81421	9.77994e-23	1.01917e-20	SIGN	DOWN	PCG
chr22	23765834	23767972	2139	-	ENSG00000250479.9	CHCHD10	109.2	-5.05655	0.515342	9.81204	9.99316e-23	1.03415e-20	SIGN	DOWN	PCG
chr19	53235381	53254898	19518	-	ENSG00000197928.11	ZNF677	75.0298	-4.97645	0.509268	9.77177	1.48832e-22	1.52958e-20	SIGN	DOWN	PCG
chr14	60643421	60658259	14839	-	ENSG00000126778.12	SIX1	54.7105	-4.89883	0.503091	9.73746	2.08703e-22	2.1302e-20	SIGN	DOWN	PCG
chr15	51056598	51105276	48679	-	ENSG00000183578.8	TNFAIP8L3	95.9708	-4.08457	0.420119	9.72241	2.41993e-22	2.45319e-20	SIGN	DOWN	PCG
chr17	76142465	76240493	98029	-	ENSG00000141576.16	RNF157	1560.88	1.75675	0.180736	-9.72002	2.47727e-22	2.49434e-20	SIGN	UP	PCG
chr16	88382959	88440757	57799	+	ENSG00000225614.4	ZNF469	111.794	-5.01201	0.517515	9.68476	3.50013e-22	3.5006e-20	SIGN	DOWN	PCG
chr5	179060373	179083977	23605	+	ENSG00000177932.7	ZNF354C	159.605	-3.36882	0.348214	9.67455	3.86802e-22	3.84275e-20	SIGN	DOWN	PCG
chr7	87934143	88202889	268747	+	ENSG00000008277.15	ADAM22	696.723	1.73694	0.180778	-9.60814	7.38727e-22	7.2904e-20	SIGN	UP	PCG
chr19	57746815	57758148	11334	+	ENSG00000152443.13	ZNF776	538.014	-2.38849	0.249112	9.58803	8.97837e-22	8.80235e-20	SIGN	DOWN	PCG
chr9	17579066	17797124	218059	+	ENSG00000107295.10	SH3GL2	73.456	-3.93493	0.411692	9.55795	1.20112e-21	1.16988e-19	SIGN	DOWN	PCG
chr1	1434861	1442882	8022	+	ENSG00000179403.12	VWA1	53.3469	-4.83191	0.505851	9.55204	1.27171e-21	1.23059e-19	SIGN	DOWN	PCG
chr1	186828949	186988981	160033	+	ENSG00000116711.10	PLA2G4A	101.776	-4.93943	0.51838	9.52859	1.59436e-21	1.53285e-19	SIGN	DOWN	PCG
chrX	43654907	43746817	91911	+	ENSG00000189221.11	MAOA	390.921	-3.58513	0.377974	9.48514	2.42056e-21	2.31226e-19	SIGN	DOWN	PCG
chr10	99329356	99394330	64975	+	ENSG00000119946.12	CNNM1	605.906	-1.84719	0.194927	9.47632	2.63416e-21	2.50027e-19	SIGN	DOWN	PCG
chr14	77116568	77259495	142928	+	ENSG00000165548.11	TMEM63C	171.399	3.25605	0.343781	-9.4713	2.76383e-21	2.60674e-19	SIGN	UP	PCG
chr3	155024124	155183704	159581	+	ENSG00000196549.13	MME	8436.93	-2.26467	0.242965	9.32094	1.15314e-20	1.08076e-18	SIGN	DOWN	PCG
chr14	103519667	103522833	3167	-	ENSG00000166165.14	CKB	349.059	-3.2255	0.347518	9.28154	1.67044e-20	1.5558e-18	SIGN	DOWN	PCG
chr19	859453	867884	8432	+	ENSG00000197766.9	CFD	69.3023	-4.30053	0.464048	9.26743	1.90683e-20	1.76494e-18	SIGN	DOWN	PCG
chr15	29120252	29570979	450728	-	ENSG00000104059.5	FAM189A1	138.673	-3.92828	0.424305	9.25816	2.07992e-20	1.91327e-18	SIGN	DOWN	PCG
chr4	784957	826129	41173	-	ENSG00000168993.15	CPLX1	286.36	3.01862	0.327081	-9.22897	2.73251e-20	2.49815e-18	SIGN	UP	PCG
chr19	53124072	53159075	35004	-	ENSG00000197937.13	ZNF347	574.259	-1.8534	0.201486	9.19865	3.62463e-20	3.29355e-18	SIGN	DOWN	PCG
chr8	18391282	18401218	9937	+	ENSG00000156006.5	NAT2	46.1865	4.47129	0.486827	-9.18456	4.13203e-20	3.73185e-18	SIGN	UP	PCG
chr19	36888124	36916291	28168	-	ENSG00000185869.15	ZNF829	138.048	-3.67694	0.402258	9.14077	6.20087e-20	5.56659e-18	SIGN	DOWN	PCG
chr16	82626965	83800640	1173676	+	ENSG00000140945.17	CDH13	50.2774	-4.42413	0.485023	9.12148	7.4106e-20	6.61274e-18	SIGN	DOWN	PCG
chr17	41377669	41382306	4638	-	ENSG00000131737.7	KRT34	1813.55	-1.8139	0.200126	9.06378	1.26001e-19	1.11766e-17	SIGN	DOWN	PCG
chrX	2828822	2882820	53999	+	ENSG00000056998.20	GYG2	171.621	-4.72966	0.525205	9.00535	2.14972e-19	1.89557e-17	SIGN	DOWN	PCG
chr12	7919230	7936187	16958	-	ENSG00000059804.16	SLC2A3	3105.14	-2.15393	0.239283	9.00163	2.22396e-19	1.9495e-17	SIGN	DOWN	PCG
chr1	26177484	26189884	12401	+	ENSG00000142675.18	CNKSR1	173.124	3.87802	0.432545	-8.96558	3.08665e-19	2.6899e-17	SIGN	UP	PCG
chr14	52004809	52069059	64251	-	ENSG00000087303.19	NID2	1020.61	-3.87862	0.432805	8.96158	3.20067e-19	2.77305e-17	SIGN	DOWN	PCG
chr16	77788564	77980107	191544	+	ENSG00000171724.3	VAT1L	79.997	-4.56679	0.511998	8.91955	4.6818e-19	4.03285e-17	SIGN	DOWN	PCG
chr11	44885903	44951306	65404	-	ENSG00000175274.19	TP53I11	2038.79	-3.63274	0.407792	8.90833	5.1806e-19	4.43685e-17	SIGN	DOWN	PCG
chr5	140966470	141012347	45878	+	ENSG00000243232.6	PCDHAC2	122.546	-4.70869	0.529321	8.89572	5.80418e-19	4.94251e-17	SIGN	DOWN	PCG
chr9	113876282	114056593	180312	+	ENSG00000157657.15	ZNF618	1944.41	2.02421	0.227775	-8.8869	6.28373e-19	5.32046e-17	SIGN	UP	PCG
chr19	22634324	22667671	33348	+	ENSG00000229676.3	ZNF492	46.0146	-4.56799	0.514867	8.87218	7.17309e-19	6.03918e-17	SIGN	DOWN	PCG
chr19	57466663	57477570	10908	-	ENSG00000197128.13	ZNF772	304.921	-3.39031	0.382494	8.8637	7.74028e-19	6.48009e-17	SIGN	DOWN	PCG
chr2	136114349	136119177	4829	-	ENSG00000121966.8	CXCR4	532.936	-3.78036	0.428332	8.82577	1.08708e-18	9.05009e-17	SIGN	DOWN	PCG
chr2	237485428	237555322	69895	+	ENSG00000115648.14	MLPH	57.6002	-4.58255	0.520262	8.80815	1.27233e-18	1.05334e-16	SIGN	DOWN	PCG
chr8	41261962	41309473	47512	-	ENSG00000104332.12	SFRP1	5782.47	-2.77263	0.315914	8.77652	1.6861e-18	1.38819e-16	SIGN	DOWN	PCG
chr19	36916329	36998700	82372	+	ENSG00000198453.14	ZNF568	181.558	-3.42842	0.391578	8.75537	2.03426e-18	1.66563e-16	SIGN	DOWN	PCG
chr4	56505209	56524959	19751	+	ENSG00000196503.5	ARL9	59.3308	-4.42112	0.505523	8.74565	2.21743e-18	1.80569e-16	SIGN	DOWN	PCG
chr10	49364066	49396089	32024	-	ENSG00000165606.10	DRGX	279.055	-3.89227	0.449286	8.66323	4.58578e-18	3.71399e-16	SIGN	DOWN	PCG
chr19	30228290	30713538	485249	+	ENSG00000198597.9	ZNF536	35.2026	-4.43613	0.513337	8.64175	5.53606e-18	4.45937e-16	SIGN	DOWN	PCG
chrX	153935269	153944687	9419	-	ENSG00000102032.13	RENBP	911.404	-4.28966	0.499703	8.58442	9.12937e-18	7.3143e-16	SIGN	DOWN	PCG
chr12	5531869	5946232	414364	-	ENSG00000047617.17	ANO2	202.466	3.44865	0.401876	-8.58139	9.37351e-18	7.46974e-16	SIGN	UP	PCG
chr1	18904280	18956676	52397	-	ENSG00000169991.11	IFFO2	6467.94	2.31376	0.271356	-8.52667	1.50623e-17	1.19392e-15	SIGN	UP	PCG
chr5	146580742	147084784	504043	-	ENSG00000156475.19	PPP2R2B	847.718	-3.55713	0.417618	8.51768	1.62783e-17	1.28349e-15	SIGN	DOWN	PCG
chr5	83940554	84384880	444327	-	ENSG00000164176.13	EDIL3	2800.23	2.07577	0.244066	-8.50497	1.81642e-17	1.42465e-15	SIGN	UP	PCG
chr22	42074248	42079438	5191	+	ENSG00000177096.9	PHETA2	37.2001	-4.20982	0.497861	8.45582	2.77123e-17	2.16214e-15	SIGN	DOWN	PCG
chr3	183122215	183163839	41625	-	ENSG00000078081.8	LAMP3	44.9293	-4.38888	0.522701	8.39655	4.59796e-17	3.56869e-15	SIGN	DOWN	PCG
chr5	81233320	81266398	33079	+	ENSG00000131730.16	CKMT2	215.982	-2.35819	0.282903	8.33568	7.70565e-17	5.94972e-15	SIGN	DOWN	PCG
chrX	67544021	67730619	186599	+	ENSG00000169083.18	AR	91.3461	-4.1949	0.503679	8.32851	8.1863e-17	6.28826e-15	SIGN	DOWN	PCG
chr19	3708362	3750813	42452	+	ENSG00000105289.15	TJP3	143.178	3.78324	0.455068	-8.31358	9.28613e-17	7.0965e-15	SIGN	UP	PCG
chr17	16342534	16353656	11123	-	ENSG00000166582.11	CENPV	280.861	-1.91299	0.231006	8.28113	1.22014e-16	9.27678e-15	SIGN	DOWN	PCG
chr2	157257705	157318491	60787	+	ENSG00000136542.9	GALNT5	608.718	1.90222	0.230003	-8.2704	1.33507e-16	1.00991e-14	SIGN	UP	PCG
chr11	118253416	118264536	11121	-	ENSG00000149573.9	MPZL2	54.9567	4.03891	0.489993	-8.2428	1.68232e-16	1.26615e-14	SIGN	UP	PCG
chr13	100530164	100589528	59365	-	ENSG00000134864.11	GGACT	227.219	-2.21297	0.268496	8.24211	1.69203e-16	1.26707e-14	SIGN	DOWN	PCG
chr6	46159185	46170980	11796	-	ENSG00000112796.10	ENPP5	128.467	-3.59668	0.436526	8.23934	1.73159e-16	1.29021e-14	SIGN	DOWN	PCG
chr19	52336243	52367778	31536	+	ENSG00000167554.15	ZNF610	33.1946	-4.27601	0.519841	8.22561	1.94202e-16	1.4398e-14	SIGN	DOWN	PCG
chr22	44881162	45010005	128844	-	ENSG00000056487.16	PHF21B	211.252	3.09269	0.377564	-8.19117	2.58691e-16	1.90842e-14	SIGN	UP	PCG
chr19	18607430	18621039	13610	+	ENSG00000105696.9	TMEM59L	161.021	2.77813	0.339279	-8.18832	2.64899e-16	1.94459e-14	SIGN	UP	PCG
chr4	185500660	185535507	34848	-	ENSG00000154553.16	PDLIM3	218.723	-2.48432	0.306139	8.115	4.85768e-16	3.54849e-14	SIGN	DOWN	PCG
chrX	105822539	105958610	136072	+	ENSG00000123572.17	NRK	60.8072	-4.31076	0.531845	8.1053	5.26135e-16	3.82461e-14	SIGN	DOWN	PCG
chr9	41890314	42129510	239197	-	ENSG00000154529.15	CNTNAP3B	169.298	2.25522	0.279006	-8.08305	6.31651e-16	4.56935e-14	SIGN	UP	PCG
chr19	58083838	58118427	34590	-	ENSG00000121413.13	ZSCAN18	1748.35	-1.97507	0.244369	8.08235	6.35309e-16	4.57361e-14	SIGN	DOWN	PCG
chr10	69451465	69507666	56202	+	ENSG00000099282.10	TSPAN15	2027.51	2.60782	0.323048	-8.07255	6.88465e-16	4.93245e-14	SIGN	UP	PCG
chr22	45413693	45432509	18817	+	ENSG00000128408.9	RIBC2	47.3966	-4.26536	0.528991	8.06322	7.43129e-16	5.29861e-14	SIGN	DOWN	PCG
chr6	133987581	134052624	65044	-	ENSG00000146411.6	SLC2A12	1500.43	2.37592	0.296728	-8.00704	1.17504e-15	8.33829e-14	SIGN	UP	PCG
chr19	58059239	58086310	27072	+	ENSG00000176293.20	ZNF135	30.0025	-4.17384	0.522093	7.99444	1.30167e-15	9.19315e-14	SIGN	DOWN	PCG
chr9	128149071	128153453	4383	+	ENSG00000148346.12	LCN2	237.371	3.36821	0.421674	-7.98771	1.37464e-15	9.66271e-14	SIGN	UP	PCG
chr9	38406528	38424454	17927	-	ENSG00000137142.5	IGFBPL1	97.6544	-4.29807	0.538269	7.98497	1.40552e-15	9.83334e-14	SIGN	DOWN	PCG
chr1	150794880	150809577	14698	-	ENSG00000143387.14	CTSK	1842.5	-2.76741	0.347679	7.95968	1.72487e-15	1.20112e-13	SIGN	DOWN	PCG
chr5	139846779	140043299	196521	-	ENSG00000158458.21	NRG2	278.073	-2.92432	0.367508	7.95715	1.76049e-15	1.22023e-13	SIGN	DOWN	PCG
chr16	57882340	57971128	88789	-	ENSG00000070729.14	CNGB1	106.336	4.13783	0.520153	-7.95502	1.791e-15	1.23563e-13	SIGN	UP	PCG
chr1	205434885	205457091	22207	-	ENSG00000281406.2	BLACAT1	427.54	3.07689	0.387288	-7.9447	1.94663e-15	1.3368e-13	SIGN	UP	PCG
chr2	37342827	37373322	30496	+	ENSG00000115828.17	QPCT	543.94	2.08342	0.263018	-7.9212	2.35231e-15	1.60799e-13	SIGN	UP	PCG
chr15	65381484	65422947	41464	-	ENSG00000103742.12	IGDCC4	52.2287	-4.10258	0.51845	7.91317	2.50922e-15	1.70742e-13	SIGN	DOWN	PCG
chr16	67289428	67326760	37333	-	ENSG00000168676.11	KCTD19	119.125	-3.03632	0.384582	7.89511	2.90066e-15	1.9648e-13	SIGN	DOWN	PCG
chr19	55528611	55537133	8523	-	ENSG00000187550.9	SBK2	56.3299	3.78903	0.480816	-7.88041	3.26296e-15	2.20021e-13	SIGN	UP	PCG
chr1	183554461	183590905	36445	-	ENSG00000116701.16	NCF2	740.8	3.01921	0.383314	-7.87661	3.36391e-15	2.25806e-13	SIGN	UP	PCG
chr11	85694224	85811159	116936	-	ENSG00000137501.18	SYTL2	2296.59	-2.19253	0.278396	7.87558	3.39175e-15	2.26654e-13	SIGN	DOWN	PCG
chr16	68229033	68238102	9070	-	ENSG00000103067.14	ESRP2	930.167	1.93207	0.245404	-7.87301	3.46215e-15	2.30326e-13	SIGN	UP	PCG
chr11	120236640	120319945	83306	+	ENSG00000137709.10	POU2F3	200.553	3.2601	0.415259	-7.85076	4.1354e-15	2.73892e-13	SIGN	UP	PCG
chr3	12153068	12158912	5845	-	ENSG00000157150.5	TIMP4	28.8182	-4.11268	0.523946	7.84944	4.17913e-15	2.7435e-13	SIGN	DOWN	PCG
chr19	20077994	20127076	49083	+	ENSG00000213988.11	ZNF90	266.744	-2.94504	0.37519	7.84947	4.17805e-15	2.7435e-13	SIGN	DOWN	PCG
chrX	54920462	54931431	10970	+	ENSG00000067445.22	TRO	236.695	-3.72388	0.475104	7.83803	4.57685e-15	2.99142e-13	SIGN	DOWN	PCG
chr4	55078481	55125595	47115	-	ENSG00000128052.10	KDR	160.99	-3.27839	0.419166	7.82123	5.23084e-15	3.40393e-13	SIGN	DOWN	PCG
chr2	112138385	112188218	49834	+	ENSG00000144152.13	FBLN7	1073.98	-1.97979	0.253772	7.80147	6.11886e-15	3.96449e-13	SIGN	DOWN	PCG
chr19	589881	617159	27279	+	ENSG00000099822.3	HCN2	623.511	-3.18826	0.410184	7.77274	7.68048e-15	4.95474e-13	SIGN	DOWN	PCG
chr5	159865080	159973012	107933	+	ENSG00000170214.5	ADRA1B	761.265	2.43731	0.313866	-7.76544	8.13594e-15	5.22594e-13	SIGN	UP	PCG
chr19	52397849	52418412	20564	+	ENSG00000167555.14	ZNF528	669.005	-2.23736	0.288215	7.7628	8.3073e-15	5.3131e-13	SIGN	DOWN	PCG
chr19	52860851	52897693	36843	-	ENSG00000182986.15	ZNF320	45.1532	-3.46717	0.44876	7.7261	1.10889e-14	7.06183e-13	SIGN	DOWN	PCG
chr17	6057807	6124427	66621	+	ENSG00000179314.16	WSCD1	455.14	-2.47182	0.320393	7.71497	1.21014e-14	7.67383e-13	SIGN	DOWN	PCG
chr6	18387350	18468870	81521	+	ENSG00000137393.10	RNF144B	10392	1.59035	0.206256	-7.71056	1.25266e-14	7.90979e-13	SIGN	UP	PCG
chr19	33177603	33208864	31262	+	ENSG00000130881.14	LRP3	2594.67	-2.03826	0.264437	7.70792	1.27883e-14	8.041e-13	SIGN	DOWN	PCG
chr1	160400564	160428670	28107	+	ENSG00000162738.7	VANGL2	101.434	-3.3315	0.432556	7.70191	1.34051e-14	8.39342e-13	SIGN	DOWN	PCG
chr6	12290361	12297194	6834	+	ENSG00000078401.7	EDN1	400.511	2.37381	0.308355	-7.69829	1.379e-14	8.59829e-13	SIGN	UP	PCG
chr7	135183839	135211555	27717	-	ENSG00000105875.15	WDR91	1135.22	1.44755	0.188357	-7.68515	1.5282e-14	9.48884e-13	SIGN	UP	PCG
chr8	17643795	17801094	157300	-	ENSG00000129422.15	MTUS1	2721.78	2.68733	0.35037	-7.66997	1.72034e-14	1.06375e-12	SIGN	UP	PCG
chr16	1833986	1872178	38193	-	ENSG00000162039.18	MEIOB	29.293	-4.02205	0.528716	7.60721	2.80068e-14	1.72462e-12	SIGN	DOWN	PCG
chr11	10573091	10693988	120898	-	ENSG00000072952.20	IRAG1	74.5874	3.36521	0.442564	-7.60389	2.87352e-14	1.76219e-12	SIGN	UP	PCG
chr5	180601506	180649624	48119	-	ENSG00000037280.16	FLT4	48.7355	-4.07371	0.536399	7.59456	3.08841e-14	1.88621e-12	SIGN	DOWN	PCG
chr19	54040825	54063953	23129	-	ENSG00000189068.11	VSTM1	68.8732	3.65158	0.481301	-7.5869	3.2766e-14	1.99298e-12	SIGN	UP	PCG
chr19	19997058	20039505	42448	-	ENSG00000197124.12	ZNF682	72.1375	-3.17056	0.418567	7.5748	3.59686e-14	2.17888e-12	SIGN	DOWN	PCG
chr12	11649674	11895377	245704	+	ENSG00000139083.11	ETV6	1386.83	1.30358	0.172445	-7.55937	4.05013e-14	2.44352e-12	SIGN	UP	PCG
chr15	60488284	61229302	741019	-	ENSG00000069667.16	RORA	697.847	-2.75613	0.365483	7.54105	4.66211e-14	2.8014e-12	SIGN	DOWN	PCG
chr4	37453925	37623495	169571	+	ENSG00000154274.15	C4orf19	94.329	2.99473	0.400475	-7.47794	7.54962e-14	4.51825e-12	SIGN	UP	PCG
chr19	56375846	56393538	17693	-	ENSG00000018869.18	ZNF582	37.9207	-3.81353	0.510314	7.47292	7.84373e-14	4.67549e-12	SIGN	DOWN	PCG
chr19	57921882	57935402	13521	-	ENSG00000196724.13	ZNF418	30.8152	-3.75677	0.50322	7.46547	8.30041e-14	4.928e-12	SIGN	DOWN	PCG
chr22	37225270	37259594	34325	-	ENSG00000128340.16	RAC2	1140.1	-2.56039	0.343037	7.46389	8.40073e-14	4.96777e-12	SIGN	DOWN	PCG
chr11	36296288	36465204	168917	+	ENSG00000135362.14	PRR5L	717.904	1.53947	0.206575	-7.45235	9.16953e-14	5.40096e-12	SIGN	UP	PCG
chrX	74732856	74925472	192617	-	ENSG00000050030.16	NEXMIF	68.8196	-4.02979	0.541829	7.43738	1.02704e-13	6.0256e-12	SIGN	DOWN	PCG
chr8	38400215	38468834	68620	-	ENSG00000077782.22	FGFR1	11773.1	-2.11161	0.284184	7.43044	1.08234e-13	6.30039e-12	SIGN	DOWN	PCG
chrX	19360056	19515508	155453	-	ENSG00000180815.15	MAP3K15	199.688	-2.75522	0.370789	7.43071	1.08016e-13	6.30039e-12	SIGN	DOWN	PCG
chr20	46709649	46736347	26699	+	ENSG00000197496.6	SLC2A10	75.9767	-3.48162	0.469638	7.41342	1.23086e-13	7.13708e-12	SIGN	DOWN	PCG
chr11	110577042	110713189	136148	-	ENSG00000137727.13	ARHGAP20	399.238	-2.87666	0.390194	7.37237	1.67622e-13	9.68181e-12	SIGN	DOWN	PCG
chr17	41436154	41440983	4830	-	ENSG00000171360.4	KRT38	918.526	3.63769	0.494393	-7.35789	1.86842e-13	1.07503e-11	SIGN	UP	PCG
chr16	66921679	66925536	3858	-	ENSG00000166592.12	RRAD	233.213	2.41841	0.328964	-7.35158	1.95874e-13	1.12266e-11	SIGN	UP	PCG
chr16	21238874	21303083	64210	-	ENSG00000103316.12	CRYM	196.837	-3.01381	0.411103	7.33103	2.28389e-13	1.30401e-11	SIGN	DOWN	PCG
chr5	78997564	79236038	238475	-	ENSG00000132837.15	DMGDH	28.3554	-3.82952	0.523149	7.32014	2.47706e-13	1.4089e-11	SIGN	DOWN	PCG
chr4	152618628	152680012	61385	-	ENSG00000170006.12	TMEM154	37.9346	-3.9224	0.537621	7.29585	2.96779e-13	1.6816e-11	SIGN	DOWN	PCG
chr1	161983192	162023869	40678	-	ENSG00000162745.11	OLFML2B	371.234	1.81974	0.249566	-7.29164	3.06213e-13	1.72848e-11	SIGN	UP	PCG
chr2	229357629	229714555	356927	-	ENSG00000187957.8	DNER	260.268	-3.57589	0.491147	7.2807	3.32093e-13	1.86749e-11	SIGN	DOWN	PCG
chr8	27311482	27459391	147910	+	ENSG00000120899.18	PTK2B	1215.83	1.54229	0.211874	-7.27932	3.35516e-13	1.87965e-11	SIGN	UP	PCG
chr15	31326835	31435665	108831	+	ENSG00000169926.11	KLF13	105.621	-3.03202	0.416722	7.27587	3.44184e-13	1.92099e-11	SIGN	DOWN	PCG
chr2	85133392	85310387	176996	+	ENSG00000152284.5	TCF7L1	283.872	-2.85255	0.392668	7.26453	3.74337e-13	2.08148e-11	SIGN	DOWN	PCG
chr11	61392393	61398866	6474	+	ENSG00000187049.11	TMEM216	315.706	-1.79063	0.246955	7.25084	4.14203e-13	2.29459e-11	SIGN	DOWN	PCG
chr3	119579268	119589945	10678	+	ENSG00000144843.12	ADPRH	1245.76	-1.97364	0.272541	7.24164	4.43303e-13	2.43767e-11	SIGN	DOWN	PCG
chr19	405445	409147	3703	-	ENSG00000183186.8	C2CD4C	254.755	2.32877	0.321558	-7.24214	4.41673e-13	2.43767e-11	SIGN	UP	PCG
chr14	73591873	73595766	3894	+	ENSG00000177465.5	ACOT4	31.253	-3.41537	0.473532	7.21254	5.49158e-13	3.00866e-11	SIGN	DOWN	PCG
chr11	68754620	68844410	89791	-	ENSG00000110090.13	CPT1A	3850.42	-1.21992	0.169247	7.20796	5.67965e-13	3.1003e-11	SIGN	DOWN	PCG
chr19	12014715	12035741	21027	-	ENSG00000197647.13	ZNF433	67.7618	-2.78183	0.386372	7.19989	6.02619e-13	3.27179e-11	SIGN	DOWN	PCG
chr22	17178790	17258235	79446	-	ENSG00000093072.19	ADA2	51.1013	-3.74102	0.519612	7.19963	6.03773e-13	3.27179e-11	SIGN	DOWN	PCG
chr12	20368537	20688583	320047	+	ENSG00000172572.7	PDE3A	25.3219	3.83564	0.53282	-7.19876	6.07648e-13	3.28086e-11	SIGN	UP	PCG
chr4	88457119	88506163	49045	+	ENSG00000138646.9	HERC5	89.6536	-3.1614	0.439222	7.19773	6.12245e-13	3.29375e-11	SIGN	DOWN	PCG
chr8	123178960	123210079	31120	+	ENSG00000147689.17	FAM83A	78.0112	3.52485	0.490072	-7.19252	6.36085e-13	3.40969e-11	SIGN	UP	PCG
chr9	133152948	133163933	10986	-	ENSG00000148288.13	GBGT1	176.199	-2.54684	0.354686	7.18055	6.94298e-13	3.7084e-11	SIGN	DOWN	PCG
chr7	76461676	76505995	44320	+	ENSG00000091073.20	DTX2	1832.18	1.21605	0.170066	-7.15045	8.64927e-13	4.60326e-11	SIGN	UP	PCG
chr17	42758447	42763041	4595	+	ENSG00000131477.11	RAMP2	33.2516	-3.6127	0.505322	7.1493	8.72184e-13	4.62537e-11	SIGN	DOWN	PCG
chr1	198638457	198757476	119020	+	ENSG00000081237.21	PTPRC	28.8706	3.67602	0.518092	-7.0953	1.29067e-12	6.8204e-11	SIGN	UP	PCG
chr10	69088103	69104805	16703	+	ENSG00000122862.5	SRGN	46.3538	3.43881	0.485099	-7.08889	1.35195e-12	7.11899e-11	SIGN	UP	PCG
chr11	75586918	75669038	82121	-	ENSG00000171533.12	MAP6	29.7953	-3.74803	0.530277	7.06805	1.57129e-12	8.24483e-11	SIGN	DOWN	PCG
chr7	28995235	29195451	200217	-	ENSG00000106066.15	CPVL	24.9327	-3.78071	0.535455	7.06073	1.65626e-12	8.66018e-11	SIGN	DOWN	PCG
chrX	72127110	72131901	4792	-	ENSG00000242732.4	RTL5	122.618	-2.81388	0.399382	7.04559	1.84678e-12	9.62261e-11	SIGN	DOWN	PCG
chr11	58526871	58578220	51350	-	ENSG00000110031.13	LPXN	580.98	-1.97215	0.280142	7.03982	1.92487e-12	9.99456e-11	SIGN	DOWN	PCG
chr15	66547179	66565998	18820	-	ENSG00000188501.12	LCTL	308.888	2.50359	0.356008	-7.0324	2.03008e-12	1.05043e-10	SIGN	UP	PCG
chr11	417933	442011	24079	-	ENSG00000185101.13	ANO9	43.0074	-3.47204	0.493838	7.03074	2.05448e-12	1.05572e-10	SIGN	DOWN	PCG
chr16	55389700	55506691	116992	+	ENSG00000087245.13	MMP2	115.534	-2.77849	0.395182	7.03091	2.05189e-12	1.05572e-10	SIGN	DOWN	PCG
chrX	24558087	24672677	114591	-	ENSG00000102230.14	PCYT1B	59.0122	-3.83216	0.545331	7.02721	2.10705e-12	1.07901e-10	SIGN	DOWN	PCG
chr11	46856717	46918642	61926	-	ENSG00000134569.10	LRP4	35.3101	-3.63483	0.518658	7.00816	2.41473e-12	1.23234e-10	SIGN	DOWN	PCG
chrX	76427710	76431342	3633	+	ENSG00000198934.5	MAGEE1	308.24	-2.79123	0.39917	6.99258	2.69878e-12	1.3726e-10	SIGN	DOWN	PCG
chr9	76611376	76906114	294739	-	ENSG00000106772.19	PRUNE2	449.031	-3.16629	0.453219	6.98622	2.82386e-12	1.43133e-10	SIGN	DOWN	PCG
chr7	76397518	76442071	44554	+	ENSG00000188372.15	ZP3	142.061	-3.11366	0.446993	6.9658	3.26544e-12	1.64955e-10	SIGN	DOWN	PCG
chr20	50586108	50691542	105435	-	ENSG00000042062.13	RIPOR3	140.734	2.79962	0.401973	-6.9647	3.29099e-12	1.65684e-10	SIGN	UP	PCG
chr5	136975298	137598379	623082	-	ENSG00000152377.14	SPOCK1	6045.58	-2.64529	0.380279	6.95619	3.49596e-12	1.7541e-10	SIGN	DOWN	PCG
chr3	66378797	66501263	122467	-	ENSG00000144749.14	LRIG1	2613.59	1.29892	0.186865	-6.9511	3.62457e-12	1.81253e-10	SIGN	UP	PCG
chr2	27098889	27119128	20240	-	ENSG00000138028.17	CGREF1	2207.13	-1.3361	0.192625	6.93627	4.02585e-12	2.00646e-10	SIGN	DOWN	PCG
chr2	100271875	100322501	50627	-	ENSG00000170500.13	LONRF2	26.3211	-3.6019	0.519377	6.93503	4.06128e-12	2.01737e-10	SIGN	DOWN	PCG
chr10	20779973	21293011	513039	-	ENSG00000078114.19	NEBL	2044.64	-3.20513	0.46301	6.92238	4.44104e-12	2.19868e-10	SIGN	DOWN	PCG
chr1	145866560	145885866	19307	-	ENSG00000198483.13	ANKRD35	99.8331	3.3347	0.482315	-6.91395	4.71335e-12	2.32577e-10	SIGN	UP	PCG
chr17	9021510	9244000	222491	+	ENSG00000065320.9	NTN1	92.4658	3.30961	0.479188	-6.90671	4.96034e-12	2.43957e-10	SIGN	UP	PCG
chr11	4680171	4697854	17684	-	ENSG00000167332.9	OR51E2	44.1415	-3.75768	0.544518	6.90093	5.16624e-12	2.53248e-10	SIGN	DOWN	PCG
chr1	28592200	28595449	3250	+	ENSG00000188060.8	RAB42	54.0507	-3.71717	0.538705	6.9002	5.19279e-12	2.53715e-10	SIGN	DOWN	PCG
chr7	100159244	100168617	9374	-	ENSG00000197093.11	GAL3ST4	363.807	-2.7082	0.3926	6.89812	5.26963e-12	2.56627e-10	SIGN	DOWN	PCG
chr2	101345550	101387503	41954	-	ENSG00000175874.10	CREG2	99.2625	2.97645	0.432276	-6.88554	5.757e-12	2.79449e-10	SIGN	UP	PCG
chr18	63123346	63320128	196783	-	ENSG00000171791.14	BCL2	1079.48	-2.63208	0.383189	6.86887	6.47111e-12	3.13093e-10	SIGN	DOWN	PCG
chr10	73909177	73917496	8320	+	ENSG00000122861.16	PLAU	555.162	-3.11779	0.454009	6.86723	6.5459e-12	3.15686e-10	SIGN	DOWN	PCG
chr19	36150922	36152449	1528	-	ENSG00000161281.11	COX7A1	130.904	-3.02171	0.440138	6.86536	6.63228e-12	3.1882e-10	SIGN	DOWN	PCG
chr2	152335174	152649826	314653	+	ENSG00000157827.20	FMNL2	5480.81	-2.0288	0.296386	6.84513	7.64072e-12	3.66116e-10	SIGN	DOWN	PCG
chr22	39014257	39020352	6096	+	ENSG00000244509.4	APOBEC3C	481.216	1.56092	0.228653	-6.82656	8.69732e-12	4.15409e-10	SIGN	UP	PCG
chr1	183248237	183418380	170144	-	ENSG00000157064.11	NMNAT2	450.339	-1.78334	0.261731	6.81361	9.51774e-12	4.53141e-10	SIGN	DOWN	PCG
chr9	114155537	114312511	156975	+	ENSG00000196739.15	COL27A1	408.225	1.43707	0.211171	-6.80523	1.00885e-11	4.78785e-10	SIGN	UP	PCG
chr19	49054274	49058860	4587	-	ENSG00000196337.13	CGB7	307.679	2.53556	0.372623	-6.80463	1.01311e-11	4.79283e-10	SIGN	UP	PCG
chrX	55484616	55489848	5233	-	ENSG00000247746.5	USP51	33.248	-3.51759	0.517196	6.80127	1.03701e-11	4.89037e-10	SIGN	DOWN	PCG
chr2	127183832	127220313	36482	-	ENSG00000186684.14	CYP27C1	94.933	-3.04069	0.448018	6.78699	1.14498e-11	5.38251e-10	SIGN	DOWN	PCG
chrX	57286706	57489193	202488	+	ENSG00000165591.7	FAAH2	42.6721	3.37827	0.499241	-6.76681	1.31657e-11	6.16967e-10	SIGN	UP	PCG
chr10	59246130	59363181	117052	-	ENSG00000148541.13	FAM13C	420.511	-1.4372	0.212962	6.7486	1.49276e-11	6.97341e-10	SIGN	DOWN	PCG
chr19	11987641	12078106	90466	+	ENSG00000286098.1	ENSG00000286098	33.4774	-3.54028	0.526075	6.72962	1.70112e-11	7.92192e-10	SIGN	DOWN	PCG
chr3	184259213	184261553	2341	-	ENSG00000163888.4	CAMK2N2	1138.86	1.55846	0.232799	-6.69443	2.16519e-11	1.00516e-09	SIGN	UP	PCG
chr17	35410922	35433283	22362	-	ENSG00000172123.13	SLFN12	449.103	2.49858	0.373265	-6.69386	2.17361e-11	1.00594e-09	SIGN	UP	PCG
chr18	14728272	14854667	126396	+	ENSG00000180777.15	ANKRD30B	155.857	-2.80107	0.418964	6.68571	2.29808e-11	1.06025e-09	SIGN	DOWN	PCG
chr6	130366017	130443067	77051	+	ENSG00000164484.12	TMEM200A	223.881	-2.33211	0.349474	6.6732	2.50288e-11	1.15117e-09	SIGN	DOWN	PCG
chrY	13703899	13706024	2126	+	ENSG00000154620.6	TMSB4Y	23.2629	-3.60566	0.540792	6.66737	2.60431e-11	1.19414e-09	SIGN	DOWN	PCG
chr9	27937617	29213601	1275985	-	ENSG00000174482.11	LINGO2	182.933	2.32594	0.349626	-6.65265	2.87855e-11	1.31583e-09	SIGN	UP	PCG
chr19	14031762	14053218	21457	+	ENSG00000104998.4	IL27RA	623.649	2.21616	0.333469	-6.64576	3.01659e-11	1.37472e-09	SIGN	UP	PCG
chr10	27775186	27999079	223894	-	ENSG00000169126.16	ODAD2	435.153	-1.35518	0.203974	6.64388	3.05531e-11	1.38812e-09	SIGN	DOWN	PCG
chr2	144364364	144521057	156694	-	ENSG00000169554.23	ZEB2	6987.52	-1.94469	0.292864	6.64025	3.13143e-11	1.41837e-09	SIGN	DOWN	PCG
chr7	5274369	5306912	32544	+	ENSG00000164638.11	SLC29A4	505.783	1.70324	0.257705	-6.60926	3.86246e-11	1.74419e-09	SIGN	UP	PCG
chr10	104268873	104304950	36078	+	ENSG00000065621.15	GSTO2	407.756	-1.72303	0.260753	6.60792	3.89745e-11	1.75468e-09	SIGN	DOWN	PCG
chr5	31639131	32110932	471802	+	ENSG00000133401.16	PDZD2	1154.33	-2.97768	0.450813	6.60513	3.97169e-11	1.78271e-09	SIGN	DOWN	PCG
chr1	31409565	31434680	25116	+	ENSG00000168528.12	SERINC2	5501.69	-1.85548	0.28109	6.601	4.08392e-11	1.82759e-09	SIGN	DOWN	PCG
chr1	15756607	15786594	29988	+	ENSG00000162458.13	FBLIM1	7607.64	2.24535	0.341616	-6.57275	4.93952e-11	2.20385e-09	SIGN	UP	PCG
chr12	21437615	21471250	33636	+	ENSG00000121350.16	PYROXD1	4509.16	-1.8444	0.280866	6.56683	5.13972e-11	2.28633e-09	SIGN	DOWN	PCG
chr12	21131194	21239796	108603	+	ENSG00000134538.3	SLCO1B1	20.1689	3.53902	0.540272	-6.55043	5.73698e-11	2.54442e-09	SIGN	UP	PCG
chr3	58564117	58627610	63494	-	ENSG00000168309.18	FAM107A	49.8218	-2.66807	0.407865	6.54154	6.089e-11	2.69253e-09	SIGN	DOWN	PCG
chr12	8637346	8662888	25543	-	ENSG00000197614.11	MFAP5	279.736	-3.3504	0.512952	6.53161	6.50657e-11	2.86866e-09	SIGN	DOWN	PCG
chr15	56087280	56245082	157803	-	ENSG00000181827.16	RFX7	10604.5	1.15922	0.177793	-6.52003	7.02946e-11	3.09006e-09	SIGN	UP	PCG
chr7	2906142	3044228	138087	-	ENSG00000198286.11	CARD11	5207.48	1.7576	0.270285	-6.50276	7.88599e-11	3.45638e-09	SIGN	UP	PCG
chr17	82321024	82334074	13051	-	ENSG00000141574.8	SECTM1	19.0168	3.50211	0.5406	-6.47819	9.28295e-11	4.05673e-09	SIGN	UP	PCG
chr14	21016763	21070872	54110	-	ENSG00000165795.25	NDRG2	351.384	-2.56127	0.396766	6.45536	1.07962e-10	4.70425e-09	SIGN	DOWN	PCG
chr1	89051882	89065360	13479	-	ENSG00000117228.11	GBP1	2566.83	2.20777	0.342268	-6.45041	1.11548e-10	4.82384e-09	SIGN	UP	PCG
chr19	51022216	51028039	5824	-	ENSG00000167757.14	KLK11	2768.61	-2.79148	0.432739	6.45072	1.11321e-10	4.82384e-09	SIGN	DOWN	PCG
chr19	58479512	58512413	32902	-	ENSG00000083807.10	SLC27A5	357.927	-1.71637	0.266094	6.45023	1.11678e-10	4.82384e-09	SIGN	DOWN	PCG
chr6	121079494	121334745	255252	-	ENSG00000146350.14	TBC1D32	750.761	1.32568	0.206016	-6.43485	1.23595e-10	5.32317e-09	SIGN	UP	PCG
chrX	55452127	55453566	1440	+	ENSG00000187601.5	MAGEH1	220.71	-2.25027	0.350288	6.42405	1.32694e-10	5.69858e-09	SIGN	DOWN	PCG
chr9	35791003	35809732	18730	+	ENSG00000159899.16	NPR2	889.193	-1.59806	0.248991	6.41815	1.3794e-10	5.90684e-09	SIGN	DOWN	PCG
chr1	158999968	159055155	55188	+	ENSG00000163565.20	IFI16	1847.03	1.88579	0.293995	-6.41436	1.41413e-10	6.03821e-09	SIGN	UP	PCG
chr22	36487190	36507221	20032	-	ENSG00000100350.16	FOXRED2	4634.24	-1.08486	0.1696	6.39655	1.58929e-10	6.76673e-09	SIGN	DOWN	PCG
chr11	8224309	8268716	44408	-	ENSG00000166407.14	LMO1	64.5625	2.56074	0.400412	-6.39528	1.60257e-10	6.80386e-09	SIGN	UP	PCG
chr12	49539030	49558337	19308	+	ENSG00000135519.8	KCNH3	1524.2	2.69037	0.420938	-6.39137	1.64405e-10	6.96013e-09	SIGN	UP	PCG
chr19	11797667	11809622	11956	+	ENSG00000177599.13	ZNF491	37.347	-3.1774	0.498822	6.36981	1.89257e-10	7.98954e-09	SIGN	DOWN	PCG
chr6	150143044	150250392	107349	+	ENSG00000198729.5	PPP1R14C	241.53	2.32925	0.365707	-6.36919	1.90031e-10	7.99955e-09	SIGN	UP	PCG
chr6	81491439	81752774	261336	-	ENSG00000112773.16	TENT5A	4777.65	-1.81831	0.285509	6.36866	1.9069e-10	8.00469e-09	SIGN	DOWN	PCG
chr15	33310962	33866121	555160	+	ENSG00000198838.14	RYR3	240.542	1.76709	0.27754	-6.36698	1.92785e-10	8.06989e-09	SIGN	UP	PCG
chr3	61561569	62297609	736041	+	ENSG00000144724.20	PTPRG	3307.1	1.36288	0.214345	-6.35838	2.03897e-10	8.51115e-09	SIGN	UP	PCG
chr5	135027734	135034813	7080	-	ENSG00000069011.16	PITX1	19.1145	-3.44225	0.543404	6.33461	2.37939e-10	9.90439e-09	SIGN	DOWN	PCG
chr11	118226690	118252365	25676	-	ENSG00000160588.10	MPZL3	231.638	2.21716	0.350154	-6.33194	2.42096e-10	1.00493e-08	SIGN	UP	PCG
chr20	45898621	45912155	13535	-	ENSG00000100979.15	PLTP	816.22	-1.62556	0.257031	6.32437	2.54263e-10	1.05251e-08	SIGN	DOWN	PCG
chr9	20999509	21031640	32132	-	ENSG00000188921.14	HACD4	60.0772	-2.80652	0.445003	6.30675	2.84951e-10	1.17627e-08	SIGN	DOWN	PCG
chr20	23045633	23049672	4040	-	ENSG00000178726.7	THBD	232.698	-2.6946	0.427811	6.29859	3.00373e-10	1.23651e-08	SIGN	DOWN	PCG
chr5	53480626	53487134	6509	+	ENSG00000134363.12	FST	1430.34	-1.87105	0.297191	6.29578	3.05863e-10	1.25564e-08	SIGN	DOWN	PCG
chr13	113977783	114132623	154841	-	ENSG00000185989.11	RASA3	3385.25	1.3979	0.222267	-6.2893	3.18907e-10	1.30559e-08	SIGN	UP	PCG
chr19	49067397	49072699	5303	-	ENSG00000104848.2	KCNA7	261.918	2.97782	0.47368	-6.28656	3.24578e-10	1.32517e-08	SIGN	UP	PCG
chr1	89181144	89198942	17799	-	ENSG00000162654.9	GBP4	19.9878	3.4207	0.54436	-6.2839	3.30184e-10	1.34437e-08	SIGN	UP	PCG
chr3	58505136	58537283	32148	-	ENSG00000168306.13	ACOX2	265.073	-2.79381	0.444888	6.2798	3.39013e-10	1.37656e-08	SIGN	DOWN	PCG
chr1	151510510	151538692	28183	+	ENSG00000143375.15	CGN	1639.72	1.89648	0.302281	-6.27389	3.52147e-10	1.42601e-08	SIGN	UP	PCG
chr4	147480917	147544954	64038	+	ENSG00000151617.17	EDNRA	20.1926	-3.31166	0.52878	6.26283	3.78042e-10	1.52672e-08	SIGN	DOWN	PCG
chr13	75283503	75482169	198667	-	ENSG00000136111.14	TBC1D4	3097	1.20544	0.192594	-6.25896	3.87544e-10	1.56086e-08	SIGN	UP	PCG
chr4	89700345	89838315	137971	-	ENSG00000145335.17	SNCA	26.338	-3.42824	0.547914	6.2569	3.92715e-10	1.57742e-08	SIGN	DOWN	PCG
chr16	67326798	67385204	58407	+	ENSG00000159708.18	LRRC36	68.8278	-2.51575	0.402382	6.25214	4.04876e-10	1.6219e-08	SIGN	DOWN	PCG
chr2	210187126	210225447	38322	-	ENSG00000115361.8	ACADL	85.9513	2.34628	0.375504	-6.24834	4.14839e-10	1.65735e-08	SIGN	UP	PCG
chr15	29699367	29968915	269549	-	ENSG00000104067.17	TJP1	16577.8	1.30805	0.209462	-6.24478	4.24403e-10	1.69103e-08	SIGN	UP	PCG
chr2	64988477	65023865	35389	+	ENSG00000115902.11	SLC1A4	2415.42	-1.79646	0.288183	6.23375	4.55402e-10	1.80971e-08	SIGN	DOWN	PCG
chr19	57719751	57727624	7874	-	ENSG00000083814.13	ZNF671	306.414	-1.87558	0.301178	6.22748	4.73985e-10	1.87854e-08	SIGN	DOWN	PCG
chr10	8045378	8075198	29821	+	ENSG00000107485.18	GATA3	19.109	3.38536	0.544817	-6.21375	5.17354e-10	2.04499e-08	SIGN	UP	PCG
chr10	125896564	126009592	113029	+	ENSG00000203780.12	FANK1	293.454	2.30584	0.37153	-6.20633	5.42378e-10	2.13823e-08	SIGN	UP	PCG
chr12	50923472	50932510	9039	+	ENSG00000185432.12	METTL7A	111.29	-2.73867	0.442558	6.18829	6.0822e-10	2.39147e-08	SIGN	DOWN	PCG
chr5	95713522	95824383	110862	+	ENSG00000164292.13	RHOBTB3	17795.7	0.960364	0.155379	-6.18078	6.37872e-10	2.50147e-08	SIGN	UP	PCG
chr3	111592900	111595346	2447	-	ENSG00000177494.6	ZBED2	39.9555	3.07489	0.49775	-6.17758	6.50936e-10	2.546e-08	SIGN	UP	PCG
chr7	1665745	1747946	82202	+	ENSG00000225968.8	ELFN1	45.4552	-3.39686	0.5525	6.14815	7.839e-10	3.05803e-08	SIGN	DOWN	PCG
chr11	66012008	66013505	1498	+	ENSG00000175315.3	CST6	154.778	2.04887	0.333335	-6.14658	7.917e-10	3.0804e-08	SIGN	UP	PCG
chr15	89749875	89751249	1375	-	ENSG00000166823.6	MESP1	61.8398	-2.37756	0.387233	6.13987	8.25903e-10	3.20511e-08	SIGN	DOWN	PCG
chr5	181193924	181205293	11370	-	ENSG00000146054.18	TRIM7	123.888	-2.02021	0.329237	6.13603	8.46089e-10	3.27491e-08	SIGN	DOWN	PCG
chr20	47656197	47786616	130420	-	ENSG00000196562.16	SULF2	877.648	-2.78059	0.454149	6.12263	9.20406e-10	3.55334e-08	SIGN	DOWN	PCG
chr9	6215786	6257983	42198	+	ENSG00000137033.12	IL33	35.9966	-3.37347	0.55167	6.11502	9.65442e-10	3.71757e-08	SIGN	DOWN	PCG
chr4	16501541	16898678	397138	-	ENSG00000169744.13	LDB2	23.2199	3.25791	0.533281	-6.10918	1.00145e-09	3.8463e-08	SIGN	UP	PCG
chr3	152835131	152841439	6309	+	ENSG00000169860.7	P2RY1	21.3748	-3.34606	0.547893	6.10715	1.01425e-09	3.87919e-08	SIGN	DOWN	PCG
chr4	186191567	186213463	21897	+	ENSG00000145476.16	CYP4V2	643.236	-1.44171	0.236075	6.107	1.01522e-09	3.87919e-08	SIGN	DOWN	PCG
chr3	42906142	42919334	13193	+	ENSG00000182983.15	ZNF662	22.9498	-3.3473	0.548684	6.10059	1.05676e-09	4.02756e-08	SIGN	DOWN	PCG
chr17	3510502	3557812	47311	-	ENSG00000167723.15	TRPV3	20.5988	-3.33386	0.547837	6.0855	1.16131e-09	4.41475e-08	SIGN	DOWN	PCG
chr1	43991500	44031467	39968	-	ENSG00000196517.13	SLC6A9	754.182	-3.10692	0.510944	6.08074	1.19626e-09	4.53604e-08	SIGN	DOWN	PCG
chr15	32765544	33194714	429171	-	ENSG00000248905.10	FMN1	974.603	1.88754	0.312162	-6.04669	1.47854e-09	5.59218e-08	SIGN	UP	PCG
chr5	150401637	150412969	11333	-	ENSG00000019582.17	CD74	144.599	-2.93304	0.485116	6.04605	1.48438e-09	5.60005e-08	SIGN	DOWN	PCG
chr2	179441982	179861612	419631	-	ENSG00000144331.20	ZNF385B	240.919	1.81959	0.301929	-6.02656	1.67486e-09	6.29112e-08	SIGN	UP	PCG
chr2	210290150	210315174	25025	-	ENSG00000168530.16	MYL1	33.5048	3.04286	0.504918	-6.02645	1.676e-09	6.29112e-08	SIGN	UP	PCG
chr7	84995553	85187056	191504	-	ENSG00000153993.14	SEMA3D	150.143	-1.53064	0.255063	6.00103	1.96068e-09	7.34123e-08	SIGN	DOWN	PCG
chr3	3799431	3849834	50404	+	ENSG00000175928.6	LRRN1	70878.8	2.3067	0.384414	-6.00058	1.96613e-09	7.34317e-08	SIGN	UP	PCG
chr4	270675	305474	34800	-	ENSG00000186777.12	ZNF732	50.6633	-3.00254	0.502106	5.9799	2.23271e-09	8.31795e-08	SIGN	DOWN	PCG
chr1	66533267	66751139	217873	+	ENSG00000118473.23	SGIP1	52.4516	-2.26457	0.378775	5.97867	2.24965e-09	8.36015e-08	SIGN	DOWN	PCG
chr1	177923956	177984303	60348	-	ENSG00000120341.19	SEC16B	52.0807	-2.89002	0.483512	5.97713	2.27098e-09	8.41846e-08	SIGN	DOWN	PCG
chr1	64470129	64693058	222930	+	ENSG00000158966.16	CACHD1	500.529	-1.3754	0.230328	5.97149	2.35091e-09	8.69313e-08	SIGN	DOWN	PCG
chr3	13549125	13638422	89298	+	ENSG00000163520.14	FBLN2	395.393	-2.50626	0.42032	5.96275	2.48033e-09	9.14898e-08	SIGN	DOWN	PCG
chr4	163323962	163344832	20871	-	ENSG00000164128.7	NPY1R	386.24	2.71666	0.456502	-5.95103	2.66457e-09	9.80369e-08	SIGN	UP	PCG
chr13	101053776	101416508	362733	-	ENSG00000102452.18	NALCN	1282.14	-1.63007	0.273931	5.95064	2.67098e-09	9.80369e-08	SIGN	DOWN	PCG
chr14	91869411	91947987	78577	-	ENSG00000140092.15	FBLN5	35.4665	-2.97993	0.501586	5.94101	2.83264e-09	1.03715e-07	SIGN	DOWN	PCG
chr3	113211003	113287459	76457	+	ENSG00000144857.15	BOC	1828.57	-1.82979	0.308029	5.94031	2.84492e-09	1.03909e-07	SIGN	DOWN	PCG
chr1	26863149	26864456	1308	+	ENSG00000175793.12	SFN	784.458	2.79646	0.471054	-5.93661	2.90982e-09	1.0602e-07	SIGN	UP	PCG
chr2	114442299	115845780	1403482	+	ENSG00000175497.17	DPP10	22.2172	-3.26599	0.550355	5.93434	2.95032e-09	1.07233e-07	SIGN	DOWN	PCG
chr7	47987148	48029119	41972	-	ENSG00000164744.14	SUN3	102.126	2.58979	0.436773	-5.92938	3.04074e-09	1.10251e-07	SIGN	UP	PCG
chr1	182598623	182604389	5767	-	ENSG00000143333.7	RGS16	35.9182	-3.27817	0.553349	5.92424	3.13745e-09	1.13481e-07	SIGN	DOWN	PCG
chr7	93099513	93118023	18511	-	ENSG00000205413.8	SAMD9	540.768	2.02789	0.342628	-5.91863	3.24626e-09	1.17132e-07	SIGN	UP	PCG
chr4	52722618	52751586	28969	-	ENSG00000226887.8	ERVMER34-1	131.484	-2.30781	0.391143	5.90017	3.63137e-09	1.30617e-07	SIGN	DOWN	PCG
chr22	45502238	45601135	98898	+	ENSG00000077942.19	FBLN1	46.1496	-2.74901	0.465943	5.89989	3.6375e-09	1.30617e-07	SIGN	DOWN	PCG
chr4	127623271	127726737	103467	+	ENSG00000164066.13	INTU	1437.04	1.28479	0.217785	-5.89936	3.64906e-09	1.30717e-07	SIGN	UP	PCG
chr17	799310	979776	180467	-	ENSG00000167693.17	NXN	1778.87	-2.09456	0.355258	5.89587	3.72719e-09	1.33196e-07	SIGN	DOWN	PCG
chr10	89327307	89377473	50167	+	ENSG00000119917.15	IFIT3	896.763	-1.45266	0.246488	5.89343	3.78266e-09	1.34855e-07	SIGN	DOWN	PCG
chr2	189560590	189583758	23169	-	ENSG00000138449.11	SLC40A1	187.656	2.03766	0.34586	-5.89157	3.82535e-09	1.36051e-07	SIGN	UP	PCG
chr5	148826611	148828623	2013	+	ENSG00000169252.6	ADRB2	839.254	-1.51526	0.257514	5.88417	4.00048e-09	1.41941e-07	SIGN	DOWN	PCG
chr14	94146128	94279734	133607	+	ENSG00000119698.12	PPP4R4	171.295	-1.8442	0.31465	5.8611	4.59809e-09	1.62757e-07	SIGN	DOWN	PCG
chr2	42048021	42058517	10497	+	ENSG00000162878.13	PKDCC	123.423	-2.03406	0.347533	5.85285	4.83227e-09	1.70641e-07	SIGN	DOWN	PCG
chr17	7336529	7351477	14949	+	ENSG00000072818.12	ACAP1	1227.93	1.44151	0.246382	-5.85071	4.89474e-09	1.72438e-07	SIGN	UP	PCG
chr7	1542235	1560821	18587	-	ENSG00000164855.16	TMEM184A	1878.28	2.0368	0.348757	-5.84017	5.21487e-09	1.83283e-07	SIGN	UP	PCG
chr19	46466491	46471563	5073	-	ENSG00000182013.18	PNMA8A	806.128	-1.01991	0.174739	5.83677	5.32223e-09	1.86616e-07	SIGN	DOWN	PCG
chr4	72280969	72569221	288253	-	ENSG00000156140.10	ADAMTS3	1418.37	2.10195	0.360167	-5.83603	5.34588e-09	1.87005e-07	SIGN	UP	PCG
chr8	132866958	133134903	267946	+	ENSG00000042832.12	TG	15.5733	-3.19884	0.548405	5.83299	5.44433e-09	1.90003e-07	SIGN	DOWN	PCG
chr2	191678068	191741097	63030	+	ENSG00000173559.15	NABP1	19028.4	1.57671	0.270595	-5.82685	5.64829e-09	1.96661e-07	SIGN	UP	PCG
chr1	176857302	177164973	307672	-	ENSG00000152092.16	ASTN1	21.3118	-3.20757	0.551338	5.81779	5.96309e-09	2.07137e-07	SIGN	DOWN	PCG
chr6	83552880	83709691	156812	-	ENSG00000065609.15	SNAP91	20.0181	-3.2009	0.550976	5.80951	6.26549e-09	2.17136e-07	SIGN	DOWN	PCG
chr3	72888046	72998138	110093	+	ENSG00000172986.13	GXYLT2	95.6392	-2.2947	0.395394	5.80357	6.49158e-09	2.24449e-07	SIGN	DOWN	PCG
chr19	19710472	19733112	22641	-	ENSG00000105708.9	ZNF14	330.131	-1.35982	0.234618	5.7959	6.79575e-09	2.34422e-07	SIGN	DOWN	PCG
chr19	41877279	41881372	4094	+	ENSG00000105369.10	CD79A	166.157	2.3537	0.406898	-5.78451	7.27234e-09	2.50283e-07	SIGN	UP	PCG
chr20	57648392	57711536	63145	-	ENSG00000124225.16	PMEPA1	10380.7	2.00617	0.347028	-5.78099	7.42618e-09	2.54988e-07	SIGN	UP	PCG
chr12	44508275	44921848	413574	-	ENSG00000184613.11	NELL2	58.2337	2.92863	0.507059	-5.77572	7.66256e-09	2.625e-07	SIGN	UP	PCG
chr5	150053291	150113372	60082	-	ENSG00000182578.14	CSF1R	758.324	2.29412	0.398567	-5.75591	8.61755e-09	2.94538e-07	SIGN	UP	PCG
chr22	50600793	50613981	13189	+	ENSG00000008735.14	MAPK8IP2	186.455	-1.74807	0.303918	5.75176	8.83202e-09	3.01178e-07	SIGN	DOWN	PCG
chr19	1065923	1086628	20706	+	ENSG00000180448.11	ARHGAP45	1695.56	1.84266	0.320717	-5.74543	9.16869e-09	3.11402e-07	SIGN	UP	PCG
chrX	46573765	46598496	24732	+	ENSG00000147119.4	CHST7	412.491	1.86688	0.324938	-5.74534	9.17362e-09	3.11402e-07	SIGN	UP	PCG
chr9	134641803	134844843	203041	+	ENSG00000130635.16	COL5A1	31.0712	-3.18096	0.554201	5.73973	9.48294e-09	3.2117e-07	SIGN	DOWN	PCG
chr19	49043848	49045311	1464	+	ENSG00000189052.7	CGB5	196.119	2.80008	0.488996	-5.72618	1.02718e-08	3.47097e-07	SIGN	UP	PCG
chr16	88643275	88651083	7809	-	ENSG00000051523.12	CYBA	5977.47	1.17322	0.204989	-5.72332	1.04465e-08	3.52203e-07	SIGN	UP	PCG
chr8	63048553	63086053	37501	-	ENSG00000137561.5	TTPA	33.1169	-2.89626	0.506167	5.72194	1.05317e-08	3.54272e-07	SIGN	DOWN	PCG
chr18	32124877	32470882	346006	-	ENSG00000141441.16	GAREM1	491.166	-1.76573	0.30892	5.71582	1.09173e-08	3.6642e-07	SIGN	DOWN	PCG
chr6	31765590	31777328	11739	-	ENSG00000204396.11	VWA7	127.721	2.00095	0.350576	-5.70761	1.14572e-08	3.83673e-07	SIGN	UP	PCG
chr19	6752160	6767463	15304	-	ENSG00000125731.13	SH2D3A	489.442	1.51082	0.265243	-5.69596	1.2268e-08	4.09906e-07	SIGN	UP	PCG
chr19	4542593	4581776	39184	-	ENSG00000167680.17	SEMA6B	2636.19	1.79731	0.315768	-5.69188	1.25647e-08	4.18881e-07	SIGN	UP	PCG
chr19	20619939	20661596	41658	-	ENSG00000188171.17	ZNF626	321.4	-1.31345	0.230867	5.68921	1.27632e-08	4.24547e-07	SIGN	DOWN	PCG
chr12	68842197	68971570	129374	-	ENSG00000135678.12	CPM	79.8448	-2.37509	0.417622	5.68718	1.29156e-08	4.28659e-07	SIGN	DOWN	PCG
chr1	60865259	61462788	597530	+	ENSG00000162599.18	NFIA	877.183	-1.33057	0.234254	5.68002	1.34677e-08	4.45991e-07	SIGN	DOWN	PCG
chr12	51351247	51392867	41621	-	ENSG00000139629.16	GALNT6	1083.19	1.87932	0.331324	-5.67214	1.41023e-08	4.65969e-07	SIGN	UP	PCG
chr10	122458551	122514907	56357	+	ENSG00000166033.13	HTRA1	2772.71	-1.33355	0.235816	5.65503	1.55817e-08	5.13713e-07	SIGN	DOWN	PCG
chr19	46774883	46788594	13712	-	ENSG00000105281.12	SLC1A5	8213.19	1.45163	0.25696	-5.64922	1.61173e-08	5.30198e-07	SIGN	UP	PCG
chr15	57591904	57685364	93461	+	ENSG00000263155.6	MYZAP	48.1542	-2.83025	0.50115	5.6475	1.62794e-08	5.34353e-07	SIGN	DOWN	PCG
chr1	166895711	166975540	79830	-	ENSG00000143195.13	ILDR2	186.646	2.42571	0.429554	-5.64705	1.63224e-08	5.34585e-07	SIGN	UP	PCG
chr2	132416805	132646582	229778	+	ENSG00000183840.7	GPR39	264.143	1.8857	0.334126	-5.64368	1.66449e-08	5.43954e-07	SIGN	UP	PCG
chr11	122655722	122814473	158752	+	ENSG00000154127.10	UBASH3B	14879.3	-1.79581	0.318557	5.63731	1.7273e-08	5.63245e-07	SIGN	DOWN	PCG
chr5	76716126	76735770	19645	+	ENSG00000181104.7	F2R	30932.1	-1.1059	0.196364	5.63189	1.78247e-08	5.79834e-07	SIGN	DOWN	PCG
chr6	98834574	98839458	4885	+	ENSG00000184486.10	POU3F2	1263.55	-1.79937	0.319516	5.63155	1.78596e-08	5.79834e-07	SIGN	DOWN	PCG
chr16	56657731	56660698	2968	+	ENSG00000198417.7	MT1F	351.427	-2.34806	0.417949	5.61804	1.93132e-08	6.25663e-07	SIGN	DOWN	PCG
chr22	23070519	23125032	54514	+	ENSG00000128266.9	GNAZ	235.58	-2.07489	0.369718	5.61209	1.99898e-08	6.46179e-07	SIGN	DOWN	PCG
chr7	120988697	121297442	308746	+	ENSG00000106034.18	CPED1	2489.51	-1.29176	0.230341	5.60803	2.04643e-08	6.60085e-07	SIGN	DOWN	PCG
chr11	694438	727727	33290	+	ENSG00000177106.17	EPS8L2	17722.1	1.51172	0.269848	-5.60213	2.11734e-08	6.81483e-07	SIGN	UP	PCG
chr10	4963253	4983283	20031	+	ENSG00000187134.14	AKR1C1	18.6418	3.06222	0.547204	-5.59613	2.19193e-08	7.0397e-07	SIGN	UP	PCG
chr13	28003274	28100592	97319	-	ENSG00000122025.15	FLT3	1079.54	1.97132	0.352809	-5.58749	2.30381e-08	7.38308e-07	SIGN	UP	PCG
chr6	11712054	11807046	94993	-	ENSG00000111863.13	ADTRP	2385.62	-1.80814	0.324061	5.57963	2.41034e-08	7.70792e-07	SIGN	DOWN	PCG
chr8	142771197	142777810	6614	-	ENSG00000180155.20	LYNX1	1629.86	-3.10255	0.557594	5.56416	2.63415e-08	8.4056e-07	SIGN	DOWN	PCG
chr14	91271323	91417844	146522	-	ENSG00000015133.20	CCDC88C	1082.92	1.05101	0.189018	-5.56035	2.69236e-08	8.57299e-07	SIGN	UP	PCG
chr15	74409289	74433958	24670	-	ENSG00000138623.10	SEMA7A	22294.9	1.87061	0.336534	-5.55847	2.72152e-08	8.64737e-07	SIGN	UP	PCG
chr9	110873263	111038470	165208	-	ENSG00000198121.15	LPAR1	38.9775	2.88431	0.518995	-5.55748	2.73693e-08	8.6778e-07	SIGN	UP	PCG
chr6	143060496	143341058	280563	+	ENSG00000146416.19	AIG1	6603.42	1.0606	0.191012	-5.55254	2.81542e-08	8.90772e-07	SIGN	UP	PCG
chr2	279558	288851	9294	-	ENSG00000189292.16	ALKAL2	399.714	-2.18613	0.39419	5.54589	2.92459e-08	9.23352e-07	SIGN	DOWN	PCG
chr11	68683779	68691175	7397	+	ENSG00000069482.7	GAL	26.4886	-3.07378	0.555129	5.53705	3.07604e-08	9.69115e-07	SIGN	DOWN	PCG
chr7	144355288	144380632	25345	+	ENSG00000050327.15	ARHGEF5	4613.63	1.45236	0.262367	-5.53559	3.10191e-08	9.75204e-07	SIGN	UP	PCG
chr6	158650014	158764876	114863	+	ENSG00000164674.17	SYTL3	998.63	1.48815	0.269618	-5.51947	3.4002e-08	1.06673e-06	SIGN	UP	PCG
chr20	13995369	16053197	2057829	+	ENSG00000172264.18	MACROD2	113.725	1.95039	0.353884	-5.51138	3.56038e-08	1.11464e-06	SIGN	UP	PCG
chr19	8520778	8577577	56800	-	ENSG00000142347.19	MYO1F	16.7115	-2.96328	0.541081	5.47659	4.33611e-08	1.35465e-06	SIGN	DOWN	PCG
chr11	7513298	7657127	143830	+	ENSG00000166387.14	PPFIBP2	258.918	-2.36898	0.432856	5.4729	4.42727e-08	1.38023e-06	SIGN	DOWN	PCG
chr1	77282019	77559966	277948	+	ENSG00000154027.19	AK5	1542.54	-2.19939	0.402178	5.46868	4.53399e-08	1.41055e-06	SIGN	DOWN	PCG
chr17	41500981	41505705	4725	-	ENSG00000171401.15	KRT13	6326.86	2.66676	0.488243	-5.46195	4.70937e-08	1.46206e-06	SIGN	UP	PCG
chrX	69504326	69532508	28183	+	ENSG00000130054.5	NALF2	46.4002	2.29405	0.420172	-5.4598	4.76683e-08	1.47683e-06	SIGN	UP	PCG
chr8	143857324	143878467	21144	-	ENSG00000261150.3	EPPK1	1144.44	2.56662	0.470468	-5.45546	4.88449e-08	1.51014e-06	SIGN	UP	PCG
chr19	6677704	6730562	52859	-	ENSG00000125730.18	C3	14583.9	2.50434	0.459176	-5.45398	4.92535e-08	1.51962e-06	SIGN	UP	PCG
chr12	120341330	120369164	27835	-	ENSG00000135097.7	MSI1	102.901	-2.11746	0.388321	5.45285	4.95683e-08	1.52617e-06	SIGN	DOWN	PCG
chr7	150991017	151014588	23572	+	ENSG00000164867.11	NOS3	30.8461	2.50876	0.461153	-5.44019	5.32226e-08	1.6353e-06	SIGN	UP	PCG
chr19	44382298	44401608	19311	-	ENSG00000267508.6	ZNF285	147.848	-1.38557	0.254823	5.43738	5.40708e-08	1.65795e-06	SIGN	DOWN	PCG
chr12	6346843	6377730	30888	-	ENSG00000111319.13	SCNN1A	233.214	2.42029	0.446403	-5.42176	5.90163e-08	1.80588e-06	SIGN	UP	PCG
chr14	99737693	99942060	204368	+	ENSG00000066629.19	EML1	2346.46	-1.47895	0.27295	5.41839	6.01365e-08	1.83638e-06	SIGN	DOWN	PCG
chr19	10221433	10231331	9899	-	ENSG00000267534.4	S1PR2	963.613	1.85112	0.342588	-5.40334	6.54114e-08	1.99338e-06	SIGN	UP	PCG
chr10	132808392	132942823	134432	-	ENSG00000171811.14	CFAP46	113.603	-1.97737	0.366032	5.40219	6.58335e-08	2.00215e-06	SIGN	DOWN	PCG
chr3	46407166	46412997	5832	+	ENSG00000121797.10	CCRL2	227.331	1.79195	0.332395	-5.39103	7.00569e-08	2.12625e-06	SIGN	UP	PCG
chr11	119355215	119381711	26497	-	ENSG00000036672.16	USP2	1371.67	1.82329	0.338535	-5.38582	7.21141e-08	2.18424e-06	SIGN	UP	PCG
chr12	14503661	14567883	64223	-	ENSG00000121316.11	PLBD1	18.112	-2.84897	0.52941	5.38141	7.3905e-08	2.23394e-06	SIGN	DOWN	PCG
chr18	63871692	63903888	32197	+	ENSG00000197632.9	SERPINB2	337.701	2.49557	0.464025	-5.37811	7.52737e-08	2.27071e-06	SIGN	UP	PCG
chr11	111514778	111537043	22266	+	ENSG00000183644.14	HOATZ	27.891	2.74819	0.51181	-5.36955	7.89345e-08	2.37633e-06	SIGN	UP	PCG
chr7	23235967	23275108	39142	+	ENSG00000136235.17	GPNMB	41091	-1.80684	0.336586	5.36814	7.95513e-08	2.39007e-06	SIGN	DOWN	PCG
chr2	224765090	225042468	277379	-	ENSG00000135905.21	DOCK10	281.732	-1.72214	0.321089	5.36344	8.1652e-08	2.44824e-06	SIGN	DOWN	PCG
chr17	2755705	3037741	282037	+	ENSG00000132359.16	RAP1GAP2	1424.2	-2.3818	0.444189	5.36214	8.22439e-08	2.46104e-06	SIGN	DOWN	PCG
chr11	57551656	57568284	16629	-	ENSG00000156587.16	UBE2L6	1710.92	-1.23607	0.230544	5.36154	8.2517e-08	2.46426e-06	SIGN	DOWN	PCG
chr2	70447284	70554193	106910	-	ENSG00000163235.16	TGFA	2310.02	-1.79374	0.334806	5.35756	8.43551e-08	2.5091e-06	SIGN	DOWN	PCG
chr16	31471585	31477960	6376	+	ENSG00000140682.19	TGFB1I1	7480.53	1.12136	0.209291	-5.35788	8.42049e-08	2.5091e-06	SIGN	UP	PCG
chr5	157460213	157474722	14510	+	ENSG00000172548.15	NIPAL4	902.574	-1.83569	0.343136	5.34975	8.80758e-08	2.61455e-06	SIGN	DOWN	PCG
chr17	59209400	59215239	5840	+	ENSG00000167447.13	SMG8	1606.26	-0.863926	0.16168	5.34343	9.12037e-08	2.70202e-06	SIGN	DOWN	PCG
chr6	118460772	118710075	249304	-	ENSG00000111860.14	CEP85L	1414.65	1.28741	0.241495	-5.33099	9.76788e-08	2.88811e-06	SIGN	UP	PCG
chr2	102064544	102179874	115331	+	ENSG00000115594.12	IL1R1	112.05	-1.71023	0.32143	5.32068	1.03379e-07	3.03856e-06	SIGN	DOWN	PCG
chr6	135851701	136195574	343874	+	ENSG00000171408.14	PDE7B	128.097	-1.89584	0.3563	5.32092	1.03246e-07	3.03856e-06	SIGN	DOWN	PCG
chr17	42188799	42194532	5734	-	ENSG00000167925.16	GHDC	902.161	-1.48296	0.278681	5.32136	1.02992e-07	3.03856e-06	SIGN	DOWN	PCG
chr20	51782331	51802521	20191	-	ENSG00000101115.13	SALL4	16.2412	2.94954	0.554441	-5.31985	1.03854e-07	3.04651e-06	SIGN	UP	PCG
chr3	112332347	112362812	30466	+	ENSG00000091972.18	CD200	338.736	1.70638	0.321241	-5.31184	1.08526e-07	3.17732e-06	SIGN	UP	PCG
chr2	132671788	133568463	896676	-	ENSG00000176771.18	NCKAP5	83.2849	-2.90281	0.546606	5.31061	1.09259e-07	3.19251e-06	SIGN	DOWN	PCG
chr17	41513745	41522529	8785	-	ENSG00000171346.16	KRT15	315.224	1.66154	0.312909	-5.30999	1.09632e-07	3.19715e-06	SIGN	UP	PCG
chr17	30906344	30959322	52979	+	ENSG00000184060.11	ADAP2	189.369	1.84099	0.346821	-5.30818	1.10723e-07	3.22264e-06	SIGN	UP	PCG
chr13	35473789	35476689	2901	-	ENSG00000180660.8	MAB21L1	1225.33	1.40949	0.265672	-5.30536	1.12448e-07	3.26649e-06	SIGN	UP	PCG
chr13	31846713	32299125	452413	+	ENSG00000073910.23	FRY	236.559	-2.67328	0.505017	5.29344	1.20036e-07	3.48012e-06	SIGN	DOWN	PCG
chr12	21797389	21942543	145155	-	ENSG00000069431.14	ABCC9	443.717	-2.59505	0.490745	5.28798	1.23673e-07	3.57859e-06	SIGN	DOWN	PCG
chr8	125024260	125091819	67560	-	ENSG00000164961.16	WASHC5	5620.61	-0.884471	0.167285	5.2872	1.24201e-07	3.58692e-06	SIGN	DOWN	PCG
chr20	37903111	37945350	42240	+	ENSG00000132821.12	VSTM2L	16.474	-2.93218	0.555012	5.2831	1.27018e-07	3.66115e-06	SIGN	DOWN	PCG
chr15	84817356	84873479	56124	+	ENSG00000136383.7	ALPK3	130.604	2.532	0.480526	-5.26922	1.37005e-07	3.9414e-06	SIGN	UP	PCG
chr1	145959441	145964575	5135	-	ENSG00000272031.3	ANKRD34A	635.565	1.86288	0.354485	-5.25517	1.47889e-07	4.24632e-06	SIGN	UP	PCG
chr13	91398621	92873682	1475062	+	ENSG00000179399.15	GPC5	51.5518	2.55439	0.486481	-5.25075	1.51481e-07	4.3411e-06	SIGN	UP	PCG
chr17	50634777	50692253	57477	+	ENSG00000108846.16	ABCC3	123.803	-2.15101	0.410684	5.23762	1.62661e-07	4.65255e-06	SIGN	DOWN	PCG
chr2	106801600	106887108	85509	-	ENSG00000144057.16	ST6GAL2	2105.16	1.31452	0.251144	-5.23412	1.65774e-07	4.7325e-06	SIGN	UP	PCG
chr1	3652516	3736201	83686	+	ENSG00000078900.15	TP73	271.231	-2.36363	0.451822	5.23132	1.683e-07	4.79543e-06	SIGN	DOWN	PCG
chr4	13540830	13544508	3679	-	ENSG00000109705.8	NKX3-2	50.9732	2.1037	0.402948	-5.22077	1.78177e-07	5.06716e-06	SIGN	UP	PCG
chr1	91680343	91906335	225993	-	ENSG00000069702.11	TGFBR3	3859.45	-1.95431	0.37441	5.2197	1.79209e-07	5.0868e-06	SIGN	DOWN	PCG
chr12	111766887	111817532	50646	+	ENSG00000111275.13	ALDH2	1992.71	-1.19926	0.229839	5.21784	1.81025e-07	5.1286e-06	SIGN	DOWN	PCG
chr9	111686171	111795008	108838	-	ENSG00000165181.17	SHOC1	64.5678	2.21737	0.426504	-5.19894	2.00433e-07	5.66765e-06	SIGN	UP	PCG
chr11	57597387	57619171	21785	+	ENSG00000149131.17	SERPING1	164.622	-2.48458	0.478411	5.19341	2.06477e-07	5.82749e-06	SIGN	DOWN	PCG
chr8	60678740	60868028	189289	+	ENSG00000171316.14	CHD7	1088.64	-1.60122	0.308547	5.18954	2.10817e-07	5.93875e-06	SIGN	DOWN	PCG
chrX	30827442	30975084	147643	-	ENSG00000157625.16	TAB3	10444.5	0.912443	0.176572	-5.16754	2.37189e-07	6.66905e-06	SIGN	UP	PCG
chr16	57610652	57665580	54929	+	ENSG00000205336.14	ADGRG1	1743.9	-2.45932	0.475972	5.16694	2.3796e-07	6.67811e-06	SIGN	DOWN	PCG
chr11	45921621	45929096	7476	+	ENSG00000165905.18	LARGE2	38.0009	2.25533	0.436581	-5.16589	2.393e-07	6.7031e-06	SIGN	UP	PCG
chr1	6247353	6261098	13746	-	ENSG00000158292.7	GPR153	64.1442	-2.21803	0.429876	5.15969	2.47353e-07	6.91567e-06	SIGN	DOWN	PCG
chr11	69294151	69341682	47532	+	ENSG00000172927.9	MYEOV	80.2348	2.14731	0.416809	-5.15178	2.58026e-07	7.20056e-06	SIGN	UP	PCG
chr17	58353676	58417595	63920	-	ENSG00000108375.13	RNF43	16.4871	2.81402	0.546665	-5.14761	2.63822e-07	7.34856e-06	SIGN	UP	PCG
chr4	36281616	36347511	65896	+	ENSG00000197057.10	DTHD1	29.4998	2.80652	0.54599	-5.14023	2.74396e-07	7.62883e-06	SIGN	UP	PCG
chr7	129434432	129488399	53968	+	ENSG00000128578.10	STRIP2	7163.2	-1.28218	0.249549	5.13798	2.77709e-07	7.70654e-06	SIGN	DOWN	PCG
chr6	10492223	10629368	137146	+	ENSG00000111846.20	GCNT2	1457.48	1.19665	0.233208	-5.13125	2.87825e-07	7.97243e-06	SIGN	UP	PCG
chr17	39737927	39747291	9365	+	ENSG00000141738.14	GRB7	2481.6	2.11807	0.412838	-5.13051	2.88962e-07	7.98908e-06	SIGN	UP	PCG
chr22	39223359	39244982	21624	-	ENSG00000100311.17	PDGFB	963.8	2.16094	0.421308	-5.12911	2.91119e-07	8.03379e-06	SIGN	UP	PCG
chr17	19495385	19579034	83650	+	ENSG00000142494.13	SLC47A1	1183.27	-1.48412	0.289436	5.12764	2.93404e-07	8.0819e-06	SIGN	DOWN	PCG
chr12	52285913	52291534	5622	-	ENSG00000205426.11	KRT81	251.875	2.2142	0.432476	-5.11981	3.05836e-07	8.40881e-06	SIGN	UP	PCG
chr1	175156986	175192999	36014	-	ENSG00000235750.10	KIAA0040	423.763	1.93005	0.377291	-5.11555	3.12827e-07	8.58518e-06	SIGN	UP	PCG
chr7	144183466	144186080	2615	+	ENSG00000288784.1	CTAGE4	190.826	1.67883	0.328742	-5.10681	3.27639e-07	8.97514e-06	SIGN	UP	PCG
chrX	136300963	136416890	115928	+	ENSG00000156920.11	ADGRG4	71.6113	2.16105	0.423398	-5.10406	3.32434e-07	9.08979e-06	SIGN	UP	PCG
chr10	97572499	97583884	11386	+	ENSG00000165887.12	ANKRD2	615.923	2.36469	0.463463	-5.10223	3.35676e-07	9.16161e-06	SIGN	UP	PCG
chr18	23598926	23662911	63986	-	ENSG00000154065.17	ANKRD29	22.5712	-2.8111	0.551354	5.09855	3.42272e-07	9.32458e-06	SIGN	DOWN	PCG
chr3	151085286	151437072	351787	+	ENSG00000144893.13	MED12L	110.16	-1.64136	0.322847	5.08403	3.69518e-07	1.00485e-05	SIGN	DOWN	PCG
chr22	30522799	30546741	23943	-	ENSG00000214491.9	SEC14L6	202.195	-1.47131	0.28948	5.0826	3.72306e-07	1.01058e-05	SIGN	DOWN	PCG
chr1	155173787	155184971	11185	+	ENSG00000163462.19	TRIM46	2072.95	1.24471	0.245007	-5.08031	3.76828e-07	1.021e-05	SIGN	UP	PCG
chr2	236324147	236507535	183389	-	ENSG00000132321.17	IQCA1	232.352	-2.33195	0.459393	5.07615	3.8516e-07	1.03979e-05	SIGN	DOWN	PCG
chr16	68737292	68835537	98246	+	ENSG00000039068.20	CDH1	82.0892	2.09538	0.412766	-5.07642	3.84611e-07	1.03979e-05	SIGN	UP	PCG
chr6	136342281	136550819	208539	-	ENSG00000135525.19	MAP7	819.418	1.08651	0.214295	-5.07018	3.97437e-07	1.07099e-05	SIGN	UP	PCG
chr1	228149930	228159826	9897	+	ENSG00000198835.4	GJC2	1875.94	1.3925	0.274987	-5.06386	4.10844e-07	1.10513e-05	SIGN	UP	PCG
chr8	132570416	132675592	105177	-	ENSG00000129295.10	DNAAF11	151.288	1.57232	0.310551	-5.06301	4.12697e-07	1.10811e-05	SIGN	UP	PCG
chr11	125063302	125090516	27215	+	ENSG00000134955.12	SLC37A2	1095.53	1.57991	0.312226	-5.06016	4.18912e-07	1.12278e-05	SIGN	UP	PCG
chr7	2512529	2529177	16649	+	ENSG00000106003.14	LFNG	141.378	2.28895	0.452907	-5.0539	4.32876e-07	1.15812e-05	SIGN	UP	PCG
chr15	83654088	84039842	385755	+	ENSG00000156218.13	ADAMTSL3	7018.79	-1.11691	0.221168	5.05005	4.417e-07	1.17961e-05	SIGN	DOWN	PCG
chr12	48965340	48971735	6396	-	ENSG00000169884.14	WNT10B	284.137	1.83314	0.363554	-5.04228	4.60029e-07	1.22636e-05	SIGN	UP	PCG
chr19	751112	764318	13207	+	ENSG00000099812.9	MISP	81.6131	2.63318	0.522745	-5.03721	4.72378e-07	1.25703e-05	SIGN	UP	PCG
chr1	16197854	16212652	14799	-	ENSG00000142632.17	ARHGEF19	532.93	1.18329	0.235122	-5.03264	4.8378e-07	1.28508e-05	SIGN	UP	PCG
chr17	80206716	80220923	14208	-	ENSG00000181523.13	SGSH	2185.78	-1.55156	0.308342	5.03193	4.85564e-07	1.28752e-05	SIGN	DOWN	PCG
chr4	42408373	42657121	248749	-	ENSG00000124406.17	ATP8A1	73.9884	-2.08294	0.414973	5.01946	5.1817e-07	1.37154e-05	SIGN	DOWN	PCG
chr8	63014881	63039407	24527	-	ENSG00000137563.13	GGH	3978.25	-1.33154	0.265365	5.01775	5.22788e-07	1.38131e-05	SIGN	DOWN	PCG
chr11	59636716	59669037	32322	-	ENSG00000166889.14	PATL1	15735.1	-0.850229	0.169512	5.01575	5.28279e-07	1.39335e-05	SIGN	DOWN	PCG
chrX	10156975	10237660	80686	+	ENSG00000073464.13	CLCN4	2514.91	-1.35969	0.271296	5.01183	5.3915e-07	1.41951e-05	SIGN	DOWN	PCG
chr2	237627587	237813682	186096	+	ENSG00000124831.20	LRRFIP1	35597.4	0.772082	0.154066	-5.01138	5.40412e-07	1.42032e-05	SIGN	UP	PCG
chr5	75025346	75052558	27213	-	ENSG00000176928.7	GCNT4	40.1888	2.16543	0.43352	-4.99498	5.88409e-07	1.54103e-05	SIGN	UP	PCG
chr11	103907189	104164379	257191	-	ENSG00000170962.13	PDGFD	1024.87	2.36057	0.472569	-4.99519	5.8777e-07	1.54103e-05	SIGN	UP	PCG
chr1	19596979	19658456	61478	+	ENSG00000158747.15	NBL1	4778.6	-1.22772	0.246181	4.98704	6.131e-07	1.60288e-05	SIGN	DOWN	PCG
chr11	43680680	43856617	175938	+	ENSG00000149084.13	HSD17B12	13713.4	-0.978746	0.196323	4.98539	6.18365e-07	1.61381e-05	SIGN	DOWN	PCG
chr16	19167971	19268332	100362	+	ENSG00000103528.17	SYT17	683.519	-2.48514	0.498618	4.98405	6.22663e-07	1.62219e-05	SIGN	DOWN	PCG
chr2	184598529	184939492	340964	+	ENSG00000170396.9	ZNF804A	681.67	-2.08086	0.417893	4.9794	6.37811e-07	1.65875e-05	SIGN	DOWN	PCG
chr4	145757627	145938823	181197	-	ENSG00000151612.18	ZNF827	450.155	1.16429	0.234036	-4.97483	6.53041e-07	1.6954e-05	SIGN	UP	PCG
chr9	23690104	23826337	136234	-	ENSG00000107105.15	ELAVL2	1411.22	2.14859	0.433104	-4.96091	7.01644e-07	1.81842e-05	SIGN	UP	PCG
chr10	45000923	45005326	4404	+	ENSG00000165512.5	ZNF22	2542.95	-0.870925	0.175728	4.9561	7.19223e-07	1.86074e-05	SIGN	DOWN	PCG
chr19	51804816	51890950	86135	-	ENSG00000161551.15	ZNF577	219.88	-1.81997	0.367294	4.95506	7.23069e-07	1.86745e-05	SIGN	DOWN	PCG
chr3	11137093	11263557	126465	+	ENSG00000196639.7	HRH1	552.857	1.65391	0.334459	-4.94504	7.61284e-07	1.96274e-05	SIGN	UP	PCG
chr4	10439880	10457426	17547	-	ENSG00000178163.8	ZNF518B	1835.01	-1.05906	0.214514	4.93702	7.93239e-07	2.0416e-05	SIGN	DOWN	PCG
chr1	26321698	26360080	38383	-	ENSG00000176092.17	CRYBG2	930.495	1.57322	0.318975	-4.9321	8.13484e-07	2.09009e-05	SIGN	UP	PCG
chr20	63743668	63832038	88371	-	ENSG00000130584.12	ZBTB46	190.666	1.90832	0.387955	-4.91892	8.70208e-07	2.23199e-05	SIGN	UP	PCG
chr11	95165513	95232541	67029	-	ENSG00000149212.12	SESN3	273.711	-2.14489	0.436191	4.91731	8.77412e-07	2.2466e-05	SIGN	DOWN	PCG
chr8	118923557	118951885	28329	-	ENSG00000164761.9	TNFRSF11B	62.2574	-2.60803	0.53126	4.90915	9.14714e-07	2.33809e-05	SIGN	DOWN	PCG
chr10	69630247	69633596	3350	+	ENSG00000171224.9	FAM241B	1121.4	-1.43447	0.292365	4.90646	9.27363e-07	2.36636e-05	SIGN	DOWN	PCG
chr1	31576485	31587686	11202	+	ENSG00000142910.16	TINAGL1	3562.85	1.85228	0.377579	-4.90567	9.31091e-07	2.37182e-05	SIGN	UP	PCG
chr1	205976740	206003461	26722	-	ENSG00000276600.5	RAB7B	40.9216	2.2834	0.466087	-4.89909	9.62836e-07	2.44432e-05	SIGN	UP	PCG
chrX	47983356	48071658	88303	-	ENSG00000221994.12	ZNF630	320.11	1.02757	0.209736	-4.89934	9.61602e-07	2.44432e-05	SIGN	UP	PCG
chr8	133237175	133302022	64848	-	ENSG00000104419.17	NDRG1	14636.6	-1.49386	0.306185	4.87895	1.06654e-06	2.70298e-05	SIGN	DOWN	PCG
chr10	10798397	11336675	538279	+	ENSG00000048740.19	CELF2	13979.7	-1.09095	0.224079	4.8686	1.12394e-06	2.84362e-05	SIGN	DOWN	PCG
chr8	22114419	22133384	18966	-	ENSG00000168453.16	HR	48.4097	-2.63529	0.541928	4.8628	1.15736e-06	2.91827e-05	SIGN	DOWN	PCG
chr19	1491166	1497927	6762	+	ENSG00000115255.12	REEP6	962.696	1.18824	0.244342	-4.86302	1.15607e-06	2.91827e-05	SIGN	UP	PCG
chr1	155127876	155134899	7024	+	ENSG00000169242.12	EFNA1	982.474	1.41882	0.291797	-4.86237	1.15988e-06	2.91969e-05	SIGN	UP	PCG
chr1	44674692	44725591	50900	+	ENSG00000198520.12	ARMH1	95.1174	1.71605	0.353068	-4.86039	1.17158e-06	2.94415e-05	SIGN	UP	PCG
chr5	157395534	157575775	180242	-	ENSG00000135074.16	ADAM19	4690.45	1.87654	0.386492	-4.8553	1.20205e-06	3.01059e-05	SIGN	UP	PCG
chr19	52904415	52923470	19056	-	ENSG00000213793.6	ZNF888	146.486	-1.70888	0.351953	4.85542	1.20133e-06	3.01059e-05	SIGN	DOWN	PCG
chr2	223975045	224039318	64274	-	ENSG00000135919.14	SERPINE2	1936	-2.03366	0.419965	4.84245	1.28249e-06	3.20664e-05	SIGN	DOWN	PCG
chr3	40477113	40491053	13941	+	ENSG00000177873.14	ZNF619	479.122	-1.44219	0.298248	4.83553	1.3279e-06	3.31463e-05	SIGN	DOWN	PCG
chr4	183797692	184023526	225835	+	ENSG00000173320.12	STOX2	305.935	-1.14158	0.236836	4.82012	1.43473e-06	3.57531e-05	SIGN	DOWN	PCG
chr20	3686970	3712600	25631	-	ENSG00000088827.13	SIGLEC1	27.2376	2.39113	0.496138	-4.8195	1.43919e-06	3.58045e-05	SIGN	UP	PCG
chr11	1389899	1462689	72791	+	ENSG00000174672.16	BRSK2	1084.32	1.1628	0.241534	-4.81425	1.47753e-06	3.6637e-05	SIGN	UP	PCG
chr19	55488404	55519099	30696	+	ENSG00000179954.16	SSC5D	41.3452	2.34702	0.487516	-4.81425	1.47757e-06	3.6637e-05	SIGN	UP	PCG
chr9	127940582	127980989	40408	-	ENSG00000167106.12	FAM102A	6644.98	-1.45317	0.302817	4.79883	1.59598e-06	3.95072e-05	SIGN	DOWN	PCG
chr6	132296055	132401475	105421	-	ENSG00000079931.15	MOXD1	4726	1.04264	0.217347	-4.79714	1.60951e-06	3.97759e-05	SIGN	UP	PCG
chr20	63240784	63272694	31911	-	ENSG00000101198.15	NKAIN4	13.3374	2.67032	0.557407	-4.79061	1.66279e-06	4.10246e-05	SIGN	UP	PCG
chr3	189956728	190122437	165710	-	ENSG00000090530.10	P3H2	5709.25	1.60274	0.334963	-4.78483	1.71136e-06	4.21533e-05	SIGN	UP	PCG
chr3	98732236	98821201	88966	+	ENSG00000064225.13	ST3GAL6	999.417	-1.6214	0.339036	4.78238	1.73236e-06	4.26e-05	SIGN	DOWN	PCG
chr5	139795808	139844466	48659	+	ENSG00000146005.4	PSD2	103.69	-2.24015	0.46871	4.77938	1.75833e-06	4.30964e-05	SIGN	DOWN	PCG
chr22	39349925	39385575	35651	+	ENSG00000100321.15	SYNGR1	684.359	-1.89564	0.396613	4.77956	1.75678e-06	4.30964e-05	SIGN	DOWN	PCG
chr12	80936414	81261210	324797	+	ENSG00000111058.8	ACSS3	285.67	-1.64742	0.345053	4.7744	1.80244e-06	4.41049e-05	SIGN	DOWN	PCG
chr19	6463777	6467221	3445	+	ENSG00000130545.16	CRB3	548.982	1.54714	0.324248	-4.77146	1.82893e-06	4.46799e-05	SIGN	UP	PCG
chr2	101007228	101252866	245639	-	ENSG00000204634.13	TBC1D8	441.732	-1.4255	0.298794	4.77085	1.83449e-06	4.47423e-05	SIGN	DOWN	PCG
chr9	124777133	124814885	37753	+	ENSG00000185585.20	OLFML2A	102.886	-2.40746	0.504821	4.76894	1.85195e-06	4.50943e-05	SIGN	DOWN	PCG
chr3	49554477	49671549	117073	+	ENSG00000164061.5	BSN	180.414	1.38473	0.290556	-4.76579	1.88111e-06	4.57298e-05	SIGN	UP	PCG
chr17	44758988	44781846	22859	+	ENSG00000073670.14	ADAM11	285.47	-1.41504	0.296992	4.76457	1.89257e-06	4.59332e-05	SIGN	DOWN	PCG
chr19	49017968	49020549	2582	-	ENSG00000268655.3	ENSG00000268655	38.5679	2.43103	0.510672	-4.76046	1.93151e-06	4.68021e-05	SIGN	UP	PCG
chr2	27491883	27495200	3318	-	ENSG00000115226.10	FNDC4	574.579	-1.64862	0.346475	4.75828	1.95246e-06	4.72332e-05	SIGN	DOWN	PCG
chr4	56049098	56330609	281512	+	ENSG00000109265.15	CRACD	240.503	-1.50441	0.316886	4.74749	2.05959e-06	4.97439e-05	SIGN	DOWN	PCG
chr5	41306952	41510628	203677	-	ENSG00000182836.10	PLCXD3	14.1106	-2.64749	0.557817	4.74617	2.07306e-06	4.99883e-05	SIGN	DOWN	PCG
chr2	27781379	27890681	109303	-	ENSG00000171174.15	RBKS	241.605	1.48146	0.312453	-4.74138	2.12265e-06	5.11014e-05	SIGN	UP	PCG
chr14	24365673	24379604	13932	+	ENSG00000100968.14	NFATC4	1626.57	-1.53954	0.324752	4.74067	2.13012e-06	5.11984e-05	SIGN	DOWN	PCG
chr4	121874481	121952060	77580	-	ENSG00000138741.11	TRPC3	12.5382	2.6416	0.5575	-4.73829	2.15525e-06	5.17191e-05	SIGN	UP	PCG
chr19	6583183	6604103	20921	-	ENSG00000125726.11	CD70	358.649	1.09518	0.231188	-4.73716	2.16734e-06	5.19256e-05	SIGN	UP	PCG
chr12	54369133	54391298	22166	-	ENSG00000161642.18	ZNF385A	2653.08	0.747335	0.157937	-4.73186	2.22475e-06	5.32155e-05	SIGN	UP	PCG
chr15	43510958	43531620	20663	+	ENSG00000166963.13	MAP1A	223.745	-1.56338	0.330475	4.73071	2.23735e-06	5.3431e-05	SIGN	DOWN	PCG
chr11	17547259	17647150	99892	+	ENSG00000188162.12	OTOG	27.2802	2.6308	0.556421	-4.72809	2.26646e-06	5.40397e-05	SIGN	UP	PCG
chr12	6310436	6328506	18071	+	ENSG00000008323.16	PLEKHG6	171.704	-1.95154	0.412913	4.72628	2.2867e-06	5.44351e-05	SIGN	DOWN	PCG
chr4	75576496	75630716	54221	-	ENSG00000138769.11	CDKL2	235.784	-1.58114	0.334721	4.72375	2.31537e-06	5.49422e-05	SIGN	DOWN	PCG
chr17	58301228	58328795	27568	-	ENSG00000005379.17	TSPOAP1	2977.97	1.67229	0.354007	-4.7239	2.31363e-06	5.49422e-05	SIGN	UP	PCG
chr1	156072013	156082465	10453	-	ENSG00000254726.3	MEX3A	839.876	1.44035	0.305171	-4.71981	2.36069e-06	5.58397e-05	SIGN	UP	PCG
chr15	82543201	82648861	105661	-	ENSG00000214575.10	CPEB1	19.4559	-2.63484	0.558239	4.71991	2.35944e-06	5.58397e-05	SIGN	DOWN	PCG
chr13	39209116	39603528	394413	-	ENSG00000183722.9	LHFPL6	2821.36	-1.00291	0.212808	4.71276	2.44379e-06	5.77138e-05	SIGN	DOWN	PCG
chr9	87724051	87731469	7419	+	ENSG00000135047.16	CTSL	6392.54	-0.909171	0.192965	4.71158	2.45801e-06	5.79576e-05	SIGN	DOWN	PCG
chr7	144186083	144195879	9797	-	ENSG00000213214.6	ARHGEF35	1544.07	1.27252	0.270129	-4.71079	2.46753e-06	5.80616e-05	SIGN	UP	PCG
chr11	120511746	120988906	477161	+	ENSG00000149403.13	GRIK4	30.5541	-2.19142	0.465214	4.71057	2.47021e-06	5.80616e-05	SIGN	DOWN	PCG
chr1	12166991	12209228	42238	+	ENSG00000028137.19	TNFRSF1B	12.7627	-2.62604	0.557759	4.7082	2.49916e-06	5.86497e-05	SIGN	DOWN	PCG
chr19	49061066	49065076	4011	-	ENSG00000225950.9	NTF4	127.699	2.48012	0.526993	-4.70617	2.52411e-06	5.9142e-05	SIGN	UP	PCG
chr1	3454665	3481113	26449	+	ENSG00000130762.15	ARHGEF16	1027.09	1.28227	0.272491	-4.70573	2.52962e-06	5.91779e-05	SIGN	UP	PCG
chr21	41420020	41470071	50052	+	ENSG00000157601.15	MX1	185.158	-1.10309	0.234472	4.70458	2.54392e-06	5.94193e-05	SIGN	DOWN	PCG
chr17	7579491	7582111	2621	+	ENSG00000129226.14	CD68	11358.7	-1.3654	0.290887	4.69392	2.68016e-06	6.25036e-05	SIGN	DOWN	PCG
chr15	101653596	101724473	70878	-	ENSG00000185418.16	TARS3	634	-0.983371	0.209799	4.68721	2.76955e-06	6.44873e-05	SIGN	DOWN	PCG
chr22	17734138	17774770	40633	-	ENSG00000015475.19	BID	2722.84	0.862634	0.184133	-4.68485	2.80165e-06	6.51329e-05	SIGN	UP	PCG
chr9	109130293	109167249	36957	-	ENSG00000260230.5	FRRS1L	10.5077	-2.61042	0.557393	4.68327	2.82336e-06	6.55353e-05	SIGN	DOWN	PCG
chr2	131035092	131035262	171	+	ENSG00000284479.1	SMIM39	19.467	-2.59492	0.554739	4.67774	2.9006e-06	6.72181e-05	SIGN	DOWN	PCG
chr10	120457227	120592065	134839	+	ENSG00000203805.11	PLPP4	10866.2	0.869144	0.185816	-4.67743	2.90488e-06	6.72181e-05	SIGN	UP	PCG
chr14	63684216	63728065	43850	-	ENSG00000126821.8	SGPP1	2797.93	-0.775694	0.1659	4.67569	2.92973e-06	6.7688e-05	SIGN	DOWN	PCG
chr3	189631389	189897276	265888	+	ENSG00000073282.14	TP63	64.0648	2.2608	0.483598	-4.67496	2.94008e-06	6.77931e-05	SIGN	UP	PCG
chr5	132257696	132273454	15759	+	ENSG00000131435.13	PDLIM4	1179.67	1.34321	0.287333	-4.67473	2.94337e-06	6.77931e-05	SIGN	UP	PCG
chr20	45252239	45254564	2326	-	ENSG00000124107.5	SLPI	23.1992	2.47977	0.530656	-4.67303	2.9679e-06	6.82525e-05	SIGN	UP	PCG
chr12	29500840	29784759	283920	-	ENSG00000133687.16	TMTC1	4405.77	-1.87031	0.40037	4.67145	2.9908e-06	6.86732e-05	SIGN	DOWN	PCG
chr1	200891048	200915742	24695	+	ENSG00000163362.11	INAVA	13.3498	2.56701	0.549596	-4.67072	3.00147e-06	6.88122e-05	SIGN	UP	PCG
chr17	81395457	81466331	70875	+	ENSG00000266074.11	BAHCC1	1209.83	-1.7948	0.384337	4.66985	3.01418e-06	6.89974e-05	SIGN	DOWN	PCG
chr11	130866250	130916479	50230	-	ENSG00000120451.11	SNX19	13959.3	-0.751634	0.161057	4.66688	3.05809e-06	6.98952e-05	SIGN	DOWN	PCG
chr5	135570679	135579279	8601	-	ENSG00000145824.13	CXCL14	10.5922	-2.5976	0.557536	4.65907	3.1764e-06	7.2488e-05	SIGN	DOWN	PCG
chr17	50184101	50201632	17532	-	ENSG00000108821.14	COL1A1	1349.51	1.08356	0.232617	-4.65813	3.19101e-06	7.27101e-05	SIGN	UP	PCG
chr22	38518948	38570204	51257	-	ENSG00000100206.11	DMC1	76.5849	-2.20984	0.474616	4.65606	3.22313e-06	7.33299e-05	SIGN	DOWN	PCG
chr8	56160909	56211324	50416	-	ENSG00000181690.8	PLAG1	204.738	-1.36171	0.292645	4.65311	3.26969e-06	7.42758e-05	SIGN	DOWN	PCG
chr21	44885953	44931989	46037	-	ENSG00000160255.19	ITGB2	38.4366	2.54491	0.546977	-4.65268	3.27653e-06	7.43178e-05	SIGN	UP	PCG
chr11	9664077	9752993	88917	+	ENSG00000133789.15	SWAP70	12104	-0.78799	0.169531	4.64806	3.35072e-06	7.58851e-05	SIGN	DOWN	PCG
chr4	119494397	119628804	134408	-	ENSG00000138735.16	PDE5A	3598.5	1.13453	0.244536	-4.63954	3.49193e-06	7.89632e-05	SIGN	UP	PCG
chr5	115520908	115544775	23868	-	ENSG00000145780.8	FEM1C	6484.44	-1.05346	0.227288	4.63489	3.5712e-06	8.06334e-05	SIGN	DOWN	PCG
chr11	405716	417455	11740	-	ENSG00000185187.13	SIGIRR	70.9192	-1.9802	0.427523	4.6318	3.62493e-06	8.17228e-05	SIGN	DOWN	PCG
chr19	41966582	41997497	30916	-	ENSG00000105409.19	ATP1A3	116.072	1.32309	0.285735	-4.63049	3.64807e-06	8.21201e-05	SIGN	UP	PCG
chr2	201620184	201643570	23387	-	ENSG00000155755.20	TMEM237	5156.42	-0.858971	0.185789	4.62338	3.77533e-06	8.48566e-05	SIGN	DOWN	PCG
chr6	166305300	166308448	3149	-	ENSG00000176381.6	PRR18	18.1969	-2.54906	0.55154	4.62171	3.80596e-06	8.54162e-05	SIGN	DOWN	PCG
chr7	33904308	34156427	252120	+	ENSG00000164619.10	BMPER	3923.04	-1.88446	0.408021	4.61855	3.86436e-06	8.65966e-05	SIGN	DOWN	PCG
chr2	164653624	164843679	190056	-	ENSG00000082438.18	COBLL1	7570.52	-1.70875	0.370357	4.6138	3.95366e-06	8.84647e-05	SIGN	DOWN	PCG
chr9	127087348	127122635	35288	-	ENSG00000136859.10	ANGPTL2	4335.11	-2.16476	0.469231	4.61342	3.96099e-06	8.84958e-05	SIGN	DOWN	PCG
chr2	19351485	19358623	7139	-	ENSG00000143867.7	OSR1	1218.19	-1.39673	0.302843	4.61206	3.98706e-06	8.89448e-05	SIGN	DOWN	PCG
chr19	57940833	57947706	6874	-	ENSG00000152454.4	ZNF256	249.86	-1.28974	0.279677	4.61155	3.99671e-06	8.90268e-05	SIGN	DOWN	PCG
chr8	22024125	22036897	12773	+	ENSG00000158806.14	NPM2	25.4504	-2.42518	0.52631	4.6079	4.0676e-06	9.04707e-05	SIGN	DOWN	PCG
chr6	47856673	48111197	254525	-	ENSG00000244694.8	PTCHD4	941.278	1.35088	0.293331	-4.6053	4.11872e-06	9.14712e-05	SIGN	UP	PCG
chr18	48026672	48410752	384081	-	ENSG00000184828.10	ZBTB7C	17.1029	-2.56825	0.558305	4.60009	4.22306e-06	9.36488e-05	SIGN	DOWN	PCG
chr5	76615482	76623413	7932	-	ENSG00000164220.7	F2RL2	6103.55	-1.6308	0.354794	4.59647	4.29718e-06	9.5151e-05	SIGN	DOWN	PCG
chr19	19629476	19643657	14182	-	ENSG00000089639.11	GMIP	2047.55	0.835962	0.181944	-4.5946	4.33571e-06	9.58616e-05	SIGN	UP	PCG
chr7	137381037	137847092	466056	-	ENSG00000157680.16	DGKI	224.315	-1.98802	0.433334	4.58772	4.48106e-06	9.87822e-05	SIGN	DOWN	PCG
chrX	103607451	103629690	22240	+	ENSG00000196507.11	TCEAL3	2986.93	-0.837173	0.182473	4.58793	4.47652e-06	9.87822e-05	SIGN	DOWN	PCG
chr11	117199370	117207464	8095	+	ENSG00000149591.17	TAGLN	2833.78	2.09129	0.456624	-4.57988	4.65237e-06	0.000102407	SIGN	UP	PCG
chr5	141397947	141512975	115029	+	ENSG00000276547.2	PCDHGB5	605.884	-1.05607	0.230679	4.57809	4.69239e-06	0.000102984	SIGN	DOWN	PCG
chr6	153004459	153131282	126824	-	ENSG00000091844.8	RGS17	137.299	-2.10568	0.459926	4.5783	4.68779e-06	0.000102984	SIGN	DOWN	PCG
chr21	26835755	26845409	9655	-	ENSG00000154734.16	ADAMTS1	20664.6	-2.07074	0.45283	4.57289	4.81041e-06	0.000105419	SIGN	DOWN	PCG
chr17	58755854	58985179	229326	+	ENSG00000175175.6	PPM1E	140.41	1.74924	0.382605	-4.57193	4.8326e-06	0.000105749	SIGN	UP	PCG
chr1	185734391	186190949	456559	+	ENSG00000143341.12	HMCN1	95.9037	-1.84326	0.403223	4.57133	4.8463e-06	0.000105829	SIGN	DOWN	PCG
chr19	56538948	56556808	17861	+	ENSG00000196867.8	ZFP28	779.497	-0.90882	0.198816	4.57116	4.85042e-06	0.000105829	SIGN	DOWN	PCG
chr17	32486993	32491253	4261	+	ENSG00000176749.9	CDK5R1	763.552	1.14805	0.251392	-4.56678	4.95266e-06	0.000107901	SIGN	UP	PCG
chr2	24077433	24085861	8429	-	ENSG00000115129.14	TP53I3	1754.3	1.01473	0.22278	-4.55485	5.24224e-06	0.000114044	SIGN	UP	PCG
chr17	31391675	31538211	146537	+	ENSG00000131242.18	RAB11FIP4	957.001	1.56616	0.343914	-4.55392	5.26564e-06	0.000114386	SIGN	UP	PCG
chr3	96814581	97761532	946952	+	ENSG00000080224.18	EPHA6	81.5966	2.01943	0.443608	-4.55229	5.30656e-06	0.000115107	SIGN	UP	PCG
chr2	71453561	71686763	233203	+	ENSG00000135636.16	DYSF	4889.9	-0.999426	0.219807	4.54684	5.44574e-06	0.000117783	SIGN	DOWN	PCG
chr19	6772708	6857366	84659	+	ENSG00000141968.8	VAV1	997.704	1.56291	0.34372	-4.54705	5.44031e-06	0.000117783	SIGN	UP	PCG
chr3	49268596	49277232	8637	-	ENSG00000188315.8	C3orf62	390.268	1.12846	0.248343	-4.54398	5.5202e-06	0.00011922	SIGN	UP	PCG
chr1	27935000	27959157	24158	+	ENSG00000130768.15	SMPDL3B	330.591	1.71724	0.378113	-4.54162	5.58239e-06	0.000120389	SIGN	UP	PCG
chr17	80219699	80253500	33802	+	ENSG00000181045.15	SLC26A11	546.314	-1.73467	0.381981	4.54123	5.59257e-06	0.000120434	SIGN	DOWN	PCG
chr2	16549459	16666331	116873	-	ENSG00000197872.11	CYRIA	2050.86	1.22489	0.2698	-4.53999	5.62564e-06	0.000120972	SIGN	UP	PCG
chr12	14774405	14778002	3598	+	ENSG00000246705.5	H2AJ	608.97	-1.14987	0.253383	4.53808	5.67685e-06	0.000121897	SIGN	DOWN	PCG
chr3	4493345	4847506	354162	+	ENSG00000150995.21	ITPR1	1174.34	-1.20174	0.265233	4.53089	5.87366e-06	0.000125941	SIGN	DOWN	PCG
chr19	53159213	53193386	34174	-	ENSG00000197497.11	ZNF665	14.131	-2.50464	0.552953	4.52958	5.91015e-06	0.000126542	SIGN	DOWN	PCG
chr5	95751319	95822726	71408	-	ENSG00000173221.14	GLRX	569.1	1.40027	0.3096	-4.52285	6.10117e-06	0.000130444	SIGN	UP	PCG
chr7	121873089	122062036	188948	+	ENSG00000106278.12	PTPRZ1	31.5598	-2.50471	0.554126	4.5201	6.1809e-06	0.000131959	SIGN	DOWN	PCG
chrX	143622790	143636101	13312	-	ENSG00000179542.16	SLITRK4	1822.95	-1.36094	0.301161	4.51897	6.21402e-06	0.000132477	SIGN	DOWN	PCG
chr18	58862600	58986480	123881	+	ENSG00000074657.14	ZNF532	4446.08	0.96971	0.214695	-4.51669	6.28124e-06	0.000133719	SIGN	UP	PCG
chr15	40528683	40565054	36372	-	ENSG00000128891.17	CCDC32	1003.3	0.819504	0.181534	-4.51432	6.35195e-06	0.000135031	SIGN	UP	PCG
chr3	48636463	48662886	26424	-	ENSG00000008300.17	CELSR3	1946.25	0.817475	0.18125	-4.5102	6.47653e-06	0.000137483	SIGN	UP	PCG
chr11	6612768	6619448	6681	-	ENSG00000166340.18	TPP1	25937.5	-1.20896	0.268526	4.50221	6.72509e-06	0.000142557	SIGN	DOWN	PCG
chr12	116856144	116881441	25298	-	ENSG00000135116.9	HRK	2789	-2.01567	0.447933	4.49993	6.79743e-06	0.000143885	SIGN	DOWN	PCG
chr22	50674415	50733212	58798	+	ENSG00000251322.11	SHANK3	238.745	-1.01422	0.225456	4.49854	6.84229e-06	0.000144629	SIGN	DOWN	PCG
chr21	44350163	44443081	92919	+	ENSG00000142185.18	TRPM2	720.161	1.19186	0.265254	-4.49326	7.01415e-06	0.000148052	SIGN	UP	PCG
chr6	144285335	144853034	567700	+	ENSG00000152818.19	UTRN	15097.6	-0.797754	0.177578	4.49241	7.04226e-06	0.000148435	SIGN	DOWN	PCG
chr12	55725323	55729707	4385	-	ENSG00000135404.12	CD63	60460.7	-0.789338	0.175847	4.48878	7.16332e-06	0.000150774	SIGN	DOWN	PCG
chr1	152908546	152911886	3341	+	ENSG00000163207.7	IVL	21.7549	-2.50269	0.558181	4.48366	7.33748e-06	0.000154222	SIGN	DOWN	PCG
chr1	923923	944575	20653	+	ENSG00000187634.13	SAMD11	415.759	1.70325	0.380181	-4.4801	7.46083e-06	0.000156373	SIGN	UP	PCG
chr2	108288639	108309915	21277	+	ENSG00000198203.10	SULT1C2	779.193	-1.98687	0.443469	4.4803	7.45376e-06	0.000156373	SIGN	DOWN	PCG
chr2	27253684	27275817	22134	-	ENSG00000115194.11	SLC30A3	80.4567	-1.62807	0.363752	4.47578	7.61326e-06	0.000159344	SIGN	DOWN	PCG
chr11	32091074	32105722	14649	+	ENSG00000049449.10	RCN1	12212.6	-0.894215	0.200027	4.47048	7.80457e-06	0.000163119	SIGN	DOWN	PCG
chr7	2679522	2775500	95979	+	ENSG00000174945.14	AMZ1	65.0743	1.83128	0.40971	-4.46969	7.83324e-06	0.00016326	SIGN	UP	PCG
chr15	40217428	40277487	60060	+	ENSG00000137843.12	PAK6	1491.67	1.5107	0.337979	-4.4698	7.82943e-06	0.00016326	SIGN	UP	PCG
chr8	123644442	123653801	9360	-	ENSG00000175946.9	KLHL38	111.531	1.45294	0.325242	-4.46724	7.92352e-06	0.000164911	SIGN	UP	PCG
chr11	101029624	101129813	100190	-	ENSG00000082175.16	PGR	24.0052	-2.49175	0.558078	4.46487	8.01158e-06	0.000166511	SIGN	DOWN	PCG
chrX	108155607	108439497	283891	-	ENSG00000197565.17	COL4A6	75.0529	-2.18591	0.490454	4.45692	8.31465e-06	0.00017257	SIGN	DOWN	PCG
chr7	21543039	21901839	358801	+	ENSG00000105877.19	DNAH11	445.234	-1.49428	0.335473	4.45425	8.41888e-06	0.00017449	SIGN	DOWN	PCG
chr17	6451263	6556555	105293	-	ENSG00000091622.16	PITPNM3	12256.5	-1.63052	0.366172	4.45288	8.4726e-06	0.000175359	SIGN	DOWN	PCG
chr4	185363872	185395924	32053	-	ENSG00000109771.16	LRP2BP	403.216	0.94658	0.212708	-4.45014	8.58127e-06	0.000177362	SIGN	UP	PCG
chr9	86026146	86100173	74028	-	ENSG00000135052.16	GOLM1	15221.1	-0.755014	0.169755	4.44767	8.68058e-06	0.000179166	SIGN	DOWN	PCG
chr1	23557926	23559501	1576	-	ENSG00000117318.9	ID3	9143.13	1.02235	0.229928	-4.44639	8.73248e-06	0.000179988	SIGN	UP	PCG
chr6	3223324	3231730	8407	-	ENSG00000137285.11	TUBB2B	329.127	1.51843	0.341548	-4.44574	8.75901e-06	0.000180286	SIGN	UP	PCG
chr11	34853094	34916379	63286	-	ENSG00000149089.13	APIP	1830.58	-0.88814	0.199975	4.44125	8.94384e-06	0.000183836	SIGN	DOWN	PCG
chr15	45361124	45402327	41204	-	ENSG00000171766.17	GATM	31.9163	-2.20414	0.496704	4.43754	9.09939e-06	0.000186776	SIGN	DOWN	PCG
chr18	44680173	45068510	388338	+	ENSG00000152217.20	SETBP1	960.669	-1.04473	0.235576	4.4348	9.21564e-06	0.000188902	SIGN	DOWN	PCG
chr12	131828393	131851783	23391	+	ENSG00000198598.7	MMP17	16.0504	-2.37838	0.536357	4.43433	9.2361e-06	0.000189061	SIGN	DOWN	PCG
chr1	89524829	89597861	73033	+	ENSG00000197147.15	LRRC8B	832.068	1.33679	0.301533	-4.4333	9.28018e-06	0.000189703	SIGN	UP	PCG
chr19	55364382	55370463	6082	-	ENSG00000095752.7	IL11	393.299	2.09501	0.473454	-4.42495	9.6465e-06	0.000196921	SIGN	UP	PCG
chr4	30720369	31146805	426437	+	ENSG00000169851.16	PCDH7	608.219	-2.10734	0.476876	4.41906	9.91326e-06	0.000202089	SIGN	DOWN	PCG
chr1	173039202	173050941	11740	-	ENSG00000120337.10	TNFSF18	10.7779	2.4658	0.558263	-4.41691	1.0012e-05	0.000203824	SIGN	UP	PCG
chr20	6767686	6780246	12561	+	ENSG00000125845.7	BMP2	591.564	-1.58596	0.35914	4.416	1.00545e-05	0.000204409	SIGN	DOWN	PCG
chr15	39581079	39599466	18388	+	ENSG00000137801.11	THBS1	263683	2.13527	0.483693	-4.41451	1.01237e-05	0.000205537	SIGN	UP	PCG
chr4	74097040	74099196	2157	-	ENSG00000081041.9	CXCL2	121.6	-2.4044	0.544968	4.412	1.02421e-05	0.000207657	SIGN	DOWN	PCG
chr6	26124145	26139116	14972	+	ENSG00000180573.10	H2AC6	645.945	1.51725	0.344154	-4.40863	1.04024e-05	0.000210099	SIGN	UP	PCG
chr13	113953705	113974076	20372	-	ENSG00000283199.3	C13orf46	192.351	1.73196	0.39284	-4.40883	1.03933e-05	0.000210099	SIGN	UP	PCG
chr17	2054154	2063241	9088	+	ENSG00000177374.13	HIC1	3574.42	1.50161	0.34061	-4.40858	1.04049e-05	0.000210099	SIGN	UP	PCG
chr15	68578993	68727806	148814	+	ENSG00000103647.13	CORO2B	2119.28	-1.4526	0.32979	4.40461	1.05972e-05	0.000213694	SIGN	DOWN	PCG
chr2	201644870	201698694	53825	-	ENSG00000082126.18	MPP4	146.214	-2.16537	0.491691	4.40393	1.06309e-05	0.000214083	SIGN	DOWN	PCG
chr3	159988835	159996019	7185	+	ENSG00000168811.8	IL12A	522.816	-1.59432	0.362547	4.39755	1.09481e-05	0.000220173	SIGN	DOWN	PCG
chr14	57469300	57493867	24568	-	ENSG00000100557.10	CCDC198	11.3712	2.45311	0.558312	-4.3938	1.11388e-05	0.000223707	SIGN	UP	PCG
chr9	92947523	93036236	88714	+	ENSG00000127084.19	FGD3	118.655	2.21574	0.505429	-4.38389	1.1658e-05	0.00023382	SIGN	UP	PCG
chr19	6467207	6482557	15351	-	ENSG00000205744.10	DENND1C	745.792	1.65574	0.378127	-4.37879	1.19343e-05	0.000239038	SIGN	UP	PCG
chr22	46360834	46537620	176787	-	ENSG00000075275.18	CELSR1	11718.4	0.9179	0.20976	-4.37595	1.20906e-05	0.000241845	SIGN	UP	PCG
chr10	12349547	12835545	485999	+	ENSG00000183049.14	CAMK1D	2918.75	1.20029	0.274455	-4.37336	1.22349e-05	0.000244404	SIGN	UP	PCG
chr11	5596109	5612958	16850	+	ENSG00000121236.21	TRIM6	866.532	1.38597	0.317006	-4.37206	1.23081e-05	0.000245535	SIGN	UP	PCG
chr3	12287368	12434356	146989	+	ENSG00000132170.24	PPARG	1414.72	-1.63575	0.374181	4.37154	1.23374e-05	0.000245791	SIGN	DOWN	PCG
chr17	55264960	55325187	60228	+	ENSG00000108924.14	HLF	661.894	-2.21972	0.507825	4.37104	1.23655e-05	0.000246023	SIGN	DOWN	PCG
chr1	145848522	145859836	11315	-	ENSG00000131788.16	PIAS3	3788.35	0.793903	0.181792	-4.36709	1.25914e-05	0.00024985	SIGN	UP	PCG
chr13	113820549	113864076	43528	-	ENSG00000183087.15	GAS6	61904.2	1.37154	0.314054	-4.36721	1.25845e-05	0.00024985	SIGN	UP	PCG
chrX	139581770	139708216	126447	-	ENSG00000101977.22	MCF2	11.4561	2.43626	0.558322	-4.36355	1.2797e-05	0.000253591	SIGN	UP	PCG
chr8	55102028	55542054	440027	+	ENSG00000206579.9	XKR4	48.7104	1.97799	0.453508	-4.36154	1.29152e-05	0.000255595	SIGN	UP	PCG
chr17	39904595	39919854	15260	-	ENSG00000073605.19	GSDMB	1216.05	2.02683	0.465286	-4.3561	1.32399e-05	0.000261673	SIGN	UP	PCG
chr11	118544528	118572970	28443	-	ENSG00000118096.10	IFT46	1736.52	-0.790279	0.181447	4.35542	1.32811e-05	0.000262139	SIGN	DOWN	PCG
chr14	55124110	55145423	21314	+	ENSG00000131981.16	LGALS3	3223.22	-1.12866	0.25929	4.35289	1.34352e-05	0.000264829	SIGN	DOWN	PCG
chr12	50103982	50111313	7332	+	ENSG00000167588.13	GPD1	62.521	1.55919	0.358409	-4.3503	1.35953e-05	0.000267631	SIGN	UP	PCG
chr19	55181247	55209506	28260	-	ENSG00000080031.10	PTPRH	1759.13	1.1826	0.272764	-4.33563	1.45342e-05	0.000285736	SIGN	UP	PCG
chr10	50739318	50816495	77178	+	ENSG00000204147.11	ASAH2B	721.658	-1.18141	0.27258	4.33419	1.46299e-05	0.00028724	SIGN	DOWN	PCG
chr19	47403124	47419527	16404	-	ENSG00000105419.18	MEIS3	348.982	1.7241	0.398019	-4.33169	1.47968e-05	0.000290135	SIGN	UP	PCG
chr11	113797874	113875572	77699	-	ENSG00000048028.12	USP28	3050.27	-0.961122	0.22198	4.32976	1.49271e-05	0.00029201	SIGN	DOWN	PCG
chrX	23664262	23686397	22136	+	ENSG00000123131.13	PRDX4	6881.99	-0.876579	0.202458	4.32969	1.49317e-05	0.00029201	SIGN	DOWN	PCG
chr5	147880726	147906538	25813	-	ENSG00000178776.5	C5orf46	92.2294	2.32713	0.538107	-4.32466	1.52768e-05	0.000298369	SIGN	UP	PCG
chr9	113349541	113371233	21693	+	ENSG00000119411.11	BSPRY	53.5584	1.97911	0.457942	-4.32175	1.54794e-05	0.00030193	SIGN	UP	PCG
chr6	34466061	34535229	69169	+	ENSG00000124507.11	PACSIN1	122.991	1.54505	0.35768	-4.31964	1.56281e-05	0.000304431	SIGN	UP	PCG
chr1	149887890	149900798	12909	+	ENSG00000178096.9	BOLA1	370.866	-1.31824	0.305693	4.3123	1.61566e-05	0.000314316	SIGN	DOWN	PCG
chr19	51889235	51905040	15806	-	ENSG00000198093.11	ZNF649	321.043	-1.04918	0.243642	4.30623	1.66058e-05	0.000322633	SIGN	DOWN	PCG
chr13	46334681	46438190	103510	-	ENSG00000102445.20	RUBCNL	271.648	1.80449	0.419225	-4.30435	1.67478e-05	0.000324969	SIGN	UP	PCG
chr3	150408298	150466422	58125	+	ENSG00000196428.13	TSC22D2	12656.3	0.846298	0.196643	-4.30373	1.67949e-05	0.000325458	SIGN	UP	PCG
chr14	75958097	75983011	24915	-	ENSG00000119699.8	TGFB3	180.492	1.4723	0.342657	-4.29671	1.73352e-05	0.000335493	SIGN	UP	PCG
chr1	215005775	215237090	231316	+	ENSG00000082482.14	KCNK2	1601.3	1.08563	0.25289	-4.29288	1.76373e-05	0.000340696	SIGN	UP	PCG
chr3	46668995	46693704	24710	-	ENSG00000178038.17	ALS2CL	13285.6	1.46024	0.340167	-4.29272	1.76498e-05	0.000340696	SIGN	UP	PCG
chr14	69259277	69357033	97757	+	ENSG00000100626.17	GALNT16	117.77	-1.39489	0.32502	4.29173	1.7729e-05	0.000341783	SIGN	DOWN	PCG
chr8	8701937	8704096	2160	+	ENSG00000253958.2	CLDN23	96.8252	-1.55386	0.362194	4.29012	1.78573e-05	0.000342983	SIGN	DOWN	PCG
chr8	123497889	123541206	43318	-	ENSG00000156804.7	FBXO32	49358.8	0.776316	0.180956	-4.29009	1.78603e-05	0.000342983	SIGN	UP	PCG
chr19	925781	975939	50159	+	ENSG00000116017.11	ARID3A	251.649	1.66885	0.38898	-4.29032	1.78417e-05	0.000342983	SIGN	UP	PCG
chr19	55158661	55166722	8062	-	ENSG00000167646.14	DNAAF3	434.082	1.33538	0.311576	-4.28589	1.8201e-05	0.000349074	SIGN	UP	PCG
chr11	65014160	65022184	8025	+	ENSG00000213465.8	ARL2	3113.18	-0.872039	0.203511	4.28497	1.8276e-05	0.000350063	SIGN	DOWN	PCG
chrX	72578814	72714319	135506	-	ENSG00000067177.15	PHKA1	1617.39	-0.92587	0.216129	4.28387	1.83666e-05	0.000351347	SIGN	DOWN	PCG
chr5	112142441	112419313	276873	-	ENSG00000129595.14	EPB41L4A	1662.37	-1.25335	0.292691	4.28215	1.85095e-05	0.000353626	SIGN	DOWN	PCG
chr17	45221444	45247319	25876	+	ENSG00000184922.15	FMNL1	399.892	0.963433	0.225127	-4.2795	1.87313e-05	0.000357406	SIGN	UP	PCG
chr6	13357830	13487662	129833	-	ENSG00000145990.11	GFOD1	5165.16	1.1635	0.272033	-4.27707	1.89372e-05	0.000360873	SIGN	UP	PCG
chr9	32384603	32454769	70167	+	ENSG00000122729.19	ACO1	23292.1	0.881655	0.206267	-4.27435	1.91698e-05	0.000364839	SIGN	UP	PCG
chr1	23791145	23795539	4395	+	ENSG00000011009.11	LYPLA2	9933.33	0.841147	0.196967	-4.2705	1.95033e-05	0.000370713	SIGN	UP	PCG
chr16	31138926	31150083	11158	-	ENSG00000178226.11	PRSS36	78.8038	-1.35307	0.317371	4.26338	2.01362e-05	0.000382254	SIGN	DOWN	PCG
chr19	53991637	54012666	21030	+	ENSG00000130433.8	CACNG6	12.0866	2.36077	0.553945	-4.26174	2.02844e-05	0.000384578	SIGN	UP	PCG
chr11	14877440	14892231	14792	-	ENSG00000186104.11	CYP2R1	984.294	-0.839509	0.197019	4.26106	2.03458e-05	0.000385252	SIGN	DOWN	PCG
chr2	28457145	28644142	186998	+	ENSG00000163803.13	PLB1	417.812	1.53123	0.359456	-4.25985	2.04563e-05	0.000386853	SIGN	UP	PCG
chr11	369499	382117	12619	+	ENSG00000182272.12	B4GALNT4	5102.46	1.12375	0.263831	-4.25937	2.05006e-05	0.000387199	SIGN	UP	PCG
chr11	130068147	130144811	76665	+	ENSG00000084234.18	APLP2	145488	-0.864327	0.203145	4.25473	2.093e-05	0.000394309	SIGN	DOWN	PCG
chr15	40807086	40815084	7999	+	ENSG00000166140.17	ZFYVE19	1654.94	0.727203	0.170907	-4.25496	2.09085e-05	0.000394309	SIGN	UP	PCG
chr20	17956979	18059188	102210	-	ENSG00000125850.11	OVOL2	77.4985	1.62447	0.38198	-4.25275	2.11157e-05	0.000397305	SIGN	UP	PCG
chr8	27596917	27614700	17784	-	ENSG00000120885.22	CLU	6121.73	-1.44139	0.339091	4.25073	2.13071e-05	0.000400402	SIGN	DOWN	PCG
chr12	57762334	57768986	6653	-	ENSG00000111012.10	CYP27B1	212.139	1.23034	0.28949	-4.25001	2.13762e-05	0.000401194	SIGN	UP	PCG
chr2	151832771	152099167	266397	-	ENSG00000182389.20	CACNB4	103.667	1.42217	0.334919	-4.24631	2.1732e-05	0.000407358	SIGN	UP	PCG
chr7	134442356	134459284	16929	-	ENSG00000085662.14	AKR1B1	71322.8	1.3316	0.313648	-4.24551	2.18097e-05	0.000408302	SIGN	UP	PCG
chr2	177623244	178108339	485096	-	ENSG00000128655.19	PDE11A	73.9315	1.80355	0.424862	-4.24503	2.18567e-05	0.000408669	SIGN	UP	PCG
chr12	63558913	63668939	110027	-	ENSG00000177990.12	DPY19L2	414.55	-0.965667	0.227573	4.24332	2.20234e-05	0.000411268	SIGN	DOWN	PCG
chr1	29119429	29123903	4475	-	ENSG00000253304.2	TMEM200B	75.1942	1.67764	0.39563	-4.24043	2.23092e-05	0.000416084	SIGN	UP	PCG
chr17	16415571	16437003	21433	+	ENSG00000187688.15	TRPV2	42.8902	-2.24771	0.530202	4.23934	2.24182e-05	0.000417595	SIGN	DOWN	PCG
chr21	29077471	29175889	98419	+	ENSG00000156265.16	MAP3K7CL	1325.07	1.13515	0.267827	-4.23837	2.25146e-05	0.000418867	SIGN	UP	PCG
chr20	50510321	50585241	74921	+	ENSG00000196396.10	PTPN1	15664.8	0.877849	0.207144	-4.23786	2.25661e-05	0.000419303	SIGN	UP	PCG
chr5	64506015	64612319	106305	+	ENSG00000186479.5	RGS7BP	2062.1	1.72679	0.407723	-4.23521	2.28336e-05	0.000423217	SIGN	UP	PCG
chr6	43770184	43786487	16304	+	ENSG00000112715.26	VEGFA	11663.7	-1.66504	0.393142	4.23522	2.28331e-05	0.000423217	SIGN	DOWN	PCG
chr17	15229773	15272292	42520	-	ENSG00000109099.16	PMP22	7138.04	-1.51285	0.35745	4.23233	2.31282e-05	0.000428145	SIGN	DOWN	PCG
chr2	165469647	165689407	219761	+	ENSG00000178662.16	CSRNP3	181.726	1.79094	0.423203	-4.23186	2.31764e-05	0.000428505	SIGN	UP	PCG
chr7	143353400	143362770	9371	-	ENSG00000159784.18	FAM131B	411.33	1.08017	0.255318	-4.2307	2.32966e-05	0.000430194	SIGN	UP	PCG
chr17	76470891	76501790	30900	-	ENSG00000129667.13	RHBDF2	3071.68	1.01674	0.240426	-4.2289	2.34839e-05	0.000433114	SIGN	UP	PCG
chr8	12721906	12756073	34168	-	ENSG00000154359.13	LONRF1	630.817	-1.33559	0.316295	4.2226	2.415e-05	0.000444849	SIGN	DOWN	PCG
chr15	40035690	40039181	3492	-	ENSG00000140319.11	SRP14	12050.2	0.807487	0.191497	-4.2167	2.47899e-05	0.000456073	SIGN	UP	PCG
chr5	172325000	172454525	129526	-	ENSG00000174705.13	SH3PXD2B	353.628	-1.54512	0.366478	4.21613	2.48525e-05	0.000456661	SIGN	DOWN	PCG
chr7	90466424	91210590	744167	+	ENSG00000058091.17	CDK14	2257.17	0.746685	0.177306	-4.21129	2.53916e-05	0.000465992	SIGN	UP	PCG
chr1	150508062	150513789	5728	+	ENSG00000143369.15	ECM1	7004.75	-1.31749	0.31304	4.20868	2.5687e-05	0.000470834	SIGN	DOWN	PCG
chr15	26543546	26939539	395994	-	ENSG00000166206.15	GABRB3	5609.39	1.69233	0.402273	-4.20691	2.58881e-05	0.000473355	SIGN	UP	PCG
chrX	132369320	132489968	120649	-	ENSG00000076770.16	MBNL3	356.883	1.21084	0.287815	-4.20701	2.58776e-05	0.000473355	SIGN	UP	PCG
chr19	49047638	49049111	1474	-	ENSG00000213030.6	CGB8	1905.31	2.33894	0.55659	-4.20227	2.64254e-05	0.000482587	SIGN	UP	PCG
chr1	183186238	183245127	58890	+	ENSG00000058085.15	LAMC2	514.902	-0.93086	0.221696	4.19881	2.68327e-05	0.000489426	SIGN	DOWN	PCG
chrX	49053572	49069857	16286	+	ENSG00000147144.13	CCDC120	7521.24	1.10554	0.263389	-4.19736	2.70039e-05	0.000491946	SIGN	UP	PCG
chr1	207018522	207032756	14235	-	ENSG00000182795.13	C1orf116	238.264	1.86097	0.443699	-4.19421	2.73821e-05	0.000498227	SIGN	UP	PCG
chr15	39799008	39920266	121259	-	ENSG00000166073.11	GPR176	18656.3	0.903371	0.215616	-4.18972	2.79297e-05	0.000507571	SIGN	UP	PCG
chr19	1397026	1401570	4545	-	ENSG00000130005.13	GAMT	4296.67	0.71596	0.170985	-4.18726	2.82346e-05	0.000512487	SIGN	UP	PCG
chr3	120164645	120285222	120578	-	ENSG00000175697.11	GPR156	28.7201	-2.23574	0.534579	4.18224	2.88653e-05	0.000523299	SIGN	DOWN	PCG
chr16	31259967	31332892	72926	+	ENSG00000169896.18	ITGAM	72.4641	2.19486	0.524929	-4.18125	2.89909e-05	0.000524936	SIGN	UP	PCG
chr8	10896045	11201833	305789	-	ENSG00000171044.11	XKR6	1009.64	1.24647	0.298252	-4.17924	2.92484e-05	0.000528955	SIGN	UP	PCG
chr1	210328252	210676296	348045	+	ENSG00000054392.13	HHAT	750.593	-0.825817	0.197682	4.17749	2.94739e-05	0.000532388	SIGN	DOWN	PCG
chr20	35455164	35519280	64117	+	ENSG00000126001.16	CEP250	8481.05	-1.17406	0.281071	4.1771	2.95244e-05	0.000532654	SIGN	DOWN	PCG
chr12	112905856	112933219	27364	+	ENSG00000089127.15	OAS1	11.3704	-2.33058	0.558004	4.17664	2.95848e-05	0.000533099	SIGN	DOWN	PCG
chr10	95237572	95291012	53441	-	ENSG00000107438.9	PDLIM1	26929.3	1.1181	0.267902	-4.17353	2.99914e-05	0.000539772	SIGN	UP	PCG
chr20	1894167	1940592	46426	+	ENSG00000198053.12	SIRPA	21346.5	1.31535	0.315231	-4.17266	3.01067e-05	0.000541195	SIGN	UP	PCG
chr9	98069275	98119222	49948	-	ENSG00000106785.15	TRIM14	3664.86	-0.978891	0.234673	4.17129	3.02877e-05	0.000543792	SIGN	DOWN	PCG
chr6	36676460	36687337	10878	+	ENSG00000124762.14	CDKN1A	32791.8	0.929852	0.223091	-4.16803	3.07241e-05	0.000550964	SIGN	UP	PCG
chr19	22052430	22091480	39051	+	ENSG00000197134.13	ZNF257	9.76594	-2.32377	0.558148	4.16336	3.13596e-05	0.000561684	SIGN	DOWN	PCG
chr3	115802363	117139389	1337027	-	ENSG00000185565.12	LSAMP	59.8402	-2.1509	0.516692	4.16283	3.14326e-05	0.000562316	SIGN	DOWN	PCG
chr20	25006230	25058980	52751	-	ENSG00000154930.15	ACSS1	8.92397	-2.32365	0.558232	4.16251	3.14767e-05	0.000562428	SIGN	DOWN	PCG
chr11	11270877	11622005	351129	-	ENSG00000110328.6	GALNT18	1942.73	-1.32662	0.318882	4.16023	3.17925e-05	0.000567391	SIGN	DOWN	PCG
chr5	177483394	177497606	14213	-	ENSG00000196923.14	PDLIM7	18472.8	0.91442	0.21982	-4.15986	3.18439e-05	0.000567629	SIGN	UP	PCG
chr4	65319563	65670495	350933	-	ENSG00000145242.14	EPHA5	2435.04	1.24844	0.300206	-4.1586	3.20204e-05	0.000569971	SIGN	UP	PCG
chr12	122834453	122862961	28509	+	ENSG00000130787.14	HIP1R	6061.99	1.01523	0.244141	-4.15838	3.20518e-05	0.000569971	SIGN	UP	PCG
chr22	32413845	32464484	50640	-	ENSG00000184459.10	BPIFC	9.95713	2.31936	0.558144	-4.1555	3.24583e-05	0.000576513	SIGN	UP	PCG
chr15	42723544	42737128	13585	-	ENSG00000140326.13	CDAN1	2430.7	0.814018	0.196055	-4.15199	3.29603e-05	0.000584731	SIGN	UP	PCG
chr18	31058840	31102522	43683	-	ENSG00000134755.18	DSC2	2035.75	-0.972836	0.234498	4.14859	3.34534e-05	0.000592773	SIGN	DOWN	PCG
chr9	98288109	98708935	420827	-	ENSG00000136928.7	GABBR2	116.743	-2.08672	0.503593	4.14367	3.41789e-05	0.00060491	SIGN	DOWN	PCG
chr17	79022814	79049788	26975	+	ENSG00000173918.15	C1QTNF1	59.9595	-2.25766	0.546377	4.13206	3.59523e-05	0.000635541	SIGN	DOWN	PCG
chr11	72576141	72674591	98451	-	ENSG00000186642.16	PDE2A	50.0515	-2.30608	0.558143	4.1317	3.60094e-05	0.000635796	SIGN	DOWN	PCG
chr2	45005182	45009452	4271	-	ENSG00000170577.8	SIX2	155.021	1.86467	0.451443	-4.13046	3.62039e-05	0.000638474	SIGN	UP	PCG
chr11	12094008	12359144	265137	+	ENSG00000133816.18	MICAL2	30351.8	1.16109	0.28127	-4.12802	3.65901e-05	0.000644522	SIGN	UP	PCG
chr16	56608584	56609497	914	+	ENSG00000125148.7	MT2A	52317.6	-0.670332	0.162438	4.1267	3.68011e-05	0.000647473	SIGN	DOWN	PCG
chr3	10141778	10153667	11890	+	ENSG00000134086.9	VHL	4343.9	-0.77391	0.187659	4.12401	3.7233e-05	0.0006543	SIGN	DOWN	PCG
chr13	51930436	52012125	81690	-	ENSG00000123191.16	ATP7B	741.448	-1.40385	0.340451	4.12351	3.73136e-05	0.000654944	SIGN	DOWN	PCG
chr9	101569352	101738647	169296	-	ENSG00000198785.7	GRIN3A	37.2174	-1.81618	0.440684	4.12127	3.76794e-05	0.000660586	SIGN	DOWN	PCG
chr1	117606048	117628389	22342	+	ENSG00000183508.5	TENT5C	53.2585	-1.55441	0.377246	4.12042	3.78186e-05	0.000661859	SIGN	DOWN	PCG
chr4	81426393	82044244	617852	-	ENSG00000138670.19	RASGEF1B	19.8446	-2.30022	0.558268	4.12028	3.78408e-05	0.000661859	SIGN	DOWN	PCG
chr19	49289638	49325215	35578	-	ENSG00000063127.16	SLC6A16	105.795	2.09595	0.509229	-4.11592	3.85634e-05	0.000673707	SIGN	UP	PCG
chr22	41699503	41799456	99954	+	ENSG00000167077.13	MEI1	19.6696	2.13132	0.518434	-4.11107	3.93836e-05	0.000687231	SIGN	UP	PCG
chr4	121131408	121227466	96059	-	ENSG00000050730.16	TNIP3	10.8557	2.28017	0.554863	-4.10943	3.96633e-05	0.000691301	SIGN	UP	PCG
chr19	416589	461033	44445	-	ENSG00000129946.11	SHC2	1747.52	1.98818	0.484411	-4.10432	4.05511e-05	0.000705949	SIGN	UP	PCG
chr2	227325151	227357836	32686	+	ENSG00000168958.20	MFF	18880.5	1.36103	0.332433	-4.09416	4.23698e-05	0.000736749	SIGN	UP	PCG
chr11	33703010	33736479	33470	-	ENSG00000085063.17	CD59	42854.5	-1.05208	0.257053	4.09285	4.26101e-05	0.000740065	SIGN	DOWN	PCG
chr2	225399710	225729887	330178	+	ENSG00000144460.13	NYAP2	347.643	1.93182	0.473407	-4.08068	4.49049e-05	0.000779014	SIGN	UP	PCG
chr16	82035004	82098534	63531	+	ENSG00000086696.11	HSD17B2	5343.12	-2.27677	0.558127	4.07931	4.51699e-05	0.0007827	SIGN	DOWN	PCG
chrX	153802166	153830565	28400	-	ENSG00000067840.13	PDZD4	12.4612	-2.2697	0.557388	4.07203	4.66058e-05	0.000806643	SIGN	DOWN	PCG
chr3	197509783	197573323	63541	-	ENSG00000161267.12	BDH1	810.982	-1.17854	0.289478	4.07125	4.67611e-05	0.000808391	SIGN	DOWN	PCG
chr16	82147798	82170224	22427	-	ENSG00000135698.10	MPHOSPH6	2060.41	-0.907847	0.223124	4.0688	4.72554e-05	0.000815992	SIGN	DOWN	PCG
chr6	111087503	111231194	143692	+	ENSG00000112394.18	SLC16A10	23.3723	-2.12702	0.522878	4.0679	4.74385e-05	0.000817446	SIGN	DOWN	PCG
chr18	34493291	34891844	398554	+	ENSG00000134769.23	DTNA	2274.63	-0.786041	0.193233	4.06785	4.74494e-05	0.000817446	SIGN	DOWN	PCG
chr11	109864295	110296712	432418	-	ENSG00000137710.17	RDX	19388	-0.795427	0.195591	4.06679	4.76656e-05	0.000819868	SIGN	DOWN	PCG
chr15	41284007	41380996	96990	+	ENSG00000285920.2	ENSG00000285920	499.093	0.87765	0.215818	-4.06662	4.77e-05	0.000819868	SIGN	UP	PCG
chr6	149942014	149949235	7222	+	ENSG00000131015.5	ULBP2	400.585	1.3953	0.343353	-4.06375	4.82908e-05	0.000829067	SIGN	UP	PCG
chr8	144012280	144047114	34835	+	ENSG00000186583.12	SPATC1	12.2855	-2.25019	0.554164	4.06051	4.8966e-05	0.000839691	SIGN	DOWN	PCG
chr4	142023160	142847432	824273	-	ENSG00000109452.13	INPP4B	11564.9	-1.30663	0.321849	4.05975	4.91243e-05	0.000841437	SIGN	DOWN	PCG
chr2	74532258	74555690	23433	-	ENSG00000115318.12	LOXL3	446.348	0.990284	0.244039	-4.05789	4.9517e-05	0.00084719	SIGN	UP	PCG
chr10	91628442	91633071	4630	-	ENSG00000119938.9	PPP1R3C	936.791	-1.90954	0.470664	4.05712	4.96811e-05	0.000849023	SIGN	DOWN	PCG
chr1	23191895	23217502	25608	-	ENSG00000179546.5	HTR1D	295.643	1.29252	0.318671	-4.05596	4.99284e-05	0.000852271	SIGN	UP	PCG
chr17	44959693	44968303	8611	-	ENSG00000131094.4	C1QL1	8709.45	-1.42	0.350298	4.05369	5.04157e-05	0.000859605	SIGN	DOWN	PCG
chr14	37589552	37596059	6508	-	ENSG00000129514.8	FOXA1	30.9302	-1.95911	0.483527	4.0517	5.08475e-05	0.000865818	SIGN	DOWN	PCG
chr19	18434388	18438167	3780	-	ENSG00000105655.19	ISYNA1	890.297	-1.83405	0.452686	4.05147	5.08963e-05	0.000865818	SIGN	DOWN	PCG
chr7	76302673	76304295	1623	+	ENSG00000106211.10	HSPB1	42901.2	1.14794	0.283372	-4.051	5.09989e-05	0.000866574	SIGN	UP	PCG
chr1	65792514	66374579	582066	+	ENSG00000184588.18	PDE4B	30.8985	-1.86932	0.4617	4.04878	5.14853e-05	0.000872848	SIGN	DOWN	PCG
chr5	87318416	87412930	94515	-	ENSG00000134480.16	CCNH	7569.24	-1.45033	0.358214	4.04879	5.14831e-05	0.000872848	SIGN	DOWN	PCG
chr2	231037523	231049719	12197	+	ENSG00000204128.6	C2orf72	583.243	-1.72071	0.425142	4.04738	5.1794e-05	0.000876089	SIGN	DOWN	PCG
chr9	119153458	119369435	215978	-	ENSG00000078725.13	BRINP1	986.961	1.55239	0.383548	-4.04745	5.17782e-05	0.000876089	SIGN	UP	PCG
chr4	57030773	57110385	79613	-	ENSG00000163453.11	IGFBP7	53686.9	0.83972	0.207724	-4.04248	5.28897e-05	0.000893608	SIGN	UP	PCG
chr16	77722492	77742260	19769	+	ENSG00000140876.11	NUDT7	147.281	-1.22108	0.302127	4.0416	5.30873e-05	0.000895931	SIGN	DOWN	PCG
chr12	27958084	27972733	14650	-	ENSG00000087494.16	PTHLH	132.55	-1.62996	0.403411	4.04045	5.33495e-05	0.000899338	SIGN	DOWN	PCG
chr1	204617170	204685738	68569	-	ENSG00000170382.12	LRRN2	19.3722	-2.24643	0.556291	4.03822	5.38579e-05	0.000906458	SIGN	DOWN	PCG
chr19	49022869	49024333	1465	-	ENSG00000104827.12	CGB3	14.1816	2.24165	0.55513	-4.03807	5.38936e-05	0.000906458	SIGN	UP	PCG
chr3	50205246	50221486	16241	+	ENSG00000188338.15	SLC38A3	186.943	0.938889	0.232784	-4.03331	5.49965e-05	0.000923965	SIGN	UP	PCG
chr11	120336413	120489937	153525	+	ENSG00000196914.9	ARHGEF12	32418.6	-0.697565	0.172971	4.03283	5.5108e-05	0.000924797	SIGN	DOWN	PCG
chr20	1561385	1620061	58677	-	ENSG00000101307.16	SIRPB1	570.59	1.23604	0.306632	-4.031	5.55393e-05	0.000930986	SIGN	UP	PCG
chrX	49071161	49074002	2842	-	ENSG00000243279.4	PRAF2	871.399	-0.808136	0.200792	4.02474	5.7039e-05	0.000955051	SIGN	DOWN	PCG
chr3	154121003	154257827	136825	+	ENSG00000114790.13	ARHGEF26	4532.83	0.809674	0.201191	-4.02441	5.71187e-05	0.000955312	SIGN	UP	PCG
chr8	103500610	104254430	753821	+	ENSG00000176406.24	RIMS2	444.213	1.19355	0.296795	-4.02147	5.78353e-05	0.000966213	SIGN	UP	PCG
chr11	119023751	119030906	7156	-	ENSG00000137700.19	SLC37A4	4194.97	-0.902013	0.224599	4.01611	5.91677e-05	0.000987365	SIGN	DOWN	PCG
chr9	121567057	121785530	218474	+	ENSG00000136848.19	DAB2IP	6408.86	1.31745	0.328383	-4.01191	6.02282e-05	0.00100394	SIGN	UP	PCG
chr1	240489573	240612155	122583	-	ENSG00000180875.5	GREM2	33.817	2.05139	0.511813	-4.00808	6.12145e-05	0.00101924	SIGN	UP	PCG
chr11	61130257	61161615	31359	-	ENSG00000167987.11	VPS37C	4365.09	-0.733195	0.183076	4.00485	6.20558e-05	0.00103209	SIGN	DOWN	PCG
chr4	73869393	73871308	1916	+	ENSG00000163739.5	CXCL1	21.1376	-2.23497	0.558264	4.00342	6.24323e-05	0.00103604	SIGN	DOWN	PCG
chr6	143940300	144064599	124300	-	ENSG00000118495.21	PLAGL1	956.561	1.21863	0.304393	-4.00348	6.24171e-05	0.00103604	SIGN	UP	PCG
chr6	3153497	3157544	4048	-	ENSG00000137267.7	TUBB2A	2680.25	1.42705	0.356643	-4.00134	6.29859e-05	0.00104407	SIGN	UP	PCG
chr6	143536845	143831185	294341	+	ENSG00000112419.15	PHACTR2	10905.3	1.04081	0.260138	-4.00098	6.30807e-05	0.00104448	SIGN	UP	PCG
chr15	40470984	40473158	2175	+	ENSG00000169105.8	CHST14	6371.6	1.0064	0.251576	-4.00036	6.32462e-05	0.00104605	SIGN	UP	PCG
chr21	37006150	37019662	13513	+	ENSG00000183145.9	RIPPLY3	11.1707	-2.22772	0.557183	3.99819	6.38291e-05	0.00105452	SIGN	DOWN	PCG
chr19	18868545	18896727	28183	-	ENSG00000223802.9	CERS1	542.209	-1.14802	0.287517	3.99289	6.52734e-05	0.00107719	SIGN	DOWN	PCG
chr2	72916260	72936071	19812	+	ENSG00000135638.14	EMX1	82.7835	1.95074	0.488808	-3.99082	6.58456e-05	0.00108543	SIGN	UP	PCG
chr12	16347142	16609259	262118	+	ENSG00000008394.13	MGST1	17660.2	0.803084	0.20139	-3.98771	6.67135e-05	0.00109852	SIGN	UP	PCG
chr9	131258076	131276510	18435	-	ENSG00000126882.13	FAM78A	136.52	1.0975	0.275698	-3.98079	6.86865e-05	0.00112976	SIGN	UP	PCG
chr6	26277609	26285638	8030	-	ENSG00000158406.6	H4C8	97.0157	1.54675	0.389035	-3.97586	7.01262e-05	0.00115217	SIGN	UP	PCG
chr8	64587763	64798737	210975	-	ENSG00000172817.4	CYP7B1	15.9517	-2.20996	0.556224	3.97315	7.09288e-05	0.00116408	SIGN	DOWN	PCG
chr20	23626706	23638473	11768	-	ENSG00000101439.9	CST3	14058.1	-0.876512	0.22066	3.97222	7.12054e-05	0.00116733	SIGN	DOWN	PCG
chr14	72609034	72894101	285068	-	ENSG00000205683.12	DPF3	303.818	1.18275	0.297858	-3.97086	7.16137e-05	0.00117273	SIGN	UP	PCG
chr1	112709994	112715332	5339	-	ENSG00000155367.16	PPM1J	124.042	1.55003	0.390498	-3.96936	7.20657e-05	0.00117884	SIGN	UP	PCG
chr8	11842524	11869533	27010	-	ENSG00000164733.22	CTSB	69135.6	-0.797729	0.201337	3.96216	7.42735e-05	0.00121362	SIGN	DOWN	PCG
chr10	5035354	5107686	72333	+	ENSG00000196139.14	AKR1C3	206.37	1.57076	0.396728	-3.95929	7.51734e-05	0.00122698	SIGN	UP	PCG
chr15	28884483	29118315	233833	+	ENSG00000034053.15	APBA2	921.391	-0.801607	0.202488	3.95878	7.53324e-05	0.00122823	SIGN	DOWN	PCG
chr11	121452314	121633763	181450	+	ENSG00000137642.13	SORL1	4274.47	-0.913838	0.230871	3.95822	7.5509e-05	0.00122976	SIGN	DOWN	PCG
chr10	11823339	11872277	48939	+	ENSG00000148426.13	PROSER2	2509.88	1.14086	0.288427	-3.95546	7.63867e-05	0.0012427	SIGN	UP	PCG
chr11	88113251	88175443	62193	-	ENSG00000123892.12	RAB38	1082.25	-0.709096	0.179417	3.95222	7.74303e-05	0.00125831	SIGN	DOWN	PCG
chr7	73768997	73770270	1274	-	ENSG00000165215.6	CLDN3	448.822	0.966133	0.244756	-3.94734	7.90249e-05	0.00128282	SIGN	UP	PCG
chr15	41621134	41773081	151948	+	ENSG00000174197.18	MGA	2205.71	-1.07535	0.27264	3.94423	8.00583e-05	0.00129818	SIGN	DOWN	PCG
chr1	25861484	25875708	14225	-	ENSG00000182749.6	PAQR7	1161.65	-1.0582	0.268334	3.94361	8.02641e-05	0.0013001	SIGN	DOWN	PCG
chr1	206470476	206496889	26414	+	ENSG00000263528.8	IKBKE	1138.59	1.05583	0.267824	-3.94225	8.07202e-05	0.00130607	SIGN	UP	PCG
chr3	52794768	52809009	14242	+	ENSG00000162267.13	ITIH3	20.374	2.19756	0.55754	-3.94153	8.09643e-05	0.0013086	SIGN	UP	PCG
chr4	88090150	88231628	141479	-	ENSG00000118777.12	ABCG2	74.5243	-1.68009	0.42631	3.941	8.11422e-05	0.00131006	SIGN	DOWN	PCG
chr4	70655541	70681817	26277	-	ENSG00000132465.12	JCHAIN	38.3296	1.88115	0.477507	-3.93953	8.16419e-05	0.0013167	SIGN	UP	PCG
chr5	141370242	141512975	142734	+	ENSG00000262209.3	PCDHGB3	37.433	-1.98265	0.503361	3.93881	8.18863e-05	0.00131921	SIGN	DOWN	PCG
chr4	121758881	121765427	6547	-	ENSG00000164112.14	SMIM43	8.71776	-2.19511	0.557394	3.93817	8.21057e-05	0.00132132	SIGN	DOWN	PCG
chr7	100602363	100608175	5813	+	ENSG00000106333.13	PCOLCE	301.401	0.97915	0.248702	-3.93705	8.24909e-05	0.00132608	SIGN	UP	PCG
chr4	175632934	176002664	369731	-	ENSG00000150625.17	GPM6A	1368.37	1.86778	0.474642	-3.93512	8.31537e-05	0.0013353	SIGN	UP	PCG
chr3	51957454	51974016	16563	-	ENSG00000090097.22	PCBP4	33104.3	1.19378	0.303658	-3.93135	8.44716e-05	0.001355	SIGN	UP	PCG
chr19	49335171	49343335	8165	+	ENSG00000104894.12	CD37	188.838	1.82455	0.464318	-3.92953	8.51128e-05	0.00136382	SIGN	UP	PCG
chr1	89256189	89272860	16672	-	ENSG00000154451.15	GBP5	16.9669	2.19098	0.558268	-3.92461	8.68705e-05	0.001389	SIGN	UP	PCG
chr17	82942149	83051809	109661	-	ENSG00000175711.9	B3GNTL1	337.22	0.950963	0.242297	-3.92478	8.68079e-05	0.001389	SIGN	UP	PCG
chr11	35662775	35818007	155233	+	ENSG00000166326.7	TRIM44	24726.9	-0.754008	0.192156	3.92394	8.71132e-05	0.00139138	SIGN	DOWN	PCG
chrX	48458537	48470260	11724	-	ENSG00000017483.16	SLC38A5	5602.1	1.35229	0.344839	-3.9215	8.80007e-05	0.00140405	SIGN	UP	PCG
chr15	22867052	22981063	114012	-	ENSG00000273749.5	CYFIP1	15848.6	0.609638	0.155663	-3.91639	8.98864e-05	0.00142955	SIGN	UP	PCG
chr17	7259903	7263983	4081	-	ENSG00000181885.18	CLDN7	14.6231	2.18016	0.556654	-3.91655	8.9827e-05	0.00142955	SIGN	UP	PCG
chr20	6074845	6123214	48370	-	ENSG00000101311.17	FERMT1	9.57987	-2.18159	0.556987	3.91677	8.97434e-05	0.00142955	SIGN	DOWN	PCG
chr19	39412669	39428415	15747	+	ENSG00000090924.15	PLEKHG2	2961.69	0.884076	0.225754	-3.9161	8.99938e-05	0.00142973	SIGN	UP	PCG
chr1	975198	982117	6920	-	ENSG00000187642.10	PERM1	23.8255	1.97685	0.505292	-3.9123	9.14229e-05	0.00145089	SIGN	UP	PCG
chr19	11435284	11450968	15685	+	ENSG00000130175.10	PRKCSH	44019.2	-0.685537	0.175359	3.90934	9.25486e-05	0.00146719	SIGN	DOWN	PCG
chr11	120211032	120230334	19303	+	ENSG00000184232.9	OAF	6482.72	-1.19541	0.306292	3.90283	9.50747e-05	0.00150564	SIGN	DOWN	PCG
chr7	74199652	74229834	30183	+	ENSG00000086730.17	LAT2	156.522	1.19249	0.305882	-3.89852	9.67822e-05	0.00153105	SIGN	UP	PCG
chr4	39045039	39126857	81819	+	ENSG00000109790.18	KLHL5	13502.7	0.96768	0.248313	-3.89701	9.73873e-05	0.00153573	SIGN	UP	PCG
chr6	151656691	152129619	472929	+	ENSG00000091831.25	ESR1	125.819	1.39843	0.358799	-3.89752	9.71824e-05	0.00153573	SIGN	UP	PCG
chr17	1569268	1628886	59619	-	ENSG00000167703.15	SLC43A2	143.338	1.88374	0.483356	-3.8972	9.73104e-05	0.00153573	SIGN	UP	PCG
chr1	204198163	204213988	15826	-	ENSG00000174567.8	GOLT1A	205.67	1.22886	0.315635	-3.89329	9.88943e-05	0.00155785	SIGN	UP	PCG
chr19	49031890	49033238	1349	+	ENSG00000104818.15	CGB2	15.7576	2.13278	0.547967	-3.89217	9.93502e-05	0.00156338	SIGN	UP	PCG
chr12	95076749	95217482	140734	-	ENSG00000180263.14	FGD6	1740.02	0.815718	0.209687	-3.89018	0.000100171	0.00157462	SIGN	UP	PCG
chr2	237574322	237601614	27293	-	ENSG00000124839.13	RAB17	7135.12	2.14956	0.553218	-3.88556	0.000102095	0.00160318	SIGN	UP	PCG
chr4	8182072	8241803	59732	+	ENSG00000125089.18	SH3TC1	422.97	1.09404	0.281597	-3.88512	0.000102279	0.00160437	SIGN	UP	PCG
chr10	104235356	104267459	32104	+	ENSG00000148834.13	GSTO1	5681.01	-0.916327	0.236051	3.8819	0.000103644	0.00162068	SIGN	DOWN	PCG
chr11	65525077	65538704	13628	+	ENSG00000142186.18	SCYL1	11775.4	-0.599464	0.154412	3.88223	0.000103504	0.00162068	SIGN	DOWN	PCG
chr20	31605283	31606515	1233	+	ENSG00000125968.9	ID1	5163.65	1.32921	0.342397	-3.88207	0.000103571	0.00162068	SIGN	UP	PCG
chr11	9384652	9448127	63476	+	ENSG00000205339.10	IPO7	38072.3	-0.946567	0.243996	3.87943	0.0001047	0.00163547	SIGN	DOWN	PCG
chr6	107028199	107051586	23388	+	ENSG00000130349.10	MTRES1	702.388	-0.881478	0.227287	3.87826	0.000105206	0.00164081	SIGN	DOWN	PCG
chr16	3065297	3082192	16896	+	ENSG00000008517.19	IL32	1334.31	1.69412	0.43684	-3.87813	0.000105262	0.00164081	SIGN	UP	PCG
chr21	46098112	46132848	34737	+	ENSG00000142173.16	COL6A2	27.2425	-2.15986	0.557306	3.87554	0.00010639	0.00165666	SIGN	DOWN	PCG
chr5	141359994	141512975	152982	+	ENSG00000253910.3	PCDHGB2	180.218	-1.65336	0.426684	3.87489	0.000106671	0.0016593	SIGN	DOWN	PCG
chr19	1026586	1039068	12483	+	ENSG00000064666.15	CNN2	40934.5	1.13821	0.293997	-3.87151	0.000108163	0.00168076	SIGN	UP	PCG
chr3	113947901	113965401	17501	+	ENSG00000184307.17	ZDHHC23	387.4	1.04008	0.268693	-3.87089	0.000108438	0.00168184	SIGN	UP	PCG
chr12	70515870	70637440	121571	-	ENSG00000127329.16	PTPRB	24085.4	1.08489	0.280273	-3.87085	0.000108459	0.00168184	SIGN	UP	PCG
chr7	1044546	1059261	14716	+	ENSG00000164849.10	GPR146	274.869	-1.05639	0.272999	3.86958	0.000109025	0.00168887	SIGN	DOWN	PCG
chr1	204190341	204196491	6151	-	ENSG00000170498.10	KISS1	54.1928	1.95918	0.507077	-3.86367	0.000111697	0.00172761	SIGN	UP	PCG
chr11	17788048	18013047	225000	-	ENSG00000129158.11	SERGEF	1491.94	-0.866812	0.224363	3.86343	0.000111805	0.00172761	SIGN	DOWN	PCG
chr14	96392128	96489427	97300	+	ENSG00000140057.9	AK7	154.305	-1.66697	0.43149	3.86328	0.000111874	0.00172761	SIGN	DOWN	PCG
chrX	107825755	107931637	105883	+	ENSG00000080561.14	MID2	730.001	-1.21279	0.314421	3.85722	0.000114682	0.00176915	SIGN	DOWN	PCG
chr10	114294824	114404756	109933	-	ENSG00000169129.16	AFAP1L2	182.347	-1.56895	0.407222	3.85282	0.000116766	0.00179942	SIGN	DOWN	PCG
chr15	40278372	40283064	4693	-	ENSG00000230778.2	ANKRD63	44.0858	2.08238	0.541022	-3.84898	0.00011861	0.00182596	SIGN	UP	PCG
chr6	100385009	100464921	79913	-	ENSG00000112246.10	SIM1	38.3603	-2.0828	0.541484	3.84647	0.000119833	0.00184288	SIGN	DOWN	PCG
chr1	212565334	212620777	55444	+	ENSG00000162772.17	ATF3	2490.64	-1.76637	0.459565	3.84357	0.000121258	0.00186287	SIGN	DOWN	PCG
chr3	51955381	51957499	2119	+	ENSG00000180929.6	GPR62	211.365	2.0753	0.540632	-3.83865	0.000123713	0.00189473	SIGN	UP	PCG
chr11	787115	790113	2999	-	ENSG00000184524.6	CEND1	41.408	-1.63015	0.424619	3.83908	0.000123494	0.00189473	SIGN	DOWN	PCG
chr17	74424851	74451653	26803	+	ENSG00000170412.18	GPRC5C	434.465	-1.47228	0.383532	3.83874	0.000123669	0.00189473	SIGN	DOWN	PCG
chr1	9997206	10016021	18816	+	ENSG00000162444.12	RBP7	230.415	1.53578	0.400576	-3.83392	0.000126115	0.00192954	SIGN	UP	PCG
chr5	5140330	5320304	179975	+	ENSG00000145536.15	ADAMTS16	390.18	2.11918	0.552931	-3.83263	0.000126779	0.0019377	SIGN	UP	PCG
chr8	132685007	132760712	75706	-	ENSG00000165071.15	TMEM71	740.877	1.45089	0.37906	-3.82759	0.000129402	0.00197576	SIGN	UP	PCG
chr8	28348287	28490278	141992	-	ENSG00000214050.8	FBXO16	72.9137	1.35901	0.355186	-3.82619	0.000130141	0.00198502	SIGN	UP	PCG
chr11	46380756	46383837	3082	+	ENSG00000110492.17	MDK	293.933	1.33709	0.349523	-3.82547	0.000130525	0.00198884	SIGN	UP	PCG
chr19	48712725	48719725	7001	-	ENSG00000176909.12	MAMSTR	154.609	-1.27466	0.333388	3.82334	0.000131657	0.00200404	SIGN	DOWN	PCG
chr19	38319845	38332076	12232	+	ENSG00000099337.5	KCNK6	2660.18	1.31403	0.343749	-3.82264	0.00013203	0.00200767	SIGN	UP	PCG
chr5	141192353	141195647	3295	+	ENSG00000120324.9	PCDHB10	38.0863	1.82863	0.479117	-3.81667	0.000135266	0.00205403	SIGN	UP	PCG
chr11	124954121	125041489	87369	+	ENSG00000149548.15	CCDC15	643.864	-1.52181	0.398744	3.81651	0.000135355	0.00205403	SIGN	DOWN	PCG
chr14	24426545	24430954	4410	-	ENSG00000139899.11	CBLN3	52.978	-1.35581	0.35546	3.81423	0.000136607	0.0020703	SIGN	DOWN	PCG
chr18	61808067	61894247	86181	-	ENSG00000176641.11	RNF152	99.7888	-1.94607	0.510238	3.81405	0.000136705	0.0020703	SIGN	DOWN	PCG
chr7	135728348	135748813	20466	-	ENSG00000189320.9	FAM180A	25.2676	-2.00491	0.525717	3.81367	0.000136919	0.00207121	SIGN	DOWN	PCG
chr12	21764955	21775600	10646	-	ENSG00000121361.5	KCNJ8	14.5733	2.07977	0.545378	-3.81344	0.000137043	0.00207121	SIGN	UP	PCG
chr1	201896456	201946588	50133	-	ENSG00000163431.13	LMOD1	723.643	1.72933	0.453716	-3.81147	0.000138144	0.00208363	SIGN	UP	PCG
chr16	67175599	67184040	8442	-	ENSG00000196123.13	KIAA0895L	2359.25	0.812795	0.21325	-3.81147	0.000138142	0.00208363	SIGN	UP	PCG
chr5	138868921	138875368	6448	-	ENSG00000146006.8	LRRTM2	7.90513	-2.12109	0.556739	3.80984	0.000139057	0.00209527	SIGN	DOWN	PCG
chr11	74748849	74842413	93565	+	ENSG00000166439.6	RNF169	5070.23	-1.05017	0.275922	3.80605	0.000141203	0.00212547	SIGN	DOWN	PCG
chr6	26055740	26056470	731	-	ENSG00000187837.4	H1-2	615.412	0.804834	0.211729	-3.80124	0.000143972	0.00216495	SIGN	UP	PCG
chr11	114257787	114313536	55750	+	ENSG00000166741.8	NNMT	491.181	1.53667	0.404317	-3.80065	0.000144315	0.00216792	SIGN	UP	PCG
chr14	74903951	74923302	19352	-	ENSG00000198208.12	RPS6KL1	898.11	0.791011	0.208159	-3.80003	0.000144681	0.00217124	SIGN	UP	PCG
chr11	118133377	118152888	19512	-	ENSG00000177098.9	SCN4B	36.9957	-1.80793	0.476297	3.79579	0.000147172	0.0022064	SIGN	DOWN	PCG
chr11	19350724	20121601	770878	+	ENSG00000166833.23	NAV2	42147.8	-0.896183	0.236197	3.79423	0.000148105	0.00221815	SIGN	DOWN	PCG
chr3	33114014	33147773	33760	+	ENSG00000170275.15	CRTAP	37481.2	-0.762718	0.201128	3.7922	0.000149319	0.00223262	SIGN	DOWN	PCG
chr15	40331452	40340939	9488	-	ENSG00000188549.13	CCDC9B	39304.5	1.0445	0.275441	-3.79211	0.00014937	0.00223262	SIGN	UP	PCG
chr11	103109410	103479863	370454	+	ENSG00000187240.17	DYNC2H1	4940.07	-1.09803	0.289621	3.79128	0.000149876	0.00223792	SIGN	DOWN	PCG
chr3	133824235	133895882	71648	-	ENSG00000154917.11	RAB6B	127.449	-1.21886	0.321713	3.78867	0.000151457	0.00225927	SIGN	DOWN	PCG
chrX	49922596	50099235	176640	+	ENSG00000171365.17	CLCN5	257.088	-1.28727	0.340133	3.78461	0.000153949	0.00229415	SIGN	DOWN	PCG
chr11	65916810	65919062	2253	-	ENSG00000175573.7	C11orf68	7715.78	-0.777038	0.205401	3.78302	0.000154935	0.00230654	SIGN	DOWN	PCG
chr5	52787916	52959209	171294	+	ENSG00000213949.10	ITGA1	3549.64	-0.948484	0.250778	3.78217	0.000155467	0.00231215	SIGN	DOWN	PCG
chr6	36442767	36491143	48377	+	ENSG00000112078.14	KCTD20	7600.36	1.02422	0.270882	-3.78106	0.00015616	0.00232013	SIGN	UP	PCG
chr8	58583508	58659853	76346	-	ENSG00000035681.9	NSMAF	6785.2	-1.04584	0.27677	3.77874	0.000157627	0.00233818	SIGN	DOWN	PCG
chr22	30554635	30574665	20031	-	ENSG00000128242.13	GAL3ST1	21.5028	1.86338	0.493135	-3.77864	0.000157689	0.00233818	SIGN	UP	PCG
chr4	53459301	53701405	242105	-	ENSG00000072201.14	LNX1	317.379	-1.07823	0.285377	3.77826	0.000157929	0.00233941	SIGN	DOWN	PCG
chr14	94462717	94479689	16973	-	ENSG00000170054.16	SERPINA9	22.333	-2.10471	0.557282	3.77675	0.000158889	0.0023513	SIGN	DOWN	PCG
chrX	51332231	51337525	5295	+	ENSG00000122824.11	NUDT10	7.52709	-2.10195	0.556623	3.77626	0.000159201	0.00235358	SIGN	DOWN	PCG
chr2	161992245	162074394	82150	-	ENSG00000197635.11	DPP4	1516.24	-1.4702	0.389729	3.77238	0.000161698	0.00238812	SIGN	DOWN	PCG
chr19	20535825	20565809	29985	-	ENSG00000237440.9	ZNF737	393.477	-1.14025	0.302701	3.76692	0.000165272	0.0024385	SIGN	DOWN	PCG
chr15	43628503	43668118	39616	-	ENSG00000166762.19	CATSPER2	111.177	1.3622	0.362299	-3.75988	0.000169993	0.00250568	SIGN	UP	PCG
chr11	61897301	61920269	22969	-	ENSG00000167994.13	RAB3IL1	554.991	-1.90966	0.508192	3.75775	0.000171448	0.00252213	SIGN	DOWN	PCG
chr11	94021354	94114208	92855	+	ENSG00000181333.12	HEPHL1	71.1878	1.88981	0.502879	-3.75798	0.000171289	0.00252213	SIGN	UP	PCG
chr11	18266260	18269977	3718	+	ENSG00000173432.13	SAA1	17.0052	2.03515	0.541648	-3.75733	0.000171735	0.00252386	SIGN	UP	PCG
chr1	58776845	58784048	7204	-	ENSG00000177606.8	JUN	29446.8	-1.07486	0.28627	3.7547	0.000173546	0.00254797	SIGN	DOWN	PCG
chr19	14147743	14206187	58445	-	ENSG00000072071.17	ADGRL1	2187.23	1.08857	0.290184	-3.75131	0.000175914	0.00258019	SIGN	UP	PCG
chr3	36826819	36945057	118239	-	ENSG00000168016.15	TRANK1	310.921	0.978472	0.260871	-3.75078	0.000176282	0.00258304	SIGN	UP	PCG
chr6	104728094	104859919	131826	-	ENSG00000085382.12	HACE1	1334.71	-0.707939	0.188866	3.74836	0.000177993	0.00260555	SIGN	DOWN	PCG
chr22	38200767	38216507	15741	+	ENSG00000185022.12	MAFF	2674.51	-1.62627	0.433922	3.74784	0.000178364	0.00260843	SIGN	DOWN	PCG
chr12	32106835	32383633	276799	+	ENSG00000151746.15	BICD1	3578.49	1.0279	0.274664	-3.74237	0.000182294	0.00266327	SIGN	UP	PCG
chr14	73537143	73543796	6654	+	ENSG00000184227.8	ACOT1	619.912	-1.54883	0.413905	3.742	0.000182559	0.00266454	SIGN	DOWN	PCG
chr7	101154456	101161596	7141	+	ENSG00000106367.15	AP1S1	7625.38	0.658629	0.176033	-3.74151	0.000182918	0.00266716	SIGN	UP	PCG
chr4	2059327	2069089	9763	+	ENSG00000185818.8	NAT8L	4587.09	-1.28151	0.342647	3.74002	0.000184004	0.00268038	SIGN	DOWN	PCG
chr5	39371675	39462300	90626	-	ENSG00000153071.15	DAB2	11818.9	0.963857	0.257854	-3.73799	0.000185499	0.00269951	SIGN	UP	PCG
chr12	111360651	111369121	8471	-	ENSG00000198324.14	PHETA1	2302.6	1.45674	0.390142	-3.73387	0.000188562	0.00274142	SIGN	UP	PCG
chr7	139777051	140020325	243275	+	ENSG00000059377.18	TBXAS1	103.435	-1.21657	0.325847	3.73357	0.000188782	0.00274193	SIGN	DOWN	PCG
chr9	111525159	111577844	52686	+	ENSG00000173258.13	ZNF483	880.405	1.26342	0.338498	-3.73242	0.00018965	0.00275186	SIGN	UP	PCG
chr10	102230186	102241512	11327	-	ENSG00000107859.10	PITX3	9.50173	-2.07138	0.555347	3.72988	0.000191575	0.00277439	SIGN	DOWN	PCG
chr19	1039997	1065572	25576	+	ENSG00000064687.13	ABCA7	2640.12	1.15928	0.310803	-3.72997	0.000191503	0.00277439	SIGN	UP	PCG
chr11	108116695	108147603	30909	+	ENSG00000075239.14	ACAT1	8390.68	-0.639679	0.171705	3.72546	0.000194957	0.00282063	SIGN	DOWN	PCG
chr19	43766533	43780976	14444	-	ENSG00000104783.15	KCNN4	1783.75	1.13169	0.303932	-3.72349	0.000196484	0.00283997	SIGN	UP	PCG
chr12	8056844	8066359	9516	-	ENSG00000171860.5	C3AR1	73.7122	1.24741	0.335047	-3.72309	0.000196803	0.00284182	SIGN	UP	PCG
chr7	151012209	151024499	12291	-	ENSG00000181652.20	ATG9B	46.7292	1.69326	0.454946	-3.72189	0.000197737	0.00285254	SIGN	UP	PCG
chr1	210676823	211134165	457343	-	ENSG00000143473.13	KCNH1	47.807	-1.78233	0.47921	3.71931	0.000199767	0.00287904	SIGN	DOWN	PCG
chr2	197568224	197676045	107822	-	ENSG00000162944.11	RFTN2	60.3951	1.72481	0.463841	-3.71854	0.000200379	0.00288228	SIGN	UP	PCG
chr8	141207166	141308305	101140	-	ENSG00000022567.10	SLC45A4	872.191	0.650899	0.175041	-3.71855	0.000200373	0.00288228	SIGN	UP	PCG
chr11	82822936	82970584	147649	-	ENSG00000137509.12	PRCP	5986.42	-0.633734	0.170474	3.71748	0.000201222	0.00289162	SIGN	DOWN	PCG
chr11	102110447	102233424	122978	+	ENSG00000137693.14	YAP1	21136.3	-0.952403	0.256371	3.71494	0.000203251	0.00291796	SIGN	DOWN	PCG
chr1	151050971	151070325	19355	-	ENSG00000197622.13	CDC42SE1	9406.65	0.579522	0.156232	-3.70937	0.000207774	0.00298003	SIGN	UP	PCG
chr15	41493393	41503551	10159	+	ENSG00000137825.11	ITPKA	366.268	1.00951	0.272225	-3.70837	0.000208596	0.00298894	SIGN	UP	PCG
chr19	53864763	53876435	11673	+	ENSG00000179820.16	MYADM	15419.3	1.14587	0.309128	-3.70677	0.000209918	0.003005	SIGN	UP	PCG
chr6	36948263	36964837	16575	+	ENSG00000164530.15	PI16	34.2656	1.63594	0.441455	-3.7058	0.000210724	0.00301364	SIGN	UP	PCG
chr15	57591908	57714745	122838	+	ENSG00000137878.17	GCOM1	39.9348	-1.54857	0.417992	3.70478	0.000211575	0.0030229	SIGN	DOWN	PCG
chr2	232857270	232878708	21439	+	ENSG00000182600.10	SNORC	170.854	1.19367	0.322647	-3.69962	0.000215923	0.00308207	SIGN	UP	PCG
chr5	169637268	170083382	446115	+	ENSG00000134516.20	DOCK2	2039.27	-1.17799	0.318616	3.69721	0.000217982	0.00310849	SIGN	DOWN	PCG
chr7	45080437	45088969	8533	-	ENSG00000136274.9	NACAD	273.998	-1.40307	0.379802	3.69421	0.000220569	0.00313637	SIGN	DOWN	PCG
chr9	136375567	136400176	24610	-	ENSG00000165684.6	SNAPC4	4005.95	0.788137	0.213334	-3.69438	0.000220421	0.00313637	SIGN	UP	PCG
chr11	1752752	1764573	11822	-	ENSG00000117984.15	CTSD	73137	-1.1496	0.311171	3.69443	0.00022038	0.00313637	SIGN	DOWN	PCG
chr4	113418054	113761927	343874	-	ENSG00000145349.19	CAMK2D	4226.5	-1.04985	0.284284	3.69297	0.000221651	0.00314875	SIGN	DOWN	PCG
chr11	125955796	126063335	107540	-	ENSG00000064309.16	CDON	764.71	-0.978072	0.265002	3.69082	0.000223535	0.0031725	SIGN	DOWN	PCG
chr3	49805209	49813953	8745	-	ENSG00000182179.13	UBA7	1009.88	1.52453	0.413165	-3.68989	0.000224348	0.003176	SIGN	UP	PCG
chr17	70168673	70180044	11372	+	ENSG00000123700.5	KCNJ2	124.44	-1.67051	0.452736	3.68981	0.000224421	0.003176	SIGN	DOWN	PCG
chr19	57527325	57557542	30218	+	ENSG00000121406.9	ZNF549	372.897	-0.843916	0.228714	3.68983	0.000224402	0.003176	SIGN	DOWN	PCG
chr11	110429948	110464884	34937	+	ENSG00000137714.3	FDX1	2375.94	-0.959668	0.260157	3.68881	0.000225308	0.00318553	SIGN	DOWN	PCG
chr19	49340595	49362457	21863	-	ENSG00000074219.14	TEAD2	2287.51	1.21468	0.329336	-3.68828	0.000225774	0.00318908	SIGN	UP	PCG
chr12	7089587	7109238	19652	-	ENSG00000139178.12	C1RL	3646.18	0.785353	0.213023	-3.6867	0.000227177	0.00320586	SIGN	UP	PCG
chr16	56989485	57083531	94047	+	ENSG00000140853.17	NLRC5	3060.01	0.903355	0.245061	-3.68624	0.000227592	0.00320638	SIGN	UP	PCG
chrX	67949349	68433913	484565	-	ENSG00000079482.14	OPHN1	1443.34	0.814326	0.220913	-3.68618	0.000227644	0.00320638	SIGN	UP	PCG
chr3	49422333	49429326	6994	-	ENSG00000145029.14	NICN1	701.272	-0.933725	0.253603	3.68184	0.000231561	0.00325847	SIGN	DOWN	PCG
chr6	26158122	26171349	13228	+	ENSG00000158373.9	H2BC5	115.77	1.4546	0.395174	-3.68091	0.0002324	0.00326719	SIGN	UP	PCG
chr5	37106228	37249376	143149	-	ENSG00000197603.16	CPLANE1	4622.06	-0.772925	0.210005	3.68051	0.000232764	0.00326923	SIGN	DOWN	PCG
chr17	39921041	39927601	6561	-	ENSG00000172057.10	ORMDL3	7647.47	1.07721	0.292867	-3.67815	0.000234936	0.00329663	SIGN	UP	PCG
chr1	205789094	205813748	24655	-	ENSG00000133065.11	SLC41A1	5641.65	-0.617946	0.168094	3.67619	0.000236748	0.00331892	SIGN	DOWN	PCG
chr4	2793071	2841098	48028	+	ENSG00000087266.17	SH3BP2	3186.01	0.896116	0.243957	-3.67325	0.000239485	0.00335414	SIGN	UP	PCG
chr13	20403666	20525873	122208	-	ENSG00000165475.15	CRYL1	911.212	-0.827848	0.225417	3.67252	0.000240173	0.00336062	SIGN	DOWN	PCG
chr9	85546539	85742029	195491	-	ENSG00000135049.16	AGTPBP1	2826.27	-0.672524	0.183147	3.67204	0.000240621	0.00336374	SIGN	DOWN	PCG
chr20	46499630	46513559	13930	-	ENSG00000198185.12	ZNF334	346.77	-1.08076	0.294377	3.67135	0.000241276	0.00336972	SIGN	DOWN	PCG
chr3	143119771	143124014	4244	+	ENSG00000175040.6	CHST2	1833.85	-1.27819	0.348299	3.66981	0.000242734	0.00338691	SIGN	DOWN	PCG
chr14	73490933	73493394	2462	+	ENSG00000170468.8	RIOX1	1184.32	-0.889693	0.242454	3.66954	0.00024299	0.00338731	SIGN	DOWN	PCG
chr6	75084326	75206267	121942	-	ENSG00000111799.22	COL12A1	66862.4	-0.737607	0.201068	3.66845	0.000244022	0.00339852	SIGN	DOWN	PCG
chr1	39895426	39902256	6831	-	ENSG00000116990.11	MYCL	52.1307	-1.89506	0.516662	3.66789	0.000244557	0.00340279	SIGN	DOWN	PCG
chr5	160249083	160345396	96314	-	ENSG00000135083.17	CCNJL	713.957	0.890987	0.243284	-3.66233	0.000249932	0.00347109	SIGN	UP	PCG
chr6	162727132	163315500	588369	+	ENSG00000112530.12	PACRG	17.4036	1.89648	0.517802	-3.66257	0.0002497	0.00347109	SIGN	UP	PCG
chr7	137227341	137343774	116434	-	ENSG00000105894.13	PTN	2276.89	0.883131	0.241249	-3.66067	0.000251561	0.00349047	SIGN	UP	PCG
chr7	30911853	30925517	13665	+	ENSG00000240583.14	AQP1	49.7946	1.78199	0.487306	-3.65682	0.000255365	0.00353996	SIGN	UP	PCG
chr7	128709061	128731743	22683	+	ENSG00000135248.16	GARIN1B	9.95273	2.02606	0.55442	-3.65438	0.000257799	0.00357038	SIGN	UP	PCG
chr12	22063773	22437041	373269	-	ENSG00000111728.11	ST8SIA1	21.5532	1.98819	0.54434	-3.65247	0.00025973	0.00359378	SIGN	UP	PCG
chr3	158095905	158106420	10516	-	ENSG00000168779.21	SHOX2	507.02	0.88142	0.241403	-3.65124	0.000260975	0.00360483	SIGN	UP	PCG
chr19	37467585	37488652	21068	+	ENSG00000171827.11	ZNF570	196.185	-1.01773	0.278739	3.65121	0.000261013	0.00360483	SIGN	DOWN	PCG
chr8	124973295	124979389	6095	+	ENSG00000180938.6	ZNF572	60.4882	-1.51815	0.41613	3.64827	0.000264017	0.00364294	SIGN	DOWN	PCG
chr12	23529504	24562544	1033041	-	ENSG00000134532.19	SOX5	159.733	-1.36976	0.375481	3.64803	0.000264263	0.00364296	SIGN	DOWN	PCG
chr2	31234152	31269451	35300	+	ENSG00000013016.16	EHD3	643.644	-1.03556	0.284	3.64632	0.000266023	0.00366383	SIGN	DOWN	PCG
chr20	62307955	62367312	59358	-	ENSG00000130702.15	LAMA5	53559.6	1.50631	0.413401	-3.64371	0.000268741	0.00369786	SIGN	UP	PCG
chr1	114582848	114670422	87575	-	ENSG00000175984.15	DENND2C	79.39	-1.61045	0.442325	3.64087	0.000271719	0.00373539	SIGN	DOWN	PCG
chr2	25926598	25982749	56152	-	ENSG00000084731.15	KIF3C	5863.64	0.99028	0.272129	-3.63901	0.000273686	0.00375413	SIGN	UP	PCG
chr16	15434475	15625028	190554	+	ENSG00000166780.11	BMERB1	342.148	-1.03257	0.283762	3.63887	0.000273838	0.00375413	SIGN	DOWN	PCG
chr19	51927147	51948759	21613	+	ENSG00000176024.18	ZNF613	281.481	-0.829557	0.22795	3.63921	0.000273475	0.00375413	SIGN	DOWN	PCG
chr6	160348378	160452577	104200	+	ENSG00000146477.6	SLC22A3	1250.04	-1.29144	0.354951	3.63837	0.000274374	0.00375801	SIGN	DOWN	PCG
chr10	50305586	50625163	319578	-	ENSG00000198964.14	SGMS1	2046.72	-0.640916	0.176184	3.63776	0.000275015	0.00376334	SIGN	DOWN	PCG
chr1	107140007	107484923	344917	+	ENSG00000162631.20	NTNG1	2100.91	-1.06036	0.291706	3.63504	0.000277943	0.00379991	SIGN	DOWN	PCG
chr20	63272785	63289790	17006	+	ENSG00000101199.13	ARFGAP1	10057.2	0.562504	0.154912	-3.63112	0.000282192	0.00385447	SIGN	UP	PCG
chr5	80960363	81230162	269800	+	ENSG00000113319.13	RASGRF2	2839.09	-1.32951	0.36674	3.62521	0.000288722	0.00394005	SIGN	DOWN	PCG
chr19	49015980	49017091	1112	-	ENSG00000104826.15	LHB	41.6681	1.77911	0.491661	-3.61856	0.000296242	0.00403897	SIGN	UP	PCG
chr12	7129698	7158945	29248	+	ENSG00000139182.15	CLSTN3	5103.49	1.03542	0.286552	-3.61337	0.000302247	0.00411708	SIGN	UP	PCG
chr11	826144	831991	5848	+	ENSG00000177685.17	CRACR2B	1294.82	1.06022	0.293831	-3.60827	0.000308243	0.00419492	SIGN	UP	PCG
chr11	119190250	119196769	6520	-	ENSG00000248712.8	CCDC153	49.5439	1.41954	0.393578	-3.60675	0.000310061	0.00421581	SIGN	UP	PCG
chr16	31032889	31042975	10087	+	ENSG00000103496.15	STX4	4591.92	-0.938234	0.260446	3.60242	0.00031527	0.00428273	SIGN	DOWN	PCG
chr4	123396795	123403760	6966	+	ENSG00000164056.11	SPRY1	352.641	-1.64741	0.457391	3.60176	0.000316073	0.00428972	SIGN	DOWN	PCG
chr22	20424584	20437826	13243	-	ENSG00000244486.9	SCARF2	232.017	-1.3891	0.386019	3.59854	0.000320011	0.00433922	SIGN	DOWN	PCG
chr2	216257865	216372483	114619	-	ENSG00000144583.5	MARCHF4	9196.71	-0.889049	0.247193	3.59658	0.000322425	0.00436799	SIGN	DOWN	PCG
chr1	206507531	206589448	81918	+	ENSG00000266094.8	RASSF5	881.926	1.387	0.385768	-3.59543	0.000323852	0.00438333	SIGN	UP	PCG
chr13	110148963	110307157	158195	-	ENSG00000187498.16	COL4A1	94173.3	1.49186	0.415566	-3.58995	0.000330745	0.00447255	SIGN	UP	PCG
chr11	85647967	85656547	8581	+	ENSG00000171202.7	TMEM126A	1490	-0.704298	0.196255	3.58869	0.000332339	0.00448597	SIGN	DOWN	PCG
chr16	79585843	79600737	14895	-	ENSG00000178573.7	MAF	5944.21	1.72267	0.48001	-3.58883	0.000332168	0.00448597	SIGN	UP	PCG
chrX	153687926	153696588	8663	+	ENSG00000130821.17	SLC6A8	14866.5	-0.725258	0.202179	3.58721	0.000334241	0.00450756	SIGN	DOWN	PCG
chr11	73646178	73662819	16642	+	ENSG00000021300.14	PLEKHB1	4615.56	-1.29768	0.362257	3.58222	0.000340688	0.00458621	SIGN	DOWN	PCG
chr18	12446512	12658107	211596	-	ENSG00000134278.16	SPIRE1	11617	-1.46681	0.409467	3.58225	0.000340648	0.00458621	SIGN	DOWN	PCG
chr7	98291650	98401090	109441	-	ENSG00000006453.14	BAIAP2L1	3097.9	0.703825	0.196556	-3.58079	0.000342551	0.00460713	SIGN	UP	PCG
chr5	140875302	141012347	137046	+	ENSG00000251664.5	PCDHA12	57.8524	-1.61264	0.450535	3.57939	0.000344398	0.00462779	SIGN	DOWN	PCG
chr6	122471917	122726373	254457	+	ENSG00000135549.16	PKIB	163.575	-1.74758	0.488479	3.57759	0.000346771	0.00465548	SIGN	DOWN	PCG
chr5	134114681	134151865	37185	+	ENSG00000081059.20	TCF7	1918.7	0.984879	0.275364	-3.57664	0.000348034	0.00466823	SIGN	UP	PCG
chr14	24399003	24419283	20281	+	ENSG00000205978.6	NYNRIN	30.8419	-1.99406	0.558139	3.57269	0.000353339	0.00473512	SIGN	DOWN	PCG
chr11	78095244	78139660	44417	-	ENSG00000159063.14	ALG8	4753.06	-0.751702	0.210436	3.57212	0.000354101	0.00474107	SIGN	DOWN	PCG
chr12	12891559	12917937	26379	+	ENSG00000013588.9	GPRC5A	107669	1.31588	0.368994	-3.56611	0.000362313	0.00484667	SIGN	UP	PCG
chr15	40087890	40108892	21003	-	ENSG00000104081.14	BMF	623.124	1.74688	0.490386	-3.56226	0.000367679	0.00491403	SIGN	UP	PCG
chr6	41546381	41602384	56004	+	ENSG00000137166.17	FOXP4	6543.72	0.695551	0.195479	-3.55818	0.000373428	0.0049864	SIGN	UP	PCG
chr17	41825057	41836260	11204	-	ENSG00000141698.17	NT5C3B	3154	-0.577969	0.162488	3.557	0.000375114	0.00500128	SIGN	DOWN	PCG
chrX	44873188	45112779	239592	+	ENSG00000147050.17	KDM6A	3318.74	0.683916	0.192277	-3.55693	0.000375214	0.00500128	SIGN	UP	PCG
chr15	43533462	43590208	56747	-	ENSG00000168781.23	PPIP5K1	1558.71	0.882726	0.248609	-3.55066	0.000384269	0.00511741	SIGN	UP	PCG
chr12	52314301	52321398	7098	-	ENSG00000170523.3	KRT83	7.89333	1.97739	0.557358	-3.54779	0.000388483	0.0051689	SIGN	UP	PCG
chr19	44613563	44636781	23219	+	ENSG00000216588.9	IGSF23	38.1885	1.84427	0.519999	-3.54669	0.000390107	0.00518589	SIGN	UP	PCG
chr22	43110750	43129712	18963	+	ENSG00000100290.3	BIK	95.1974	1.44873	0.408583	-3.54574	0.000391507	0.00519985	SIGN	UP	PCG
chr6	26440472	26453415	12944	+	ENSG00000111801.16	BTN3A3	899.087	1.14093	0.32194	-3.54392	0.000394224	0.00523128	SIGN	UP	PCG
chr1	45326895	45328710	1816	+	ENSG00000186603.7	HPDL	64.7958	-1.90789	0.538545	3.54268	0.000396083	0.00524661	SIGN	DOWN	PCG
chr8	98189826	98294393	104568	-	ENSG00000104361.10	NIPAL2	1411.54	1.02429	0.289115	-3.54286	0.000395819	0.00524661	SIGN	UP	PCG
chr5	150296343	150339307	42965	-	ENSG00000183876.9	ARSI	27989.7	1.33431	0.377039	-3.5389	0.000401791	0.00530806	SIGN	UP	PCG
chr17	82735615	82751196	15582	+	ENSG00000167363.14	FN3K	831.232	-1.11076	0.313834	3.53933	0.000401147	0.00530806	SIGN	DOWN	PCG
chr19	45506579	45526983	20405	+	ENSG00000125753.14	VASP	15905.6	0.764814	0.216112	-3.53897	0.000401697	0.00530806	SIGN	UP	PCG
chr21	31873020	32044633	171614	+	ENSG00000142149.9	HUNK	28.5382	-1.97138	0.558206	3.53164	0.00041299	0.00545117	SIGN	DOWN	PCG
chr4	152936323	152979671	43349	+	ENSG00000137460.10	FHDC1	81.0601	1.9105	0.541208	-3.53007	0.000415457	0.00547888	SIGN	UP	PCG
chr15	49423237	49488775	65539	+	ENSG00000140285.12	FGF7	14.3594	-1.96324	0.556681	3.52669	0.00042079	0.00554431	SIGN	DOWN	PCG
chr19	55785397	55836800	51404	-	ENSG00000179873.14	NLRP11	8.89386	-1.94976	0.552921	3.52628	0.000421437	0.00554793	SIGN	DOWN	PCG
chr5	54517759	54546586	28828	+	ENSG00000178996.14	SNX18	3244.01	1.00856	0.286212	-3.52383	0.000425357	0.00559458	SIGN	UP	PCG
chr11	62665309	62668496	3188	+	ENSG00000214756.8	CSKMT	894.623	-1.26102	0.357922	3.52316	0.000426432	0.00560378	SIGN	DOWN	PCG
chr4	140859807	141212877	353071	-	ENSG00000170153.11	RNF150	633.845	-1.44383	0.410267	3.51923	0.000432795	0.00568239	SIGN	DOWN	PCG
chr12	94895297	95003748	108452	-	ENSG00000184752.14	NDUFA12	2763.73	0.874961	0.248674	-3.5185	0.000433989	0.00569305	SIGN	UP	PCG
chr11	64726911	64745456	18546	-	ENSG00000068831.19	RASGRP2	11.0526	1.93671	0.550504	-3.51808	0.000434685	0.00569717	SIGN	UP	PCG
chr9	33104082	33167356	63275	-	ENSG00000086062.13	B4GALT1	21821.9	0.83893	0.238607	-3.51595	0.000438177	0.00573789	SIGN	UP	PCG
chr11	112086824	112120016	33193	+	ENSG00000204370.13	SDHD	3732.68	-0.641268	0.182443	3.51488	0.000439945	0.00575598	SIGN	DOWN	PCG
chr6	26402237	26415208	12972	+	ENSG00000026950.17	BTN3A1	842.296	0.811271	0.231097	-3.51052	0.000447228	0.00584613	SIGN	UP	PCG
chr8	52939182	52943734	4553	+	ENSG00000288611.1	NPBWR1	2412.7	1.3549	0.385998	-3.51013	0.000447881	0.00584954	SIGN	UP	PCG
chr11	867859	915058	47200	-	ENSG00000177830.18	CHID1	9066.67	-0.708519	0.201866	3.50984	0.000448372	0.00585082	SIGN	DOWN	PCG
chr12	49097136	49110900	13765	-	ENSG00000139636.16	LMBR1L	1595.61	0.952731	0.271509	-3.50903	0.000449753	0.0058637	SIGN	UP	PCG
chr7	47740202	47948466	208265	-	ENSG00000158683.10	PKD1L1	67.128	1.59304	0.454214	-3.50726	0.000452752	0.00589766	SIGN	UP	PCG
chr2	111898607	112029561	130955	+	ENSG00000153208.18	MERTK	87.8391	-1.83797	0.52518	3.49969	0.000465806	0.0060624	SIGN	DOWN	PCG
chr19	4536402	4540036	3635	-	ENSG00000171236.10	LRG1	8.99818	1.94393	0.555521	-3.49929	0.000466495	0.00606607	SIGN	UP	PCG
chr14	90847861	91060641	212781	-	ENSG00000100784.12	RPS6KA5	484.246	-1.25232	0.357966	3.49844	0.000467994	0.00608024	SIGN	DOWN	PCG
chr2	14632700	14650814	18115	+	ENSG00000162981.14	LRATD1	429.092	1.1001	0.31465	-3.49625	0.000471839	0.00612124	SIGN	UP	PCG
chr10	92689955	92695647	5693	+	ENSG00000152804.11	HHEX	283.75	0.868759	0.248488	-3.49618	0.00047197	0.00612124	SIGN	UP	PCG
chr12	122774526	122827528	53003	+	ENSG00000130783.14	CCDC62	44.0786	1.53666	0.439945	-3.49284	0.000477911	0.0061929	SIGN	UP	PCG
chr22	18912777	18936553	23777	-	ENSG00000100033.17	PRODH	13.8684	-1.90176	0.544797	3.49077	0.000481627	0.00623563	SIGN	DOWN	PCG
chr10	62811996	62819167	7172	-	ENSG00000122877.18	EGR2	63.5054	-1.91516	0.549749	3.4837	0.000494538	0.00639723	SIGN	DOWN	PCG
chr1	110150494	110202202	51709	+	ENSG00000197106.7	SLC6A17	1801.82	1.25487	0.36028	-3.48305	0.000495731	0.0064071	SIGN	UP	PCG
chr5	88717117	88904257	187141	-	ENSG00000081189.16	MEF2C	568.731	1.31021	0.376569	-3.47933	0.000502664	0.00649107	SIGN	UP	PCG
chr11	10308313	10507579	199267	+	ENSG00000133805.16	AMPD3	362.525	0.820866	0.23648	-3.47118	0.000518181	0.00668566	SIGN	UP	PCG
chr3	98795941	98901695	105755	-	ENSG00000057019.16	DCBLD2	116454	-1.08917	0.314003	3.46866	0.000523058	0.00673692	SIGN	DOWN	PCG
chr10	43194535	43267065	72531	-	ENSG00000198915.12	RASGEF1A	19.8632	-1.88212	0.542592	3.46875	0.000522888	0.00673692	SIGN	DOWN	PCG
chr7	140518420	140673993	155574	-	ENSG00000146966.13	DENND2A	4230.73	-1.27274	0.367212	3.46596	0.000528342	0.00679909	SIGN	DOWN	PCG
chr11	92224818	92896473	671656	+	ENSG00000165323.16	FAT3	6665.76	-0.864788	0.249553	3.46534	0.00052956	0.00680889	SIGN	DOWN	PCG
chrX	135094985	135098712	3728	-	ENSG00000196972.9	SMIM10L2B	112.773	-1.62268	0.468403	3.46428	0.000531645	0.00682981	SIGN	DOWN	PCG
chr22	43197280	43343372	146093	-	ENSG00000159307.20	SCUBE1	11.0892	1.93228	0.558046	-3.46258	0.000535016	0.00686719	SIGN	UP	PCG
chr3	32817997	32897824	79828	+	ENSG00000206557.6	TRIM71	10.1961	1.93278	0.558238	-3.46229	0.000535595	0.0068687	SIGN	UP	PCG
chr1	24415802	24472976	57175	+	ENSG00000001461.17	NIPAL3	22362.6	-0.53154	0.153552	3.46164	0.000536903	0.00687956	SIGN	DOWN	PCG
chr2	73984910	74108176	123267	+	ENSG00000187605.16	TET3	3373.67	0.633981	0.183345	-3.45785	0.000544498	0.00697088	SIGN	UP	PCG
chr1	27342020	27353937	11918	+	ENSG00000142765.18	SYTL1	190.358	1.7862	0.516643	-3.45732	0.000545579	0.00697873	SIGN	UP	PCG
chr5	139367196	139384553	17358	-	ENSG00000170482.17	SLC23A1	44.8786	1.31455	0.380331	-3.45634	0.000547562	0.00699808	SIGN	UP	PCG
chr17	7315628	7329393	13766	-	ENSG00000215041.10	NEURL4	4674.11	0.691831	0.200218	-3.45539	0.000549507	0.00701693	SIGN	UP	PCG
chr8	94925972	94949378	23407	-	ENSG00000164938.14	TP53INP1	3847.35	0.895044	0.259081	-3.45469	0.000550927	0.00702904	SIGN	UP	PCG
chr2	237085882	237100474	14593	+	ENSG00000198612.11	COPS8	4097.92	-0.566234	0.163943	3.45385	0.000552636	0.00704481	SIGN	DOWN	PCG
chrX	20006713	20116907	110195	-	ENSG00000184368.16	MAP7D2	466.234	-1.11561	0.323109	3.45273	0.00055494	0.00706813	SIGN	DOWN	PCG
chr19	19264364	19273391	9028	-	ENSG00000213996.13	TM6SF2	6.96504	-1.90691	0.552866	3.44913	0.000562398	0.00715701	SIGN	DOWN	PCG
chr1	40620680	40665682	45003	-	ENSG00000117016.10	RIMS3	678.126	1.45556	0.422207	-3.44751	0.000565781	0.00719392	SIGN	UP	PCG
chr7	102479976	102517777	37802	-	ENSG00000170667.15	RASA4B	391.352	1.47094	0.426783	-3.44658	0.00056773	0.00721254	SIGN	UP	PCG
chr17	58345175	58353093	7919	-	ENSG00000213246.7	SUPT4H1	79.7498	1.52128	0.441831	-3.44313	0.000575017	0.0072989	SIGN	UP	PCG
chr12	12940575	12952170	11596	-	ENSG00000111291.9	GPRC5D	67.3237	1.59956	0.464618	-3.44273	0.000575871	0.00730325	SIGN	UP	PCG
chr18	58671465	58754477	83013	+	ENSG00000172175.16	MALT1	11927.2	0.809129	0.23504	-3.44251	0.00057634	0.00730325	SIGN	UP	PCG
chr10	70672506	70762441	89936	+	ENSG00000138316.11	ADAMTS14	107.612	-1.44858	0.421163	3.43947	0.000582865	0.00737904	SIGN	DOWN	PCG
chr19	55376826	55378246	1421	+	ENSG00000160472.5	TMEM190	33.8134	1.65683	0.48174	-3.43926	0.000583311	0.00737904	SIGN	UP	PCG
chr12	88492793	88580851	88059	-	ENSG00000049130.16	KITLG	1354.21	1.27521	0.370964	-3.43755	0.000586999	0.00741938	SIGN	UP	PCG
chr10	45374176	45446119	71944	+	ENSG00000012779.12	ALOX5	18.4932	-1.88323	0.547883	3.43728	0.000587591	0.00742057	SIGN	DOWN	PCG
chr2	28392448	28417317	24870	+	ENSG00000075426.12	FOSL2	37539.8	0.632643	0.184088	-3.43664	0.000588977	0.00742826	SIGN	UP	PCG
chr10	103594027	103855584	261558	-	ENSG00000107957.17	SH3PXD2A	640.977	1.28672	0.374422	-3.43654	0.000589196	0.00742826	SIGN	UP	PCG
chr5	177357924	177372596	14673	+	ENSG00000169220.18	RGS14	223.025	1.04473	0.304041	-3.43616	0.000590023	0.00743239	SIGN	UP	PCG
chr9	89605012	89606555	1544	+	ENSG00000130222.11	GADD45G	25.4793	-1.86187	0.542267	3.4335	0.000595844	0.00749938	SIGN	DOWN	PCG
chr6	32840717	32844679	3963	-	ENSG00000204264.12	PSMB8	2721.48	0.560701	0.163411	-3.43123	0.000600848	0.00755599	SIGN	UP	PCG
chr10	52314281	52318042	3762	+	ENSG00000107984.10	DKK1	19788.4	-0.937691	0.273448	3.42914	0.000605494	0.00760799	SIGN	DOWN	PCG
chr15	41828092	41837581	9490	+	ENSG00000243789.11	JMJD7	220.867	0.799586	0.23319	-3.4289	0.000606032	0.00760833	SIGN	UP	PCG
chr19	48748011	48755390	7380	-	ENSG00000174951.12	FUT1	112.411	1.23377	0.360048	-3.42668	0.000611013	0.00766441	SIGN	UP	PCG
chr22	35606764	35637951	31188	-	ENSG00000198125.13	MB	18.1802	1.90907	0.557236	-3.42596	0.000612625	0.00767817	SIGN	UP	PCG
chr15	40405485	40435947	30463	+	ENSG00000128928.10	IVD	9289.08	0.599123	0.174955	-3.42445	0.000616044	0.00770805	SIGN	UP	PCG
chr20	6040546	6054060	13515	-	ENSG00000125872.9	LRRN4	41.7076	1.63256	0.476723	-3.42456	0.000615807	0.00770805	SIGN	UP	PCG
chr11	94543921	94549895	5975	+	ENSG00000196371.4	FUT4	1317.05	-0.974062	0.284605	3.4225	0.000620481	0.00775705	SIGN	DOWN	PCG
chr11	35138882	35232402	93521	+	ENSG00000026508.21	CD44	58230.4	-1.13433	0.331472	3.42209	0.00062141	0.00776215	SIGN	DOWN	PCG
chr7	102579646	102616756	37111	-	ENSG00000105808.19	RASA4	300.592	1.50398	0.440168	-3.41682	0.000633561	0.00790731	SIGN	UP	PCG
chr12	61708273	62279150	570878	-	ENSG00000198673.11	TAFA2	23.1858	1.82218	0.533494	-3.41556	0.00063652	0.00793759	SIGN	UP	PCG
chr7	41960949	42264100	303152	-	ENSG00000106571.15	GLI3	988.832	-0.962563	0.281901	3.41454	0.000638901	0.00796062	SIGN	DOWN	PCG
chr5	150219491	150290093	70603	-	ENSG00000070808.17	CAMK2A	1331.49	1.55332	0.455323	-3.41146	0.00064616	0.00804435	SIGN	UP	PCG
chr2	75469302	75569722	100421	-	ENSG00000115363.14	EVA1A	4908.02	-0.642115	0.188274	3.41053	0.000648366	0.00806507	SIGN	DOWN	PCG
chr7	143279957	143288048	8092	+	ENSG00000178826.11	TMEM139	458.01	-1.19227	0.349615	3.41025	0.000649027	0.00806656	SIGN	DOWN	PCG
chr6	117453817	117569858	116042	+	ENSG00000164465.19	DCBLD1	4568.78	0.836617	0.24545	-3.40851	0.000653188	0.00811151	SIGN	UP	PCG
chr11	842812	867116	24305	+	ENSG00000214063.12	TSPAN4	12245.5	-0.732327	0.214876	3.40813	0.000654085	0.00811589	SIGN	DOWN	PCG
chr2	201288271	201357398	69128	-	ENSG00000155749.13	FLACC1	29.7215	-1.80486	0.529854	3.40633	0.000658418	0.00816285	SIGN	DOWN	PCG
chr12	57216794	57226449	9656	+	ENSG00000182379.10	NXPH4	394.339	-0.990116	0.290698	3.406	0.000659219	0.00816599	SIGN	DOWN	PCG
chr15	75724041	75727688	3648	+	ENSG00000182950.3	ODF3L1	12.4953	1.8795	0.551902	-3.40549	0.00066045	0.00817444	SIGN	UP	PCG
chr2	148021011	148516971	495961	+	ENSG00000204406.14	MBD5	1226.35	0.714997	0.210089	-3.40331	0.000665741	0.00823309	SIGN	UP	PCG
chr19	17402939	17405630	2692	-	ENSG00000130303.14	BST2	62.0121	1.36955	0.402631	-3.40149	0.000670186	0.00828119	SIGN	UP	PCG
chr22	50245450	50261716	16267	-	ENSG00000188130.14	MAPK12	4448.38	0.831729	0.244804	-3.39753	0.000679963	0.00839504	SIGN	UP	PCG
chr3	84958989	86074429	1115441	+	ENSG00000175161.14	CADM2	40.4446	1.71338	0.504465	-3.39643	0.000682721	0.00841514	SIGN	UP	PCG
chr7	74082933	74122525	39593	+	ENSG00000106683.15	LIMK1	10536	0.530963	0.156326	-3.39651	0.000682518	0.00841514	SIGN	UP	PCG
chr18	55222185	55664787	442603	-	ENSG00000196628.20	TCF4	849.115	0.961207	0.283077	-3.39556	0.000684876	0.00843473	SIGN	UP	PCG
chr3	149162410	149221829	59420	-	ENSG00000047457.14	CP	11.7682	-1.88586	0.55578	3.39318	0.000690855	0.00850134	SIGN	DOWN	PCG
chr2	191834310	191847088	12779	-	ENSG00000168497.5	CAVIN2	160.665	-1.80964	0.533359	3.39292	0.000691523	0.00850254	SIGN	DOWN	PCG
chr10	37949573	37976647	27075	-	ENSG00000175395.16	ZNF25	573.934	-1.17868	0.34743	3.39256	0.000692426	0.00850662	SIGN	DOWN	PCG
chr8	42174718	42207709	32992	-	ENSG00000104368.19	PLAT	978.352	0.972551	0.286714	-3.39206	0.000693687	0.0085151	SIGN	UP	PCG
chr2	26173088	26189663	16576	+	ENSG00000157833.13	GAREM2	324.749	0.954155	0.281492	-3.38963	0.000699869	0.0085839	SIGN	UP	PCG
chr19	58432814	58440153	7340	-	ENSG00000131849.13	ZNF132	203.975	-1.04549	0.308478	3.38919	0.000701006	0.00859078	SIGN	DOWN	PCG
chr1	149884459	149886682	2224	-	ENSG00000184678.11	H2BC21	279.477	1.28801	0.380112	-3.3885	0.000702769	0.00860531	SIGN	UP	PCG
chr1	160995211	161021343	26133	-	ENSG00000158769.18	F11R	2466.85	1.06708	0.31517	-3.38574	0.000709869	0.00868511	SIGN	UP	PCG
chr20	10637684	10673999	36316	-	ENSG00000101384.12	JAG1	1180.59	-1.26447	0.373683	3.38382	0.000714848	0.00873886	SIGN	DOWN	PCG
chr11	62611722	62615116	3395	+	ENSG00000149489.9	ROM1	1093.53	-0.943704	0.278938	3.3832	0.000716459	0.00875136	SIGN	DOWN	PCG
chr11	74490519	74493724	3206	-	ENSG00000175536.7	LIPT2	266.113	-0.75481	0.223281	3.38054	0.000723445	0.00882947	SIGN	DOWN	PCG
chr15	63042632	63071915	29284	+	ENSG00000140416.23	TPM1	125976	0.965261	0.285574	-3.38008	0.00072465	0.00883693	SIGN	UP	PCG
chr11	94706431	94876748	170318	+	ENSG00000166025.18	AMOTL1	15564.8	-0.693956	0.205477	3.3773	0.000732008	0.00891937	SIGN	DOWN	PCG
chr14	59429022	59465380	36359	-	ENSG00000181619.12	GPR135	479.197	0.804296	0.238211	-3.3764	0.000734412	0.00894135	SIGN	UP	PCG
chr3	46494611	46500950	6340	+	ENSG00000163825.5	RTP3	43.0343	1.72613	0.511299	-3.37598	0.000735534	0.0089477	SIGN	UP	PCG
chr15	70829130	70854157	25028	-	ENSG00000166173.11	LARP6	9714.19	-0.881688	0.261232	3.37511	0.000737856	0.00896863	SIGN	DOWN	PCG
chr13	108596152	109208005	611854	+	ENSG00000041515.16	MYO16	80.6575	1.72512	0.511315	-3.37389	0.000741143	0.00900123	SIGN	UP	PCG
chr2	174798809	175005381	206573	-	ENSG00000128656.15	CHN1	1284.12	0.837196	0.24817	-3.37347	0.000742261	0.00900747	SIGN	UP	PCG
chr18	49822789	50195164	372376	-	ENSG00000167306.21	MYO5B	9726.45	0.696089	0.206365	-3.37309	0.000743297	0.00901271	SIGN	UP	PCG
chr11	63998558	64166113	167556	-	ENSG00000133315.12	MACROD1	2893.52	-0.980545	0.290748	3.37249	0.000744905	0.00902486	SIGN	DOWN	PCG
chr2	100820139	100996829	176691	+	ENSG00000170485.17	NPAS2	661.906	-0.873366	0.259084	3.37098	0.000749023	0.00906737	SIGN	DOWN	PCG
chr10	121989163	122254545	265383	+	ENSG00000138162.19	TACC2	1495.49	-0.820344	0.243382	3.3706	0.000750034	0.00907225	SIGN	DOWN	PCG
chr2	30910467	31155202	244736	-	ENSG00000158089.15	GALNT14	11.0164	-1.88037	0.558008	3.36979	0.000752249	0.00909166	SIGN	DOWN	PCG
chr2	238138668	238152947	14280	+	ENSG00000168427.9	KLHL30	70.9168	1.66234	0.49346	-3.36874	0.000755131	0.00910514	SIGN	UP	PCG
chr3	93873051	93980003	106953	-	ENSG00000184500.16	PROS1	7325.72	-1.08375	0.321691	3.36892	0.000754637	0.00910514	SIGN	DOWN	PCG
chr15	97960703	97973833	13131	+	ENSG00000140450.9	ARRDC4	366.438	-1.35011	0.400779	3.36871	0.000755197	0.00910514	SIGN	DOWN	PCG
chr1	93992834	94121148	128315	-	ENSG00000198691.14	ABCA4	23.2598	-1.62603	0.482922	3.36707	0.000759714	0.00915219	SIGN	DOWN	PCG
chr10	35638247	35642296	4050	-	ENSG00000177283.8	FZD8	529.349	-1.46139	0.434996	3.35954	0.000780715	0.00939759	SIGN	DOWN	PCG
chrX	136665547	136780932	115386	-	ENSG00000129675.16	ARHGEF6	1363.73	-0.763975	0.227432	3.35913	0.000781869	0.00940389	SIGN	DOWN	PCG
chr15	25677273	25865184	187912	-	ENSG00000206190.13	ATP10A	839.876	1.27551	0.379912	-3.35737	0.000786864	0.00945633	SIGN	UP	PCG
chr2	227805739	227817564	11826	+	ENSG00000115009.13	CCL20	21.0856	-1.81099	0.539448	3.35712	0.0007876	0.00945755	SIGN	DOWN	PCG
chr20	63558086	63574239	16154	-	ENSG00000130589.16	HELZ2	2926.28	0.717964	0.213959	-3.35562	0.000791878	0.00950126	SIGN	UP	PCG
chr3	18345377	18445621	100245	-	ENSG00000182568.18	SATB1	6439.06	1.04789	0.312311	-3.35529	0.000792827	0.00950499	SIGN	UP	PCG
chr1	24119771	24143140	23370	-	ENSG00000142677.4	IL22RA1	42.2508	1.48208	0.441854	-3.35423	0.000795865	0.00953375	SIGN	UP	PCG
chr9	98807670	98850081	42412	+	ENSG00000119514.7	GALNT12	11241.3	-0.961023	0.286531	3.35399	0.000796548	0.00953426	SIGN	DOWN	PCG
chr1	32885994	32898441	12448	+	ENSG00000121905.10	HPCA	11.411	-1.87084	0.558031	3.35258	0.000800613	0.00957523	SIGN	DOWN	PCG
chr3	15254353	15341368	87016	-	ENSG00000131370.16	SH3BP5	1983.01	0.876761	0.261794	-3.34905	0.000810884	0.00969029	SIGN	UP	PCG
chr4	70628744	70646824	18081	+	ENSG00000132464.13	ENAM	13.0943	-1.86955	0.558316	3.34856	0.00081233	0.00969979	SIGN	DOWN	PCG
chr1	25800193	25818221	18029	+	ENSG00000162430.18	SELENON	15373.6	-0.59114	0.176639	3.34661	0.000818074	0.00976055	SIGN	DOWN	PCG
chr11	20387558	20509338	121781	+	ENSG00000185238.13	PRMT3	2748.34	-1.00246	0.299624	3.34574	0.000820639	0.00978333	SIGN	DOWN	PCG
chr1	160739057	160754821	15765	+	ENSG00000026751.17	SLAMF7	7809.85	-1.18312	0.353769	3.34433	0.000824804	0.00982512	SIGN	DOWN	PCG
chr12	94567122	94650557	83436	-	ENSG00000057704.13	TMCC3	681.264	-1.30899	0.391656	3.3422	0.000831177	0.00989313	SIGN	DOWN	PCG
chr6	138088505	138107419	18915	-	ENSG00000112378.12	PERP	11222.1	-0.551475	0.165055	3.34115	0.000834313	0.00992253	SIGN	DOWN	PCG
chr11	125591712	125625215	33504	+	ENSG00000134910.14	STT3A	26382.1	-0.792253	0.237164	3.34053	0.000836177	0.00993677	SIGN	DOWN	PCG
chr18	45825675	45844094	18420	+	ENSG00000197046.12	SIGLEC15	49.8796	-1.40547	0.421046	3.33805	0.000843697	0.0100181	SIGN	DOWN	PCG
chr11	47565430	47573461	8032	+	ENSG00000110536.14	PTPMT1	4118.89	-0.604006	0.180982	3.33738	0.000845719	0.0100342	SIGN	DOWN	PCG
chr5	58453982	58460139	6158	-	ENSG00000145632.15	PLK2	79516.8	0.685116	0.205392	-3.33566	0.000850987	0.0100886	SIGN	UP	PCG
chr11	494512	507300	12789	-	ENSG00000023191.17	RNH1	58347.6	-0.734518	0.220276	3.33453	0.000854423	0.0101213	SIGN	DOWN	PCG
chr4	114598770	114678225	79456	+	ENSG00000174607.11	UGT8	1868.55	1.38086	0.414149	-3.33421	0.000855426	0.0101251	SIGN	UP	PCG
chr1	220879431	220885059	5629	+	ENSG00000136630.13	HLX	141.166	-1.29053	0.387186	3.33311	0.000858823	0.0101546	SIGN	DOWN	PCG
chr2	201700267	201782112	81846	-	ENSG00000003393.16	ALS2	7886.34	-0.717214	0.215217	3.33252	0.000860637	0.0101546	SIGN	DOWN	PCG
chr5	145936578	146081791	145214	+	ENSG00000156463.18	SH3RF2	16577.3	0.713149	0.213993	-3.33259	0.000860429	0.0101546	SIGN	UP	PCG
chr6	108166022	108188805	22784	+	ENSG00000112333.12	NR2E1	10.1262	-1.82878	0.548748	3.33264	0.000860275	0.0101546	SIGN	DOWN	PCG
chr2	119223831	119265652	41822	+	ENSG00000115107.20	STEAP3	14562.3	0.683741	0.205213	-3.33186	0.000862675	0.0101625	SIGN	UP	PCG
chr3	100749156	100993515	244360	-	ENSG00000154175.18	ABI3BP	163.059	-1.29545	0.388791	3.332	0.000862229	0.0101625	SIGN	DOWN	PCG
chr5	102233986	102296284	62299	-	ENSG00000173930.9	SLCO4C1	10.7403	-1.85638	0.557311	3.33096	0.000865473	0.0101794	SIGN	DOWN	PCG
chr19	48455574	48466980	11407	+	ENSG00000182324.7	KCNJ14	128.72	1.3986	0.419868	-3.33105	0.000865195	0.0101794	SIGN	UP	PCG
chr7	7968796	8094272	125477	+	ENSG00000106415.13	GLCCI1	2181.79	1.5497	0.46537	-3.33005	0.000868313	0.0101985	SIGN	UP	PCG
chr12	564296	663589	99294	-	ENSG00000171840.13	NINJ2	15.4367	-1.85857	0.558202	3.32956	0.000869839	0.0101985	SIGN	DOWN	PCG
chr13	95019835	95301475	281641	-	ENSG00000125257.16	ABCC4	5365.03	-0.750589	0.225421	3.32972	0.000869324	0.0101985	SIGN	DOWN	PCG
chr22	27978014	28679840	701827	-	ENSG00000100154.15	TTC28	6034.86	-0.563181	0.16913	3.32987	0.000868878	0.0101985	SIGN	DOWN	PCG
chr11	57703710	57712221	8512	-	ENSG00000156603.20	MED19	1560.17	-0.598362	0.179765	3.32858	0.000872884	0.0102262	SIGN	DOWN	PCG
chr1	151837818	151840557	2740	-	ENSG00000225556.2	C2CD4D	43.0903	1.42153	0.427469	-3.32546	0.000882739	0.0103335	SIGN	UP	PCG
chr11	32829927	32858120	28194	+	ENSG00000135378.4	PRRG4	578.231	-1.0111	0.30424	3.32336	0.000889388	0.0103927	SIGN	DOWN	PCG
chr16	2964216	2968383	4168	+	ENSG00000131650.14	KREMEN2	393.543	1.1824	0.355793	-3.32327	0.000889674	0.0103927	SIGN	UP	PCG
chr19	4324043	4342786	18744	-	ENSG00000178078.12	STAP2	2914.61	0.85956	0.258671	-3.32299	0.000890587	0.0103927	SIGN	UP	PCG
chrX	23783173	23786210	3038	+	ENSG00000130066.17	SAT1	3055.26	-1.42927	0.430095	3.32314	0.00089009	0.0103927	SIGN	DOWN	PCG
chr4	139266165	139280225	14061	-	ENSG00000137463.5	MGARP	14.63	-1.81819	0.547572	3.32047	0.000898665	0.0104788	SIGN	DOWN	PCG
chr11	35943981	36232136	288156	+	ENSG00000179241.13	LDLRAD3	2694.33	-0.767915	0.231442	3.31796	0.000906783	0.0105652	SIGN	DOWN	PCG
chr10	133262420	133276868	14449	-	ENSG00000151651.16	ADAM8	81.0007	1.41073	0.425578	-3.31485	0.000916934	0.0106751	SIGN	UP	PCG
chr1	75202129	75611114	408986	-	ENSG00000137968.17	SLC44A5	569.036	-1.61233	0.486481	3.31427	0.000918824	0.0106888	SIGN	DOWN	PCG
chrX	50202713	50351914	149202	+	ENSG00000147082.18	CCNB3	70.1588	-1.04439	0.315397	3.31136	0.000928429	0.0107921	SIGN	DOWN	PCG
chr1	225486765	225653142	166378	-	ENSG00000154380.19	ENAH	17514	0.642711	0.194192	-3.30967	0.000934047	0.0108489	SIGN	UP	PCG
chr11	6680385	6683340	2956	-	ENSG00000158042.9	MRPL17	4957.06	-0.81044	0.245115	3.30637	0.000945138	0.0109692	SIGN	DOWN	PCG
chr22	31122731	31134697	11967	+	ENSG00000185133.14	INPP5J	1170	0.798443	0.241602	-3.30478	0.000950503	0.0110229	SIGN	UP	PCG
chr12	25108289	25195162	86874	-	ENSG00000118307.20	DNAI7	20.3497	1.71007	0.517532	-3.30428	0.00095222	0.0110303	SIGN	UP	PCG
chrX	75368427	75523502	155076	-	ENSG00000102383.14	ZDHHC15	556.543	0.721873	0.218474	-3.30416	0.00095262	0.0110303	SIGN	UP	PCG
chr11	77589391	77610356	20966	+	ENSG00000178301.4	AQP11	661.942	-1.32543	0.401382	3.30217	0.000959383	0.0110999	SIGN	DOWN	PCG
chr17	41393721	41397608	3888	-	ENSG00000094796.5	KRT31	280.427	-1.07004	0.324165	3.30092	0.000963681	0.011141	SIGN	DOWN	PCG
chr1	162631373	162787405	156033	+	ENSG00000162733.19	DDR2	16590.8	-1.40528	0.425854	3.2999	0.000967181	0.0111469	SIGN	DOWN	PCG
chr3	158696892	158732489	35598	-	ENSG00000118849.10	RARRES1	1968.84	1.56943	0.475552	-3.30024	0.000966035	0.0111469	SIGN	UP	PCG
chr5	166979029	168264157	1285129	+	ENSG00000145934.17	TENM2	104.647	1.77853	0.538931	-3.30011	0.000966463	0.0111469	SIGN	UP	PCG
chr11	17074388	17077715	3328	-	ENSG00000110700.7	RPS13	22267.7	-0.686636	0.208046	3.30041	0.000965438	0.0111469	SIGN	DOWN	PCG
chr5	141373891	141512975	139085	+	ENSG00000253731.3	PCDHGA6	79.5749	-1.42779	0.432921	3.29804	0.000973626	0.0112125	SIGN	DOWN	PCG
chr1	206903317	206923247	19931	-	ENSG00000162894.12	FCMR	172.151	-1.23736	0.375299	3.29699	0.000977263	0.0112457	SIGN	DOWN	PCG
chr2	68284171	68320051	35881	-	ENSG00000119865.9	CNRIP1	1294.53	-0.70716	0.214517	3.29652	0.000978895	0.0112558	SIGN	DOWN	PCG
chr15	44711358	44718851	7494	+	ENSG00000166710.23	B2M	18826	0.5364	0.162828	-3.29428	0.000986734	0.0113372	SIGN	UP	PCG
chr11	9138825	9265959	127135	-	ENSG00000184014.9	DENND5A	13751.2	-0.740325	0.22486	3.29238	0.000993441	0.0114054	SIGN	DOWN	PCG
chr14	23555988	23560271	4284	+	ENSG00000259431.6	THTPA	1141.16	-0.682227	0.207288	3.29121	0.000997587	0.0114442	SIGN	DOWN	PCG
chr15	40439721	40468236	28516	+	ENSG00000140320.12	BAHD1	4119.29	0.83446	0.253616	-3.29024	0.001001	0.0114657	SIGN	UP	PCG
chr22	23145366	23165663	20298	+	ENSG00000100228.14	RAB36	9.49197	1.83682	0.558234	-3.29042	0.0010004	0.0114657	SIGN	UP	PCG
chr1	109616104	109632051	15948	+	ENSG00000116337.20	AMPD2	11513.2	0.652397	0.198304	-3.28989	0.00100227	0.0114714	SIGN	UP	PCG
chr19	52702813	52735073	32261	-	ENSG00000213020.10	ZNF611	436.073	-0.826194	0.251264	3.28815	0.00100846	0.0115335	SIGN	DOWN	PCG
chr4	1617915	1684313	66399	-	ENSG00000174137.14	FAM53A	434.303	-0.644064	0.195958	3.28675	0.00101351	0.0115823	SIGN	DOWN	PCG
chr2	74549026	74557551	8526	+	ENSG00000115325.14	DOK1	3711.73	0.858393	0.261247	-3.28575	0.0010171	0.0116144	SIGN	UP	PCG
chr17	69414697	69553865	139169	+	ENSG00000108984.15	MAP2K6	56.7449	1.69377	0.515531	-3.28549	0.00101806	0.0116165	SIGN	UP	PCG
chr11	72114869	72139892	25024	+	ENSG00000110203.10	FOLR3	2123.64	-1.31312	0.399979	3.28298	0.00102714	0.0117112	SIGN	DOWN	PCG
chr11	119096025	119108331	12307	-	ENSG00000172269.20	DPAGT1	4492.7	-0.626024	0.190786	3.28128	0.00103335	0.011773	SIGN	DOWN	PCG
chr1	111414319	111427735	13417	-	ENSG00000085465.13	OVGP1	41.9757	-1.31186	0.39988	3.28063	0.00103575	0.0117823	SIGN	DOWN	PCG
chr20	3777504	3781448	3945	-	ENSG00000101222.12	SPEF1	75.1213	1.31192	0.399899	-3.28063	0.00103576	0.0117823	SIGN	UP	PCG
chr15	34358633	34367196	8564	-	ENSG00000176454.15	LPCAT4	3138.46	0.986877	0.300924	-3.27949	0.00103995	0.011821	SIGN	UP	PCG
chr3	161083883	161105411	21529	-	ENSG00000169255.15	B3GALNT1	1337.62	0.778156	0.23731	-3.27907	0.00104151	0.0118297	SIGN	UP	PCG
chr6	89095959	89118071	22113	-	ENSG00000154548.9	SRSF12	39.8815	-1.38285	0.421808	3.2784	0.00104399	0.0118489	SIGN	DOWN	PCG
chr1	26019884	26036464	16581	+	ENSG00000158008.10	EXTL1	39.0626	1.26031	0.384998	-3.27354	0.00106209	0.0120451	SIGN	UP	PCG
chr2	187464230	187565760	101531	-	ENSG00000003436.16	TFPI	7015.84	-0.951381	0.290821	3.27136	0.0010703	0.012129	SIGN	DOWN	PCG
chr22	36253071	36267530	14460	+	ENSG00000100342.22	APOL1	36.1341	1.68615	0.515471	-3.27109	0.00107132	0.0121313	SIGN	UP	PCG
chr1	18480930	18485974	5045	+	ENSG00000179023.9	KLHDC7A	332.556	1.17146	0.358156	-3.2708	0.00107245	0.0121349	SIGN	UP	PCG
chrX	106813871	107000212	186342	-	ENSG00000133131.15	MORC4	1880.94	-0.960384	0.293787	3.26898	0.00107937	0.012204	SIGN	DOWN	PCG
chr6	11183298	11382348	199051	-	ENSG00000111859.17	NEDD9	4537.11	1.08686	0.332588	-3.26788	0.00108358	0.0122422	SIGN	UP	PCG
chr1	89364059	89388160	24102	+	ENSG00000183347.15	GBP6	6.86824	1.79627	0.549723	-3.26759	0.00108468	0.0122454	SIGN	UP	PCG
chr9	38392702	38398661	5960	+	ENSG00000137124.8	ALDH1B1	11121	1.06377	0.325601	-3.2671	0.00108655	0.0122572	SIGN	UP	PCG
chr3	119211732	119240946	29215	-	ENSG00000121578.13	B4GALT4	3707.13	-1.12832	0.345593	3.26487	0.00109513	0.0123447	SIGN	DOWN	PCG
chr10	115093365	115948999	855635	+	ENSG00000107518.18	ATRNL1	2221.89	-1.18057	0.361624	3.26463	0.00109607	0.012346	SIGN	DOWN	PCG
chr1	46040140	46133036	92897	-	ENSG00000117461.15	PIK3R3	511.953	1.05445	0.323204	-3.26249	0.00110438	0.0124301	SIGN	UP	PCG
chr22	24585620	24593208	7589	-	ENSG00000178026.13	LRRC75B	162.369	-1.13956	0.349447	3.26103	0.0011101	0.0124851	SIGN	DOWN	PCG
chr1	27872543	27886685	14143	+	ENSG00000130775.16	THEMIS2	38.8943	-1.81107	0.55567	3.25925	0.00111707	0.012554	SIGN	DOWN	PCG
chr9	122202577	122229626	27050	-	ENSG00000106852.16	LHX6	6.17603	-1.79209	0.549901	3.25893	0.00111835	0.0125589	SIGN	DOWN	PCG
chr7	7566875	7608932	42058	+	ENSG00000164654.16	MIOS	1466.23	-0.841679	0.258371	3.25764	0.00112345	0.0126066	SIGN	DOWN	PCG
chr6	39329990	39725408	395419	-	ENSG00000164627.18	KIF6	576.754	-1.24721	0.383065	3.25587	0.00113047	0.01266	SIGN	DOWN	PCG
chr7	102913000	102945111	32112	+	ENSG00000128606.13	LRRC17	25.8373	-1.52861	0.469469	3.25605	0.00112973	0.01266	SIGN	DOWN	PCG
chr16	83968244	84002776	34533	+	ENSG00000103154.10	NECAB2	6.20614	-1.78992	0.549764	3.25579	0.00113076	0.01266	SIGN	DOWN	PCG
chr11	14443440	14500027	56588	-	ENSG00000129083.13	COPB1	15676	-0.530481	0.162969	3.2551	0.00113351	0.0126734	SIGN	DOWN	PCG
chr15	41408408	41483563	75156	+	ENSG00000137815.15	RTF1	8685.78	0.533291	0.163834	-3.25507	0.00113365	0.0126734	SIGN	UP	PCG
chr1	18871430	18902724	31295	-	ENSG00000159423.17	ALDH4A1	5057.59	0.852428	0.262031	-3.25316	0.00114129	0.0127492	SIGN	UP	PCG
chr7	31751179	32428131	676953	-	ENSG00000154678.18	PDE1C	16462.2	-0.518033	0.159272	3.2525	0.00114395	0.0127694	SIGN	DOWN	PCG
chr7	94394895	94431227	36333	+	ENSG00000164692.19	COL1A2	6.64798	1.78589	0.54953	-3.24985	0.00115465	0.0128792	SIGN	UP	PCG
chr19	43064209	43083045	18837	-	ENSG00000242221.9	PSG2	141.426	-1.34835	0.415231	3.24723	0.00116533	0.0129886	SIGN	DOWN	PCG
chr2	227362038	227381995	19958	-	ENSG00000168955.4	TM4SF20	21.2615	1.8122	0.558241	-3.24626	0.0011693	0.0130231	SIGN	UP	PCG
chr4	158769026	158908050	139025	+	ENSG00000052795.13	FNIP2	3989.49	-0.705506	0.217365	3.24573	0.00117151	0.013038	SIGN	DOWN	PCG
chr15	41517176	41544269	27094	-	ENSG00000103932.12	RPAP1	2614.95	0.538517	0.165977	-3.24453	0.00117644	0.0130734	SIGN	UP	PCG
chr17	44656404	44690308	33905	+	ENSG00000180336.18	MEIOC	151.933	-1.05303	0.324554	3.24453	0.00117644	0.0130734	SIGN	DOWN	PCG
chr2	17877847	18361616	483770	+	ENSG00000170745.12	KCNS3	1323.62	1.15988	0.357555	-3.24392	0.00117897	0.0130818	SIGN	UP	PCG
chr11	1828307	1837521	9215	+	ENSG00000149043.17	SYT8	35.4309	1.63475	0.503976	-3.24371	0.00117984	0.0130818	SIGN	UP	PCG
chrX	48508959	48520814	11856	+	ENSG00000102312.24	PORCN	1527.07	-0.867395	0.267397	3.24385	0.00117927	0.0130818	SIGN	DOWN	PCG
chr1	205381378	205455954	74577	-	ENSG00000186007.10	LEMD1	20.4749	1.76138	0.5432	-3.2426	0.00118445	0.0131145	SIGN	UP	PCG
chr2	217799588	218033982	234395	-	ENSG00000079308.20	TNS1	10736.6	0.965327	0.297704	-3.24257	0.00118455	0.0131145	SIGN	UP	PCG
chr5	33944623	33984693	40071	-	ENSG00000164175.15	SLC45A2	54.6743	-1.78767	0.551412	3.24199	0.001187	0.0131319	SIGN	DOWN	PCG
chr1	204131062	204152044	20983	-	ENSG00000143845.15	ETNK2	1667.01	0.973925	0.300476	-3.24128	0.00118996	0.0131548	SIGN	UP	PCG
chr2	231921809	231926396	4588	-	ENSG00000163273.4	NPPC	14.9354	1.80802	0.558036	-3.23997	0.00119543	0.0131883	SIGN	UP	PCG
chr7	100400826	100428992	28167	-	ENSG00000078487.18	ZCWPW1	174.678	0.898869	0.277436	-3.23992	0.00119564	0.0131883	SIGN	UP	PCG
chr15	55538884	55588947	50064	-	ENSG00000171016.13	PYGO1	2199.51	-0.831259	0.256557	3.24005	0.00119508	0.0131883	SIGN	DOWN	PCG
chr4	140388453	140427661	39209	-	ENSG00000153132.13	CLGN	4946.85	-0.969511	0.299867	3.23313	0.00122441	0.0134957	SIGN	DOWN	PCG
chr11	64234584	64239264	4681	+	ENSG00000173511.10	VEGFB	9345.98	-0.686663	0.212467	3.23186	0.00122989	0.013546	SIGN	DOWN	PCG
chr3	49790732	49799873	9142	-	ENSG00000187492.9	CDHR4	39.2057	1.4871	0.460307	-3.23066	0.00123505	0.0135828	SIGN	UP	PCG
chr11	115169218	115504957	335740	-	ENSG00000182985.18	CADM1	3520.76	-1.35247	0.418632	3.2307	0.00123488	0.0135828	SIGN	DOWN	PCG
chr17	59565558	59608345	42788	+	ENSG00000108406.10	DHX40	5362.72	-0.522832	0.161925	3.22885	0.00124291	0.0136591	SIGN	DOWN	PCG
chr19	56439325	56478065	38741	-	ENSG00000198046.13	ZNF667	823.499	-0.712115	0.22065	3.22735	0.00124944	0.0137209	SIGN	DOWN	PCG
chr13	97953658	98024296	70639	+	ENSG00000065150.21	IPO5	42564	-0.538638	0.166932	3.22669	0.0012523	0.0137421	SIGN	DOWN	PCG
chrX	23983716	24027186	43471	-	ENSG00000174010.10	KLHL15	1511.36	-0.754086	0.234067	3.22167	0.00127444	0.0139748	SIGN	DOWN	PCG
chr19	52527652	52564464	36813	+	ENSG00000198482.14	ZNF808	227.831	-0.98096	0.304723	3.21918	0.00128557	0.0140864	SIGN	DOWN	PCG
chr1	6460786	6466175	5390	-	ENSG00000215788.11	TNFRSF25	956.052	0.755369	0.234668	-3.21889	0.0012869	0.0140906	SIGN	UP	PCG
chr11	58905398	59043527	138130	+	ENSG00000166840.14	GLYATL1	41.7673	-1.27029	0.395373	3.2129	0.00131404	0.0143773	SIGN	DOWN	PCG
chr4	165361194	165498547	137354	+	ENSG00000109472.14	CPE	4169.68	1.04485	0.325476	-3.21024	0.00132626	0.0145003	SIGN	UP	PCG
chr10	76869601	77638369	768769	-	ENSG00000156113.24	KCNMA1	16165.6	-0.874388	0.272421	3.2097	0.00132874	0.0145168	SIGN	DOWN	PCG
chr8	78516340	78605267	88928	+	ENSG00000171033.13	PKIA	414.996	0.766797	0.238921	-3.20942	0.00133002	0.0145201	SIGN	UP	PCG
chr19	2360238	2426261	66024	+	ENSG00000178297.15	TMPRSS9	158.273	1.05375	0.328515	-3.20761	0.00133843	0.0146012	SIGN	UP	PCG
chr2	169479480	169506655	27176	+	ENSG00000163093.12	BBS5	358.252	-1.03102	0.321485	3.20706	0.001341	0.0146079	SIGN	DOWN	PCG
chr9	136658856	136672678	13823	+	ENSG00000172889.16	EGFL7	1015.27	0.731712	0.228144	-3.20723	0.00134019	0.0146079	SIGN	UP	PCG
chr22	41969443	41998221	28779	+	ENSG00000100167.21	SEPTIN3	331.957	-1.01771	0.31764	3.20398	0.00135543	0.0147543	SIGN	DOWN	PCG
chr17	42667914	42676994	9081	-	ENSG00000068137.15	PLEKHH3	2919.82	0.74031	0.231093	-3.20352	0.00135759	0.014767	SIGN	UP	PCG
chr12	10618923	10674318	55396	-	ENSG00000060140.9	STYK1	8.5642	-1.7511	0.54667	3.20321	0.00135904	0.014772	SIGN	DOWN	PCG
chr9	69324567	69392558	67992	+	ENSG00000135063.20	FAM189A2	37.2795	-1.54205	0.481562	3.20219	0.00136387	0.0148095	SIGN	DOWN	PCG
chr19	45769709	45782552	12844	-	ENSG00000104936.20	DMPK	7956.25	1.24677	0.389365	-3.20206	0.00136448	0.0148095	SIGN	UP	PCG
chr1	65420652	65641559	220908	+	ENSG00000116678.20	LEPR	1802.97	0.863466	0.270051	-3.19742	0.00138662	0.0150389	SIGN	UP	PCG
chr5	141094606	141098703	4098	+	ENSG00000112852.7	PCDHB2	76.6094	-1.43174	0.447839	3.19699	0.00138871	0.0150397	SIGN	DOWN	PCG
chr7	12330885	12403941	73057	-	ENSG00000146530.15	VWDE	69.9444	-1.57787	0.493526	3.19713	0.001388	0.0150397	SIGN	DOWN	PCG
chr8	28494205	28574267	80063	+	ENSG00000104290.11	FZD3	390.563	0.848622	0.265528	-3.19598	0.00139356	0.0150567	SIGN	UP	PCG
chr10	99702558	99756134	53577	+	ENSG00000119929.13	CUTC	1041.3	-0.651225	0.203754	3.19613	0.00139284	0.0150567	SIGN	DOWN	PCG
chr11	57712593	57740973	28381	+	ENSG00000213593.10	TMX2	6517.43	-0.611645	0.191369	3.19616	0.00139271	0.0150567	SIGN	DOWN	PCG
chr12	27243968	27325959	81992	+	ENSG00000211455.8	STK38L	2334.24	0.891972	0.279105	-3.19582	0.00139432	0.0150567	SIGN	UP	PCG
chr6	37170152	37175428	5277	+	ENSG00000137193.14	PIM1	2363.43	-0.896273	0.280579	3.19437	0.00140137	0.0151218	SIGN	DOWN	PCG
chr15	34229784	34338060	108277	-	ENSG00000140199.13	SLC12A6	1766.96	0.78922	0.24714	-3.19341	0.00140605	0.0151579	SIGN	UP	PCG
chr20	45091214	45101127	9914	-	ENSG00000124134.9	KCNS1	250.241	0.847017	0.265251	-3.19326	0.00140675	0.0151579	SIGN	UP	PCG
chr1	230690776	230745576	54801	-	ENSG00000135744.9	AGT	98.5541	1.4134	0.442717	-3.19255	0.00141022	0.0151787	SIGN	UP	PCG
chrX	13689128	13710504	21377	+	ENSG00000123595.8	RAB9A	1454.11	-0.928275	0.290772	3.19245	0.00141071	0.0151787	SIGN	DOWN	PCG
chr11	58579063	58621550	42488	+	ENSG00000186660.15	ZFP91	15101.7	-0.558766	0.175075	3.19158	0.00141497	0.0152134	SIGN	DOWN	PCG
chr14	24311450	24318036	6587	+	ENSG00000213903.9	LTB4R	614.972	0.919726	0.288316	-3.18999	0.00142278	0.0152864	SIGN	UP	PCG
chr1	160205380	160215376	9997	+	ENSG00000162734.13	PEA15	66084.1	-0.678642	0.212768	3.18959	0.00142475	0.0152965	SIGN	DOWN	PCG
chr12	21526296	21541249	14954	+	ENSG00000134548.11	SPX	171.23	-1.56457	0.490613	3.18902	0.00142758	0.0153121	SIGN	DOWN	PCG
chrX	152898067	152973481	75415	+	ENSG00000147394.20	ZNF185	10286.3	-0.640403	0.200824	3.18888	0.00142826	0.0153121	SIGN	DOWN	PCG
chr7	74289407	74405935	116529	+	ENSG00000106665.16	CLIP2	3703.73	-1.06454	0.33413	3.18599	0.00144259	0.0154544	SIGN	DOWN	PCG
chr11	16613132	16758340	145209	+	ENSG00000110696.10	C11orf58	17895.3	-0.609056	0.191179	3.18579	0.0014436	0.0154544	SIGN	DOWN	PCG
chr15	43232590	43266928	34339	-	ENSG00000104055.17	TGM5	5.88381	1.74789	0.548843	-3.18468	0.00144914	0.0155025	SIGN	UP	PCG
chr9	137077517	137084539	7023	+	ENSG00000197355.11	UAP1L1	4646.73	-1.09795	0.344848	3.18387	0.00145323	0.0155351	SIGN	DOWN	PCG
chr19	41998321	42070206	71886	-	ENSG00000105737.10	GRIK5	8156.87	0.630288	0.197979	-3.1836	0.00145453	0.015538	SIGN	UP	PCG
chr1	116372668	116410261	37594	+	ENSG00000163399.16	ATP1A1	68599.2	-0.619729	0.194695	3.18308	0.00145715	0.0155548	SIGN	DOWN	PCG
chr7	157335381	157417439	82059	+	ENSG00000105993.15	DNAJB6	19581.4	0.622853	0.195713	-3.18248	0.00146017	0.0155759	SIGN	UP	PCG
chr1	20482391	20486210	3820	-	ENSG00000162545.6	CAMK2N1	4220.45	-1.09092	0.343124	3.17938	0.00147592	0.0157214	SIGN	DOWN	PCG
chr3	105655461	105869552	214092	-	ENSG00000114423.23	CBLB	5138.11	0.887675	0.279195	-3.17941	0.00147573	0.0157214	SIGN	UP	PCG
chr2	27771717	27988087	216371	+	ENSG00000243147.8	MRPL33	2627.95	0.753575	0.237077	-3.17861	0.00147982	0.0157517	SIGN	UP	PCG
chr11	77514936	77637794	122859	-	ENSG00000074201.9	CLNS1A	8039.48	-0.631651	0.19889	3.17587	0.00149386	0.0158897	SIGN	DOWN	PCG
chr17	29614756	29622912	8157	-	ENSG00000167549.19	CORO6	1001.6	1.11227	0.350322	-3.175	0.00149836	0.0159262	SIGN	UP	PCG
chr1	181033374	181061938	28565	+	ENSG00000153029.16	MR1	2215.57	0.982965	0.30978	-3.17311	0.00150816	0.0160189	SIGN	UP	PCG
chr3	50674927	51384198	709272	+	ENSG00000088538.13	DOCK3	575.229	-0.915118	0.288477	3.17224	0.0015127	0.0160557	SIGN	DOWN	PCG
chr1	200404940	200410056	5117	-	ENSG00000162702.8	ZNF281	4205.29	0.584863	0.184622	-3.16789	0.0015355	0.0162861	SIGN	UP	PCG
chr15	55340032	55408510	68479	-	ENSG00000260916.8	CCPG1	4234.04	-1.26122	0.398211	3.16722	0.00153902	0.0163118	SIGN	DOWN	PCG
chr12	80402178	80680273	278096	+	ENSG00000139304.16	PTPRQ	198.315	1.70324	0.538159	-3.16495	0.00155111	0.0164283	SIGN	UP	PCG
chr15	89760591	89778754	18164	+	ENSG00000188095.6	MESP2	6.18499	-1.73315	0.54766	3.16464	0.00155276	0.0164341	SIGN	DOWN	PCG
chr11	96389989	96507574	117586	+	ENSG00000183340.7	JRKL	1550.49	-0.71176	0.225011	3.16323	0.0015603	0.0165022	SIGN	DOWN	PCG
chr6	18120440	18122677	2238	-	ENSG00000187566.6	NHLRC1	340.367	-0.75492	0.238689	3.16278	0.00156271	0.016516	SIGN	DOWN	PCG
chr15	33858782	34075155	216374	-	ENSG00000169857.9	AVEN	2526.79	0.757913	0.239708	-3.16182	0.00156785	0.016548	SIGN	UP	PCG
chrX	106693794	106797016	103223	+	ENSG00000133135.14	RNF128	1278.33	1.37288	0.434207	-3.1618	0.00156796	0.016548	SIGN	UP	PCG
chr10	111077029	111080907	3879	+	ENSG00000150594.7	ADRA2A	17.0105	-1.76035	0.556941	3.16074	0.00157369	0.0165967	SIGN	DOWN	PCG
chr11	43880811	43920274	39464	+	ENSG00000166199.13	ALKBH3	2375.07	-0.774105	0.244954	3.1602	0.00157659	0.0166156	SIGN	DOWN	PCG
chr6	26114873	26123926	9054	-	ENSG00000180596.8	H2BC4	72.8729	1.1413	0.361361	-3.15834	0.00158673	0.0167089	SIGN	UP	PCG
chr19	37689865	37719188	29324	-	ENSG00000267552.6	ENSG00000267552	7.30834	-1.72588	0.546484	3.15816	0.0015877	0.0167089	SIGN	DOWN	PCG
chr19	12668071	12681834	13764	-	ENSG00000285589.1	ENSG00000285589	300.437	0.998505	0.316194	-3.15788	0.00158919	0.0167128	SIGN	UP	PCG
chr13	49444274	49495003	50730	+	ENSG00000136169.17	SETDB2	1462.95	-1.39237	0.441393	3.1545	0.00160774	0.016896	SIGN	DOWN	PCG
chr7	95583499	95596516	13018	-	ENSG00000004799.8	PDK4	40.0566	-1.53688	0.487263	3.15411	0.0016099	0.0169068	SIGN	DOWN	PCG
chr14	22836560	22849041	12482	+	ENSG00000157227.14	MMP14	70546.4	0.781682	0.247882	-3.15345	0.00161354	0.0169331	SIGN	UP	PCG
chr2	74834127	74893359	59233	+	ENSG00000159399.10	HK2	9605.09	-1.34514	0.426688	3.15251	0.00161873	0.0169637	SIGN	DOWN	PCG
chr16	84565596	84618078	52483	-	ENSG00000103187.8	COTL1	108108	0.626413	0.198693	-3.15267	0.00161786	0.0169637	SIGN	UP	PCG
chr11	66284580	66289145	4566	-	ENSG00000174851.16	YIF1A	6161.78	-0.649959	0.206219	3.15179	0.00162271	0.0169935	SIGN	DOWN	PCG
chr4	153684070	153706260	22191	+	ENSG00000137462.9	TLR2	10.2105	-1.74717	0.554463	3.1511	0.00162658	0.017022	SIGN	DOWN	PCG
chr7	73593194	73624543	31350	-	ENSG00000009950.16	MLXIPL	12.8848	-1.75418	0.557107	3.14873	0.00163981	0.0171484	SIGN	DOWN	PCG
chr17	41754604	41786931	32328	-	ENSG00000173801.17	JUP	8286.29	1.08078	0.343354	-3.14772	0.0016455	0.0171958	SIGN	UP	PCG
chr1	15409888	15430339	20452	+	ENSG00000142634.13	EFHD2	8130.45	0.752393	0.23906	-3.1473	0.00164788	0.0172086	SIGN	UP	PCG
chr6	147508690	147737547	228858	+	ENSG00000203727.4	SAMD5	213.003	-1.71667	0.54623	3.14276	0.00167362	0.0174652	SIGN	DOWN	PCG
chr2	232543883	232550557	6675	-	ENSG00000221944.9	TIGD1	441.088	0.682379	0.217148	-3.14247	0.0016753	0.0174705	SIGN	UP	PCG
chr3	9945542	9952408	6867	-	ENSG00000163704.12	PRRT3	939.04	0.72459	0.230653	-3.14148	0.00168097	0.0175173	SIGN	UP	PCG
chr5	141475947	141512977	37031	+	ENSG00000240184.7	PCDHGC3	2031.53	0.82041	0.261355	-3.13906	0.00169491	0.0176503	SIGN	UP	PCG
chr12	55835433	55842966	7534	-	ENSG00000123342.16	MMP19	885.854	0.824674	0.26282	-3.1378	0.00170223	0.0177141	SIGN	UP	PCG
chr2	218781749	218815293	33545	+	ENSG00000135929.9	CYP27A1	172.313	-1.42401	0.453859	3.13756	0.00170359	0.0177159	SIGN	DOWN	PCG
chr7	143381295	143391111	9817	+	ENSG00000159840.16	ZYX	54798	0.566916	0.180842	-3.13487	0.00171933	0.0178671	SIGN	UP	PCG
chr8	13566869	13568288	1420	+	ENSG00000164743.5	C8orf48	128.76	-1.04232	0.33261	3.13378	0.00172572	0.017921	SIGN	DOWN	PCG
chr5	178941191	178966433	25243	+	ENSG00000178187.8	ZNF454	7.95293	-1.74207	0.556576	3.12998	0.00174817	0.0181415	SIGN	DOWN	PCG
chr1	85018082	85048500	30419	-	ENSG00000055732.13	MCOLN3	794.905	-0.907615	0.289998	3.12973	0.00174968	0.0181445	SIGN	DOWN	PCG
chr20	50794894	50877177	82284	+	ENSG00000124243.19	BCAS4	812.086	-0.636551	0.203599	3.12649	0.00176908	0.018333	SIGN	DOWN	PCG
chr19	49580646	49591004	10359	+	ENSG00000126460.11	PRRG2	98.6199	1.4215	0.454721	-3.1261	0.00177143	0.0183446	SIGN	UP	PCG
chr19	19063994	19113030	49037	+	ENSG00000181035.14	SLC25A42	1242.81	0.930786	0.297773	-3.12582	0.00177309	0.018349	SIGN	UP	PCG
chr14	85530144	85654428	124285	+	ENSG00000185070.12	FLRT2	29849.6	0.662397	0.211937	-3.12544	0.00177538	0.01836	SIGN	UP	PCG
chr6	33620365	33696574	76210	+	ENSG00000096433.11	ITPR3	48982	-0.783407	0.250682	3.1251	0.00177745	0.0183686	SIGN	DOWN	PCG
chr5	176810519	176880898	70380	+	ENSG00000113763.12	UNC5A	25.1766	1.34794	0.431422	-3.12442	0.00178156	0.0183984	SIGN	UP	PCG
chr1	48727519	48776969	49451	-	ENSG00000162373.13	BEND5	127.019	-1.68294	0.539024	3.12221	0.00179501	0.0185244	SIGN	DOWN	PCG
chr7	43758680	43807342	48663	+	ENSG00000106605.11	BLVRA	2228.59	-0.544833	0.174536	3.12161	0.00179864	0.018549	SIGN	DOWN	PCG
chr6	26172059	26184655	12597	+	ENSG00000274290.3	H2BC6	37.3086	1.46273	0.468657	-3.12111	0.0018017	0.0185677	SIGN	UP	PCG
chr2	206443532	206621127	177596	+	ENSG00000114948.13	ADAM23	19.1952	-1.64522	0.527261	3.12031	0.00180661	0.0186054	SIGN	DOWN	PCG
chr11	102347211	102378670	31460	+	ENSG00000110330.10	BIRC2	6753.2	-0.98848	0.317255	3.11573	0.00183492	0.018884	SIGN	DOWN	PCG
chr1	180632022	180890279	258258	+	ENSG00000143324.14	XPR1	9910.05	0.663545	0.212983	-3.11549	0.00183638	0.018886	SIGN	UP	PCG
chr17	75109952	75130272	20321	+	ENSG00000125449.7	ARMC7	1321.93	0.720047	0.231144	-3.11515	0.00183854	0.0188951	SIGN	UP	PCG
chr16	85169525	85676204	506680	+	ENSG00000131149.19	GSE1	8055.06	0.587632	0.188671	-3.11459	0.001842	0.0189177	SIGN	UP	PCG
chrX	134990991	134992473	1483	+	ENSG00000184785.6	SMIM10	730.258	-0.715659	0.229875	3.11325	0.00185037	0.0189905	SIGN	DOWN	PCG
chr13	33103137	33350630	247494	-	ENSG00000133121.21	STARD13	4192.61	-0.625492	0.200995	3.11197	0.0018584	0.0190598	SIGN	DOWN	PCG
chr8	11421476	11475908	54433	-	ENSG00000154319.16	FAM167A	1865.23	1.00592	0.32349	-3.10959	0.00187345	0.0191877	SIGN	UP	PCG
chr10	6427143	6580301	153159	-	ENSG00000065675.16	PRKCQ	10.7157	-1.72403	0.554423	3.1096	0.00187342	0.0191877	SIGN	DOWN	PCG
chr8	124550784	124728473	177690	-	ENSG00000170873.19	MTSS1	96.6809	-1.00823	0.324417	3.10781	0.00188481	0.0192776	SIGN	DOWN	PCG
chr12	121132819	121188032	55214	+	ENSG00000089041.17	P2RX7	90.9932	-1.48458	0.477674	3.10792	0.00188406	0.0192776	SIGN	DOWN	PCG
chr2	71182738	71227103	44366	-	ENSG00000124374.9	PAIP2B	272.725	-0.722367	0.232628	3.10524	0.00190122	0.0194321	SIGN	DOWN	PCG
chr1	193012250	193060080	47831	-	ENSG00000116750.14	UCHL5	3375.7	-0.763828	0.246206	3.10239	0.00191965	0.019607	SIGN	DOWN	PCG
chr15	43123279	43185144	61866	+	ENSG00000137842.7	TMEM62	1633.64	0.671252	0.216401	-3.10188	0.00192293	0.0196137	SIGN	UP	PCG
chr20	2692780	2760108	67329	+	ENSG00000088881.22	EBF4	218.919	-1.67506	0.539985	3.10204	0.00192189	0.0196137	SIGN	DOWN	PCG
chr3	139935185	140577397	642213	+	ENSG00000158258.16	CLSTN2	8418.78	-1.46289	0.471649	3.10165	0.00192444	0.0196156	SIGN	DOWN	PCG
chr4	128809700	128875224	65525	+	ENSG00000077684.16	JADE1	9857.79	-0.617002	0.19902	3.1002	0.00193393	0.0196988	SIGN	DOWN	PCG
chr1	154405193	154469450	64258	+	ENSG00000160712.13	IL6R	327.636	-1.16101	0.374592	3.09939	0.0019392	0.019739	SIGN	DOWN	PCG
chr3	55465715	55490539	24825	-	ENSG00000114251.15	WNT5A	2157.56	0.820008	0.264704	-3.09783	0.00194944	0.0198298	SIGN	UP	PCG
chr2	98619106	98731132	112027	-	ENSG00000071073.13	MGAT4A	233.724	1.06615	0.344211	-3.09738	0.00195242	0.0198372	SIGN	UP	PCG
chr2	209424047	209734118	310072	+	ENSG00000078018.21	MAP2	4703.01	-1.41921	0.458257	3.09698	0.00195503	0.0198372	SIGN	DOWN	PCG
chr11	47617315	47642607	25293	-	ENSG00000109919.10	MTCH2	10827.3	-0.622435	0.200964	3.09724	0.00195329	0.0198372	SIGN	DOWN	PCG
chr17	81911939	81921323	9385	-	ENSG00000187531.14	SIRT7	3335.53	0.580806	0.187544	-3.09691	0.0019555	0.0198372	SIGN	UP	PCG
chr18	30989365	31042815	53451	-	ENSG00000134762.17	DSC3	9709.95	0.493437	0.159374	-3.09609	0.00196088	0.0198782	SIGN	UP	PCG
chr1	47760528	47997385	236858	-	ENSG00000269113.4	TRABD2B	13.0491	-1.71536	0.554561	3.09318	0.00198023	0.0200471	SIGN	DOWN	PCG
chr11	3854527	4093210	238684	+	ENSG00000167323.13	STIM1	4656.62	-0.704748	0.227837	3.09321	0.00198006	0.0200471	SIGN	DOWN	PCG
chr11	73675638	73761137	85500	-	ENSG00000175582.20	RAB6A	15186.5	-0.514884	0.166475	3.09287	0.00198231	0.0200546	SIGN	DOWN	PCG
chr5	155870344	156767788	897445	+	ENSG00000170624.14	SGCD	599.367	-1.66346	0.537883	3.09261	0.00198405	0.0200586	SIGN	DOWN	PCG
chr19	7924491	7926135	1645	-	ENSG00000178531.6	CTXN1	4479.45	0.815142	0.263614	-3.09218	0.00198695	0.0200742	SIGN	UP	PCG
chr3	48688003	48740353	52351	-	ENSG00000068745.15	IP6K2	5791.03	0.693848	0.224473	-3.09101	0.00199474	0.0201393	SIGN	UP	PCG
chr3	58008398	58172251	163854	+	ENSG00000136068.16	FLNB	102347	0.736725	0.238415	-3.09009	0.00200095	0.0201504	SIGN	UP	PCG
chr6	107065182	107115515	50334	-	ENSG00000178409.14	BEND3	1186.68	-0.727127	0.235287	3.09038	0.00199897	0.0201504	SIGN	DOWN	PCG
chr12	52168996	52192014	23019	-	ENSG00000167767.14	KRT80	89038.5	1.0293	0.333068	-3.09035	0.00199919	0.0201504	SIGN	UP	PCG
chrX	101268253	101293057	24805	-	ENSG00000102387.16	TAF7L	11.512	1.63517	0.529175	-3.09005	0.00200125	0.0201504	SIGN	UP	PCG
chr16	86510527	86515422	4896	+	ENSG00000103241.7	FOXF1	10.4689	-1.71303	0.554645	3.08851	0.00201161	0.0202411	SIGN	DOWN	PCG
chr2	48962157	49154527	192371	-	ENSG00000170820.12	FSHR	20.0086	1.60781	0.520618	-3.08827	0.00201324	0.0202438	SIGN	UP	PCG
chr1	25616791	25786206	169416	+	ENSG00000117643.15	MAN1C1	24.7498	-1.51974	0.492228	3.08747	0.00201866	0.0202846	SIGN	DOWN	PCG
chr1	43991359	43996528	5170	+	ENSG00000159214.13	CCDC24	668.898	0.623638	0.202025	-3.08693	0.00202232	0.0203077	SIGN	UP	PCG
chr15	81331088	81374213	43126	-	ENSG00000188869.13	TMC3	79.0769	1.18971	0.385768	-3.08401	0.00204232	0.0204947	SIGN	UP	PCG
chr9	114402080	114505473	103394	-	ENSG00000095397.17	WHRN	2858.23	-0.989295	0.320845	3.0834	0.00204649	0.0205228	SIGN	DOWN	PCG
chr11	89177875	89295759	117885	+	ENSG00000077498.9	TYR	13.662	-1.71666	0.556876	3.08266	0.00205157	0.0205497	SIGN	DOWN	PCG
chr12	105235290	105396097	160808	+	ENSG00000235162.9	C12orf75	13059.7	0.68973	0.223749	-3.08261	0.00205194	0.0205497	SIGN	UP	PCG
chr12	20695332	20753386	58055	+	ENSG00000139155.9	SLCO1C1	7.96051	1.67736	0.544197	-3.08227	0.00205431	0.0205596	SIGN	UP	PCG
chr14	21521080	21537216	16137	-	ENSG00000165821.12	SALL2	5439.55	0.895195	0.290592	-3.08059	0.00206591	0.0206619	SIGN	UP	PCG
chr19	48393668	48444931	51264	+	ENSG00000105464.4	GRIN2D	98.396	-1.22328	0.39713	3.08031	0.00206782	0.0206671	SIGN	DOWN	PCG
chr9	97029677	97156556	126880	-	ENSG00000136943.12	CTSV	740.784	0.893619	0.290132	-3.08004	0.00206973	0.0206723	SIGN	UP	PCG
chr15	40894450	40903975	9526	+	ENSG00000104142.11	VPS18	7649.88	0.605907	0.196896	-3.07729	0.00208895	0.0208503	SIGN	UP	PCG
chr1	153992685	154155116	162432	-	ENSG00000143552.9	NUP210L	11.1956	1.67223	0.54374	-3.07541	0.00210211	0.0209676	SIGN	UP	PCG
chrX	133535745	133987100	451356	-	ENSG00000147257.16	GPC3	6.64787	-1.67415	0.54478	3.07307	0.0021187	0.021119	SIGN	DOWN	PCG
chr11	7970251	8001862	31612	+	ENSG00000175390.15	EIF3F	31896.2	-0.654408	0.213006	3.07226	0.00212447	0.0211624	SIGN	DOWN	PCG
chr13	77697687	77764242	66556	+	ENSG00000139737.22	SLAIN1	1301.93	0.530425	0.172676	-3.07178	0.00212784	0.0211818	SIGN	UP	PCG
chr4	109912883	110013766	100884	+	ENSG00000138798.13	EGF	265.949	-0.946232	0.308119	3.071	0.00213347	0.0212236	SIGN	DOWN	PCG
chr11	94973709	94999519	25811	+	ENSG00000186280.7	KDM4D	136.4	-0.93018	0.30294	3.0705	0.00213698	0.0212443	SIGN	DOWN	PCG
chr11	75260122	75351705	91584	-	ENSG00000137486.17	ARRB1	2889.93	-0.945034	0.307853	3.06976	0.00214231	0.0212831	SIGN	DOWN	PCG
chr5	126360132	126496494	136363	+	ENSG00000155324.10	GRAMD2B	3304.98	1.07562	0.350507	-3.06875	0.0021496	0.0213413	SIGN	UP	PCG
chr9	94259298	94301829	42532	+	ENSG00000175787.17	ZNF169	418.879	0.813202	0.265183	-3.06657	0.00216532	0.0214831	SIGN	UP	PCG
chr11	103050686	103092194	41509	-	ENSG00000137692.12	DCUN1D5	3702.84	-0.652874	0.213014	3.06493	0.00217719	0.0215814	SIGN	DOWN	PCG
chr15	80679684	80755621	75938	+	ENSG00000136379.12	ABHD17C	2860.99	0.972949	0.317459	-3.0648	0.00217812	0.0215814	SIGN	UP	PCG
chr2	228850526	229271287	420762	-	ENSG00000153823.19	PID1	138.377	1.59365	0.520108	-3.06407	0.00218345	0.0216198	SIGN	UP	PCG
chr7	8113184	8262687	149504	-	ENSG00000003147.19	ICA1	775.139	0.749332	0.244579	-3.06377	0.00218569	0.0216276	SIGN	UP	PCG
chr4	139665768	139740745	74978	+	ENSG00000085871.9	MGST2	902.738	0.847662	0.277035	-3.05976	0.00221512	0.021897	SIGN	UP	PCG
chr9	128882133	128918039	35907	+	ENSG00000136802.12	LRRC8A	13228.7	0.739315	0.241633	-3.05966	0.00221586	0.021897	SIGN	UP	PCG
chr17	41812680	41823213	10534	+	ENSG00000141756.19	FKBP10	12005.3	-0.637442	0.208356	3.05939	0.00221787	0.0219024	SIGN	DOWN	PCG
chr5	74640023	74722647	82625	+	ENSG00000049860.14	HEXB	17934.7	-0.556825	0.182024	3.05907	0.00222027	0.0219115	SIGN	DOWN	PCG
chr12	113149724	113159276	9553	+	ENSG00000186710.12	CFAP73	19.8654	1.44418	0.472223	-3.05826	0.00222627	0.0219525	SIGN	UP	PCG
chr21	45073853	45226560	152708	+	ENSG00000197381.17	ADARB1	1665.39	0.850861	0.278231	-3.05811	0.00222736	0.0219525	SIGN	UP	PCG
chr10	66926036	67101551	175516	+	ENSG00000198739.11	LRRTM3	9.85723	1.64021	0.536599	-3.05669	0.00223798	0.0220425	SIGN	UP	PCG
chr3	138347648	138405534	57887	+	ENSG00000158186.13	MRAS	3311.55	0.90746	0.29693	-3.05614	0.00224204	0.0220603	SIGN	UP	PCG
chr6	55434373	55579197	144825	-	ENSG00000146151.14	HMGCLL1	36.5532	1.2611	0.412685	-3.05585	0.00224423	0.0220603	SIGN	UP	PCG
chr19	33373685	33382686	9002	+	ENSG00000153879.9	CEBPG	4965.08	-1.44023	0.471278	3.05602	0.00224296	0.0220603	SIGN	DOWN	PCG
chr19	44643798	44666162	22365	+	ENSG00000073008.15	PVR	39106	0.892943	0.292246	-3.05545	0.00224726	0.0220756	SIGN	UP	PCG
chr8	94249253	94262350	13098	-	ENSG00000164949.8	GEM	6847.1	-1.02239	0.334941	3.05244	0.0022699	0.0222686	SIGN	DOWN	PCG
chrX	71144821	71175255	30435	+	ENSG00000196338.15	NLGN3	66.9028	1.30181	0.426457	-3.05262	0.00226854	0.0222686	SIGN	UP	PCG
chr2	158171073	158456753	285681	-	ENSG00000153237.18	CCDC148	841.394	-1.00379	0.329088	3.05023	0.00228664	0.0224181	SIGN	DOWN	PCG
chr5	141402778	141512975	110198	+	ENSG00000261934.3	PCDHGA9	35.8675	-1.38321	0.453564	3.04965	0.00229109	0.0224322	SIGN	DOWN	PCG
chr11	73218281	73242427	24147	+	ENSG00000175591.12	P2RY2	2679.66	0.986943	0.323608	-3.04981	0.00228988	0.0224322	SIGN	UP	PCG
chr11	93661682	93730358	68677	+	ENSG00000166004.15	CEP295	2857.78	-0.811238	0.266107	3.04854	0.00229959	0.0224859	SIGN	DOWN	PCG
chr15	43358172	43371043	12872	-	ENSG00000140265.14	ZSCAN29	2496.22	0.698359	0.229078	-3.04856	0.00229941	0.0224859	SIGN	UP	PCG
chrX	49879484	49882558	3075	+	ENSG00000273820.2	USP27X	238.004	-0.808769	0.265603	3.04503	0.00232659	0.022735	SIGN	DOWN	PCG
chr7	128866330	128872047	5718	+	ENSG00000272899.4	ATP6V1FNB	630.922	-1.42796	0.469063	3.04428	0.00233237	0.0227765	SIGN	DOWN	PCG
chr9	91409045	91423832	14788	-	ENSG00000165030.4	NFIL3	2008.68	-1.49271	0.490556	3.0429	0.00234311	0.0228664	SIGN	DOWN	PCG
chr11	85628573	85636539	7967	+	ENSG00000171204.13	TMEM126B	2279.3	-0.844121	0.277475	3.04215	0.00234891	0.022908	SIGN	DOWN	PCG
chr4	5711201	5814305	103105	+	ENSG00000072840.13	EVC	20652.8	-0.965121	0.317283	3.04183	0.00235143	0.0229176	SIGN	DOWN	PCG
chr1	207880972	207911402	30431	-	ENSG00000174059.17	CD34	15.6604	1.52052	0.500039	-3.04081	0.00235946	0.0229808	SIGN	UP	PCG
chr10	84194537	84219621	25085	+	ENSG00000148600.15	CDHR1	5.64409	-1.65525	0.54486	3.03794	0.00238204	0.0231856	SIGN	DOWN	PCG
chr10	101007679	101032295	24617	-	ENSG00000186862.20	PDZD7	1303.33	1.20433	0.396617	-3.03651	0.00239335	0.0232805	SIGN	UP	PCG
chr3	100492619	100577444	84826	+	ENSG00000181458.10	TMEM45A	720.876	-1.1883	0.391488	3.03534	0.00240268	0.023356	SIGN	DOWN	PCG
chr15	64911902	64958691	46790	+	ENSG00000166839.18	ANKDD1A	225.715	-0.988031	0.32575	3.0331	0.00242059	0.0235148	SIGN	DOWN	PCG
chr15	89895006	89912952	17947	-	ENSG00000242498.8	ARPIN	3253.14	-0.709265	0.233977	3.03135	0.00243467	0.0236361	SIGN	DOWN	PCG
chr19	55132698	55149206	16509	-	ENSG00000105048.18	TNNT1	13781.7	0.671622	0.221618	-3.03054	0.00244121	0.0236842	SIGN	UP	PCG
chr8	58552924	58582859	29936	+	ENSG00000137575.12	SDCBP	24760.8	-0.782473	0.258257	3.02982	0.00244698	0.0237247	SIGN	DOWN	PCG
chr2	72887382	72892158	4777	+	ENSG00000116096.6	SPR	3689.48	0.682603	0.225359	-3.02896	0.00245399	0.0237772	SIGN	UP	PCG
chr11	93144174	93197991	53818	-	ENSG00000180773.15	SLC36A4	4397.51	-0.674875	0.222824	3.02874	0.00245577	0.023779	SIGN	DOWN	PCG
chr3	171058414	171460408	401995	-	ENSG00000154310.17	TNIK	12183.4	-0.796416	0.263022	3.02795	0.0024622	0.0238257	SIGN	DOWN	PCG
chr6	161347417	162727775	1380359	-	ENSG00000185345.24	PRKN	37.6555	1.39268	0.460074	-3.02709	0.00246924	0.0238784	SIGN	UP	PCG
chr7	100949534	100968347	18814	+	ENSG00000169894.18	MUC3A	5.50302	-1.64777	0.5447	3.02509	0.00248562	0.0240212	SIGN	DOWN	PCG
chr11	73974672	73982843	8172	-	ENSG00000175567.11	UCP2	16406.5	-0.866262	0.286663	3.02188	0.00251206	0.024261	SIGN	DOWN	PCG
chr15	42273201	42353666	80466	+	ENSG00000214013.10	GANC	1135.39	0.726525	0.240531	-3.0205	0.00252356	0.0243563	SIGN	UP	PCG
chr4	102630770	102760994	130225	-	ENSG00000109323.11	MANBA	4599.36	0.511289	0.169298	-3.02006	0.00252727	0.0243763	SIGN	UP	PCG
chr7	16916359	17346152	429794	+	ENSG00000106546.14	AHR	5000.59	-0.97351	0.322475	3.01887	0.00253719	0.0244561	SIGN	DOWN	PCG
chr1	34981380	34985347	3968	-	ENSG00000243749.2	TMEM35B	13.5964	1.53905	0.510015	-3.01766	0.00254733	0.024538	SIGN	UP	PCG
chr11	107790991	107928293	137303	-	ENSG00000110660.15	SLC35F2	6040.01	-0.617448	0.204765	3.01539	0.00256648	0.0246905	SIGN	DOWN	PCG
chr14	68874128	68979440	105313	-	ENSG00000072110.16	ACTN1	113115	0.695531	0.23066	-3.0154	0.0025664	0.0246905	SIGN	UP	PCG
chr17	5179535	5191868	12334	-	ENSG00000180626.10	ZNF594	282.905	-0.818247	0.271481	3.01401	0.00257817	0.024787	SIGN	DOWN	PCG
chr5	174724582	174730896	6315	+	ENSG00000120149.9	MSX2	477.32	-0.928393	0.308057	3.0137	0.00258081	0.0247964	SIGN	DOWN	PCG
chr12	54292111	54301015	8905	-	ENSG00000123405.14	NFE2	26.6394	1.42376	0.472513	-3.01317	0.00258537	0.0248242	SIGN	UP	PCG
chr14	24094053	24110598	16546	+	ENSG00000100889.12	PCK2	5122.2	-1.40913	0.467755	3.01254	0.00259074	0.0248438	SIGN	DOWN	PCG
chr17	7548508	7557890	9383	+	ENSG00000239697.12	TNFSF12	701.195	-0.698861	0.231976	3.01264	0.00258987	0.0248438	SIGN	DOWN	PCG
chr2	238426742	238452250	25509	+	ENSG00000065802.12	ASB1	8301.56	0.547631	0.181856	-3.01135	0.00260089	0.0249251	SIGN	UP	PCG
chr9	136712572	136724742	12171	+	ENSG00000165716.11	DIPK1B	1455.98	-0.883381	0.293558	3.00922	0.00261917	0.0250841	SIGN	DOWN	PCG
chr7	132784870	133082090	297221	-	ENSG00000106554.13	CHCHD3	7181.93	-0.619151	0.205826	3.00812	0.00262869	0.0251591	SIGN	DOWN	PCG
chr18	32018825	32073219	54395	+	ENSG00000101695.9	RNF125	228.723	-1.07267	0.356928	3.00528	0.00265334	0.0253787	SIGN	DOWN	PCG
chr6	31580525	31582522	1998	-	ENSG00000227507.3	LTB	38.1494	1.5097	0.502464	-3.00459	0.00265939	0.0254203	SIGN	UP	PCG
chr19	52555822	52587174	31353	+	ENSG00000167562.14	ZNF701	501.683	-0.837616	0.278922	3.00305	0.00267289	0.0255329	SIGN	DOWN	PCG
chr2	170766878	170798977	32100	+	ENSG00000204334.8	ERICH2	318.785	-1.53054	0.509862	3.00187	0.00268329	0.0256158	SIGN	DOWN	PCG
chr19	6494319	6502848	8530	-	ENSG00000104833.12	TUBB4A	1592.84	-1.15835	0.386153	2.99973	0.00270218	0.0257797	SIGN	DOWN	PCG
chr12	7812512	7891148	78637	-	ENSG00000173262.12	SLC2A14	16.6325	-1.56841	0.523119	2.99819	0.00271591	0.0258879	SIGN	DOWN	PCG
chrX	103075810	103093143	17334	-	ENSG00000147206.17	NXF3	46.4364	1.42659	0.475836	-2.99806	0.002717	0.0258879	SIGN	UP	PCG
chr2	201387858	201480846	92989	+	ENSG00000082146.13	STRADB	7947.37	-0.782154	0.260979	2.997	0.0027265	0.0259413	SIGN	DOWN	PCG
chr15	75463251	75579315	116065	-	ENSG00000169410.11	PTPN9	6977.62	-0.606325	0.202313	2.99696	0.00272684	0.0259413	SIGN	DOWN	PCG
chr19	35497220	35513658	16439	-	ENSG00000161249.21	DMKN	5906.85	0.885854	0.295595	-2.99685	0.00272782	0.0259413	SIGN	UP	PCG
chr6	56457987	56954830	496844	-	ENSG00000151914.22	DST	37978.8	-0.720029	0.240326	2.99606	0.00273495	0.0259925	SIGN	DOWN	PCG
chr1	172532349	172611833	79485	+	ENSG00000094975.14	SUCO	9820.74	0.709171	0.236857	-2.99409	0.00275264	0.026144	SIGN	UP	PCG
chr12	123973241	124316024	342784	+	ENSG00000178882.15	RFLNA	9.55198	-1.6155	0.540197	2.99057	0.00278458	0.0264305	SIGN	DOWN	PCG
chr6	12008762	12164999	156238	+	ENSG00000095951.17	HIVEP1	4099.56	0.591116	0.197691	-2.9901	0.00278887	0.0264543	SIGN	UP	PCG
chr11	8911139	8920084	8946	+	ENSG00000166452.12	AKIP1	2895.6	-0.74681	0.249797	2.98966	0.00279284	0.0264751	SIGN	DOWN	PCG
chr1	180912897	180951614	38718	+	ENSG00000135835.12	KIAA1614	314.893	-0.690119	0.230866	2.98927	0.00279646	0.0264926	SIGN	DOWN	PCG
chr5	128257909	128659185	401277	-	ENSG00000138829.12	FBN2	19492.3	-0.702405	0.235047	2.98835	0.00280486	0.0265553	SIGN	DOWN	PCG
chr15	41230839	41281887	51049	+	ENSG00000187446.12	CHP1	10920.4	0.68181	0.228261	-2.98698	0.00281751	0.0266581	SIGN	UP	PCG
chr17	44345246	44353106	7861	+	ENSG00000030582.18	GRN	50216.6	-0.754842	0.252865	2.98516	0.00283434	0.0268004	SIGN	DOWN	PCG
chr15	90883695	90895776	12082	+	ENSG00000182511.12	FES	20.7146	1.56603	0.524669	-2.9848	0.00283765	0.0268146	SIGN	UP	PCG
chr15	80404350	80597933	193584	+	ENSG00000172379.22	ARNT2	9810.06	1.10843	0.371498	-2.98368	0.00284806	0.0268959	SIGN	UP	PCG
chr7	106654360	106661158	6799	-	ENSG00000253276.5	CCDC71L	2025.65	0.511405	0.171444	-2.98292	0.00285508	0.0269452	SIGN	UP	PCG
chr17	55719627	55732121	12495	-	ENSG00000166292.12	TMEM100	5.78153	-1.61874	0.542981	2.98121	0.00287114	0.0270795	SIGN	DOWN	PCG
chr11	65122183	65127371	5189	+	ENSG00000149792.9	MRPL49	8552.93	-0.579754	0.194524	2.98037	0.00287896	0.0271362	SIGN	DOWN	PCG
chr18	63327726	63367228	39503	-	ENSG00000119537.18	KDSR	8460.58	-0.928894	0.312226	2.97506	0.00292927	0.0275929	SIGN	DOWN	PCG
chr11	6621330	6655809	34480	-	ENSG00000166341.9	DCHS1	69.5199	1.10891	0.372796	-2.97456	0.00293405	0.0276205	SIGN	UP	PCG
chr1	183023420	183145592	122173	+	ENSG00000135862.6	LAMC1	43248.7	-0.609002	0.204836	2.97312	0.00294784	0.0277289	SIGN	DOWN	PCG
chr5	141182387	141186226	3840	+	ENSG00000272674.4	PCDHB16	50.5411	1.49047	0.501341	-2.97297	0.00294929	0.0277289	SIGN	UP	PCG
chr15	43185118	43197177	12060	+	ENSG00000166946.14	CCNDBP1	3246.63	0.791949	0.266638	-2.97013	0.00297674	0.0279693	SIGN	UP	PCG
chr15	82836946	82986153	149208	-	ENSG00000103942.13	HOMER2	2844.43	0.564432	0.190134	-2.9686	0.00299156	0.0280787	SIGN	UP	PCG
chr19	12763003	12872740	109738	-	ENSG00000095066.12	HOOK2	3932.52	0.767007	0.258378	-2.96854	0.00299215	0.0280787	SIGN	UP	PCG
chr19	3224661	3297076	72416	+	ENSG00000161082.13	CELF5	21.4117	1.47522	0.497733	-2.96388	0.00303791	0.0284902	SIGN	UP	PCG
chr7	134744252	134970729	226478	+	ENSG00000122786.20	CALD1	47317.7	0.782097	0.264296	-2.95918	0.00308464	0.0289102	SIGN	UP	PCG
chr1	32200595	32205453	4859	+	ENSG00000160050.16	CCDC28B	596.411	0.87579	0.296018	-2.95857	0.00309067	0.0289486	SIGN	UP	PCG
chr7	26152198	26187137	34940	+	ENSG00000050344.9	NFE2L3	4487.21	0.760366	0.257084	-2.95765	0.00309991	0.0290168	SIGN	UP	PCG
chr15	92617448	92809884	192437	-	ENSG00000185442.13	FAM174B	986.999	-1.01351	0.343049	2.95442	0.00313262	0.0293046	SIGN	DOWN	PCG
chr17	61399843	61409466	9624	+	ENSG00000121068.14	TBX2	492.771	-0.945248	0.32003	2.95362	0.0031407	0.0293618	SIGN	DOWN	PCG
chr11	32583798	32606264	22467	+	ENSG00000149100.13	EIF3M	15662.1	-0.563631	0.190879	2.95282	0.00314887	0.0294197	SIGN	DOWN	PCG
chrX	153642492	153651326	8835	+	ENSG00000130829.18	DUSP9	118.929	-1.20905	0.409651	2.95142	0.00316319	0.029535	SIGN	DOWN	PCG
chr17	72121020	72126416	5397	+	ENSG00000125398.8	SOX9	7939.43	0.713913	0.241949	-2.95068	0.00317074	0.0295869	SIGN	UP	PCG
chrX	104112131	104115842	3712	+	ENSG00000166707.12	ZCCHC18	210.757	1.02127	0.346423	-2.94804	0.00319794	0.0298221	SIGN	UP	PCG
chr21	45981770	46005050	23281	+	ENSG00000142156.16	COL6A1	2743.77	-1.03359	0.350747	2.94684	0.00321039	0.0299195	SIGN	DOWN	PCG
chr11	18278668	18322198	43531	-	ENSG00000110756.18	HPS5	3260.88	-0.456067	0.154902	2.94422	0.00323765	0.0301546	SIGN	DOWN	PCG
chr4	128269237	128288829	19593	-	ENSG00000164040.18	PGRMC2	17418.4	-0.696547	0.236702	2.94272	0.00325346	0.030283	SIGN	DOWN	PCG
chr1	966482	975865	9384	+	ENSG00000187583.11	PLEKHN1	1180.03	0.860624	0.292602	-2.94128	0.00326863	0.0304052	SIGN	UP	PCG
chr11	75399515	75422280	22766	+	ENSG00000149273.15	RPS3	96473.4	-0.536198	0.182387	2.9399	0.00328322	0.0305219	SIGN	DOWN	PCG
chr1	11736084	11754802	18719	+	ENSG00000177674.16	AGTRAP	4523.77	0.677557	0.230498	-2.93954	0.00328701	0.030538	SIGN	UP	PCG
chr1	219173869	219212865	38997	+	ENSG00000143353.12	LYPLAL1	1718.13	-0.799623	0.272194	2.93769	0.00330666	0.0306486	SIGN	DOWN	PCG
chr11	67056847	67072017	15171	+	ENSG00000173156.7	RHOD	2890.23	0.629099	0.214125	-2.938	0.00330335	0.0306486	SIGN	UP	PCG
chr12	125186386	125662377	475992	+	ENSG00000139364.11	TMEM132B	61.2544	1.28136	0.436186	-2.93765	0.00330713	0.0306486	SIGN	UP	PCG
chr22	37180166	37199385	19220	-	ENSG00000133466.14	C1QTNF6	897.643	1.1976	0.407633	-2.93793	0.00330412	0.0306486	SIGN	UP	PCG
chr11	57484534	57515780	31247	-	ENSG00000149150.9	SLC43A1	101.681	-1.62924	0.554741	2.93693	0.00331474	0.0306898	SIGN	DOWN	PCG
chr14	61695513	61748259	52747	+	ENSG00000100644.17	HIF1A	58708	-0.61959	0.210985	2.93665	0.00331776	0.0306898	SIGN	DOWN	PCG
chr17	75721328	75757818	36491	+	ENSG00000132470.14	ITGB4	34262.5	1.20784	0.411279	-2.93679	0.00331626	0.0306898	SIGN	UP	PCG
chr16	56682470	56684196	1727	+	ENSG00000187193.9	MT1X	1493.5	-0.905707	0.308589	2.93499	0.00333554	0.030816	SIGN	DOWN	PCG
chr16	80597907	80804598	206692	-	ENSG00000166446.15	CDYL2	3913.43	0.592012	0.201706	-2.93503	0.00333513	0.030816	SIGN	UP	PCG
chr15	31923438	32173018	249581	+	ENSG00000175344.19	CHRNA7	7.15414	-1.58414	0.53996	2.93382	0.00334821	0.0309139	SIGN	DOWN	PCG
chr7	3301252	4269000	967749	+	ENSG00000146555.20	SDK1	1662.79	-0.747386	0.254818	2.93301	0.00335689	0.0309748	SIGN	DOWN	PCG
chr18	62715541	62980433	264893	+	ENSG00000081913.14	PHLPP1	15884.3	0.752236	0.256511	-2.93257	0.00336171	0.0310001	SIGN	UP	PCG
chr11	6926404	7001004	74601	+	ENSG00000149054.16	ZNF215	367.082	1.35721	0.462979	-2.93148	0.00337352	0.0310898	SIGN	UP	PCG
chr11	76349898	76381132	31235	-	ENSG00000137492.9	THAP12	6447.3	-0.744987	0.254359	2.92888	0.00340182	0.0313312	SIGN	DOWN	PCG
chr7	33014130	33062796	48667	-	ENSG00000122643.23	NT5C3A	2404.84	-0.710355	0.242627	2.92776	0.00341408	0.0314247	SIGN	DOWN	PCG
chr15	43403061	43510728	107668	-	ENSG00000067369.14	TP53BP1	6088.03	0.569073	0.194421	-2.92701	0.00342238	0.0314816	SIGN	UP	PCG
chr15	74541206	74598131	56926	+	ENSG00000179361.18	ARID3B	654.717	1.00831	0.344513	-2.92678	0.00342489	0.0314853	SIGN	UP	PCG
chrX	119758588	119760202	1615	+	ENSG00000187808.5	SOWAHD	56.4509	1.33538	0.456447	-2.92559	0.00343808	0.0315871	SIGN	UP	PCG
chr14	63761899	64226433	464535	+	ENSG00000054654.20	SYNE2	6841.86	-0.803602	0.27488	2.92346	0.0034616	0.0317701	SIGN	DOWN	PCG
chr20	31844303	31845604	1302	-	ENSG00000179772.8	FOXS1	17.2238	1.62975	0.557484	-2.9234	0.00346227	0.0317701	SIGN	UP	PCG
chr17	47844908	47855874	10967	-	ENSG00000189120.5	SP6	365.585	0.929557	0.318248	-2.92085	0.00349073	0.0320116	SIGN	UP	PCG
chr19	44662278	44684359	22082	+	ENSG00000186567.14	CEACAM19	1274.98	1.22613	0.419818	-2.92062	0.00349335	0.032016	SIGN	UP	PCG
chr19	38867830	38878275	10446	-	ENSG00000187994.14	RINL	172.431	0.841152	0.288076	-2.9199	0.00350146	0.0320705	SIGN	UP	PCG
chr8	144082590	144086216	3627	+	ENSG00000197858.11	GPAA1	17826.1	-0.502901	0.172395	2.91714	0.0035326	0.032316	SIGN	DOWN	PCG
chr16	87406246	87493024	86779	-	ENSG00000140948.13	ZCCHC14	5416.58	-0.596552	0.204499	2.91714	0.00353255	0.032316	SIGN	DOWN	PCG
chr3	108043091	108091862	48772	-	ENSG00000196776.17	CD47	6571.36	-0.568869	0.195074	2.91617	0.00354353	0.0323961	SIGN	DOWN	PCG
chr13	37632063	37869802	237740	-	ENSG00000133107.15	TRPC4	920.815	-0.88273	0.302751	2.9157	0.00354894	0.0324257	SIGN	DOWN	PCG
chr6	32659467	32668383	8917	-	ENSG00000179344.17	HLA-DQB1	8.06716	1.56966	0.538883	-2.91281	0.00358188	0.0327066	SIGN	UP	PCG
chr11	111782195	111871581	89387	-	ENSG00000086848.15	ALG9	826.866	-0.55742	0.191383	2.91259	0.00358439	0.0327095	SIGN	DOWN	PCG
chr3	19148510	19535642	387133	+	ENSG00000183960.9	KCNH8	7.08901	1.62597	0.558322	-2.91225	0.00358837	0.0327257	SIGN	UP	PCG
chr1	69567922	70151945	584024	+	ENSG00000033122.21	LRRC7	417.79	-1.29783	0.445795	2.91127	0.00359961	0.0327504	SIGN	DOWN	PCG
chr1	115285904	115338770	52867	-	ENSG00000134259.6	NGF	2485.59	-0.826459	0.283871	2.91139	0.00359828	0.0327504	SIGN	DOWN	PCG
chr2	167293001	167874045	581045	+	ENSG00000172318.6	B3GALT1	526.817	-1.10993	0.381257	2.91125	0.00359986	0.0327504	SIGN	DOWN	PCG
chr12	121712752	121783001	70250	+	ENSG00000188735.13	TMEM120B	2280.77	0.770147	0.26453	-2.91138	0.00359836	0.0327504	SIGN	UP	PCG
chr6	152121687	152637801	516115	-	ENSG00000131018.25	SYNE1	5311.95	-0.938771	0.322763	2.90855	0.00363109	0.0330013	SIGN	DOWN	PCG
chr10	58512872	58831435	318564	+	ENSG00000122870.12	BICC1	5147.5	0.880514	0.30274	-2.90848	0.00363187	0.0330013	SIGN	UP	PCG
chr6	112087591	112102790	15200	+	ENSG00000203778.8	FAM229B	324.917	0.736947	0.253416	-2.90806	0.00363682	0.0330261	SIGN	UP	PCG
chr3	53846568	53865794	19227	+	ENSG00000056736.10	IL17RB	729.279	0.61539	0.211724	-2.90656	0.00365423	0.033164	SIGN	UP	PCG
chr6	34246381	34249108	2728	-	ENSG00000186577.14	SMIM29	1642.64	-0.888645	0.305819	2.90579	0.00366328	0.033226	SIGN	DOWN	PCG
chr1	93448118	93554661	106544	+	ENSG00000137942.18	FNBP1L	4273.03	0.641596	0.220839	-2.90527	0.0036694	0.0332612	SIGN	UP	PCG
chr19	1000419	1009732	9314	+	ENSG00000116032.5	GRIN3B	58.2155	1.30403	0.448977	-2.90443	0.00367917	0.0333294	SIGN	UP	PCG
chr1	99646113	99694541	48429	+	ENSG00000099260.12	PALMD	37.4148	-1.60842	0.553886	2.90388	0.00368572	0.0333406	SIGN	DOWN	PCG
chr11	124633113	124695707	62595	-	ENSG00000110013.13	SIAE	2681.48	-0.705814	0.24305	2.90398	0.00368446	0.0333406	SIGN	DOWN	PCG
chr19	51012739	51020175	7437	-	ENSG00000129451.12	KLK10	8.2151	-1.56277	0.53819	2.90376	0.00368711	0.0333406	SIGN	DOWN	PCG
chr1	17249098	17284233	35136	+	ENSG00000142619.4	PADI3	55.0565	-1.47012	0.506715	2.90128	0.00371647	0.0335857	SIGN	DOWN	PCG
chr4	112818032	113384221	566190	+	ENSG00000145362.21	ANK2	2328.54	-0.876095	0.302095	2.90007	0.00373081	0.0336948	SIGN	DOWN	PCG
chr11	95789965	95832693	42729	+	ENSG00000166037.11	CEP57	5588.34	-0.667478	0.230203	2.89952	0.00373736	0.0337336	SIGN	DOWN	PCG
chr20	59863564	59933655	70092	-	ENSG00000196074.13	SYCP2	198.244	-0.957405	0.33027	2.89885	0.00374531	0.0337848	SIGN	DOWN	PCG
chr11	30323104	30338223	15120	+	ENSG00000152219.5	ARL14EP	2046.83	-0.800629	0.276346	2.8972	0.00376511	0.033943	SIGN	DOWN	PCG
chr13	42040036	42256578	216543	+	ENSG00000102780.17	DGKH	6293.69	0.661251	0.228269	-2.8968	0.00376988	0.0339654	SIGN	UP	PCG
chr15	73735458	73753351	17894	-	ENSG00000205363.7	INSYN1	5.93115	-1.56413	0.540014	2.89646	0.00377404	0.0339823	SIGN	DOWN	PCG
chr14	61762420	61796428	34009	+	ENSG00000023608.5	SNAPC1	6880.73	-1.21894	0.420933	2.89581	0.00378185	0.0340321	SIGN	DOWN	PCG
chr17	4948092	4957131	9040	+	ENSG00000108515.18	ENO3	228.37	0.864917	0.298807	-2.89457	0.00379677	0.0341458	SIGN	UP	PCG
chr15	59372693	59523555	150863	+	ENSG00000157470.12	FAM81A	238.485	0.927278	0.320439	-2.89378	0.00380638	0.0342115	SIGN	UP	PCG
chr11	60867542	60875693	8152	+	ENSG00000149506.12	ZP1	134.884	1.42118	0.491298	-2.8927	0.00381944	0.0343082	SIGN	UP	PCG
chr9	105447796	105552433	104638	+	ENSG00000106701.13	FSD1L	1334.31	-0.563815	0.195073	2.89027	0.00384908	0.0345536	SIGN	DOWN	PCG
chr4	1056250	1113564	57315	-	ENSG00000178222.14	RNF212	28.8844	1.43524	0.496875	-2.88854	0.00387036	0.0347237	SIGN	UP	PCG
chr19	1228287	1238027	9741	-	ENSG00000099625.14	CBARP	974.112	0.856677	0.296664	-2.8877	0.00388072	0.0347957	SIGN	UP	PCG
chr4	73740519	73743716	3198	+	ENSG00000169429.12	CXCL8	2721.34	-1.61181	0.558315	2.88692	0.00389038	0.0348614	SIGN	DOWN	PCG
chr12	117038923	117099479	60557	-	ENSG00000088992.18	TESC	56.4038	1.32876	0.460312	-2.88665	0.00389372	0.0348703	SIGN	UP	PCG
chr11	7665100	7677222	12123	-	ENSG00000166394.15	CYB5R2	5.15433	-1.55988	0.540673	2.88508	0.00391319	0.0350237	SIGN	DOWN	PCG
chr5	146110566	146182696	72131	-	ENSG00000133706.19	LARS1	18205.7	-0.727476	0.252271	2.88371	0.00393025	0.0351341	SIGN	DOWN	PCG
chr12	121777754	121803403	25650	-	ENSG00000139725.8	RHOF	405.236	0.847499	0.293883	-2.8838	0.00392908	0.0351341	SIGN	UP	PCG
chr2	166403573	166611482	207910	-	ENSG00000136546.17	SCN7A	14.5034	-1.60901	0.558058	2.88322	0.00393627	0.0351499	SIGN	DOWN	PCG
chr11	24496970	25082638	585669	+	ENSG00000187398.12	LUZP2	196.691	-0.843494	0.292556	2.88319	0.00393673	0.0351499	SIGN	DOWN	PCG
chr11	62689289	62709845	20557	-	ENSG00000168000.16	BSCL2	161.416	-0.99481	0.345282	2.88115	0.00396225	0.0353566	SIGN	DOWN	PCG
chr3	148991408	149031775	40368	+	ENSG00000163754.18	GYG1	4870.12	-0.500179	0.17369	2.87973	0.00398019	0.0354954	SIGN	DOWN	PCG
chr5	132073789	132076170	2382	+	ENSG00000164400.6	CSF2	43.9364	-1.5864	0.550957	2.87936	0.00398485	0.0355062	SIGN	DOWN	PCG
chr11	121292681	121313410	20730	+	ENSG00000109929.10	SC5D	4397.85	-1.01382	0.352111	2.87925	0.00398616	0.0355062	SIGN	DOWN	PCG
chr14	99397748	99480889	83142	-	ENSG00000183576.13	SETD3	7612.1	-0.46034	0.159903	2.87886	0.00399112	0.035529	SIGN	DOWN	PCG
chr5	74627406	74641424	14019	-	ENSG00000171617.15	ENC1	48057.2	1.09776	0.381466	-2.87775	0.00400527	0.0356338	SIGN	UP	PCG
chr7	45574140	45723116	148977	+	ENSG00000164742.16	ADCY1	203.973	-0.807924	0.28077	2.87753	0.00400798	0.0356366	SIGN	DOWN	PCG
chr14	87837820	87993665	155846	-	ENSG00000054983.17	GALC	5158.81	0.609125	0.212006	-2.87316	0.00406394	0.0360481	SIGN	UP	PCG
chr16	1706166	1770351	64186	+	ENSG00000138834.15	MAPK8IP3	9294.06	0.921524	0.320723	-2.87327	0.0040625	0.0360481	SIGN	UP	PCG
chr16	70251983	70289707	37725	-	ENSG00000090861.17	AARS1	36333.8	-1.18655	0.412953	2.87333	0.00406164	0.0360481	SIGN	DOWN	PCG
chr17	10628526	10657309	28784	-	ENSG00000109063.15	MYH3	73.6633	-1.23909	0.431246	2.87327	0.00406243	0.0360481	SIGN	DOWN	PCG
chr15	91853708	92172435	318728	+	ENSG00000176463.14	SLCO3A1	3379.18	0.687414	0.23935	-2.872	0.00407881	0.0361585	SIGN	UP	PCG
chr4	122826708	122898236	71529	+	ENSG00000138685.17	FGF2	68063.3	-0.999083	0.348016	2.8708	0.00409438	0.0361889	SIGN	DOWN	PCG
chr10	122560665	122643736	83072	+	ENSG00000187908.20	DMBT1	10.6214	1.59708	0.556256	-2.87113	0.00409005	0.0361889	SIGN	UP	PCG
chr11	448268	491399	43132	+	ENSG00000174915.12	PTDSS2	2786.15	-0.671893	0.234029	2.87098	0.00409207	0.0361889	SIGN	DOWN	PCG
chr17	45148475	45152099	3625	+	ENSG00000186834.4	HEXIM1	11092.1	0.587381	0.204566	-2.87135	0.00408717	0.0361889	SIGN	UP	PCG
chr17	47807372	47821834	14463	-	ENSG00000006025.12	OSBPL7	1755.31	0.622015	0.216634	-2.87127	0.00408826	0.0361889	SIGN	UP	PCG
chr14	20365667	20413501	47835	-	ENSG00000129566.13	TEP1	3197.92	0.525646	0.183139	-2.8702	0.00410218	0.0362363	SIGN	UP	PCG
chr16	29662979	29670876	7898	+	ENSG00000197471.12	SPN	5.0384	1.55139	0.540755	-2.86893	0.00411864	0.0363601	SIGN	UP	PCG
chr1	41506365	42035925	529561	-	ENSG00000127124.16	HIVEP3	504.457	0.854843	0.298138	-2.86728	0.0041402	0.0365103	SIGN	UP	PCG
chr22	28794555	28800597	6043	-	ENSG00000100219.17	XBP1	10997.9	-1.10886	0.386733	2.86725	0.00414054	0.0365103	SIGN	DOWN	PCG
chr1	112718905	112727235	8331	+	ENSG00000184599.14	TAFA3	55.0118	1.37336	0.47927	-2.86552	0.00416322	0.0366452	SIGN	UP	PCG
chr11	43311963	43344529	32567	+	ENSG00000166181.13	API5	17289.2	-0.572074	0.199629	2.86568	0.00416118	0.0366452	SIGN	DOWN	PCG
chr14	32934396	33820863	886468	+	ENSG00000151322.20	NPAS3	14.7901	1.58634	0.553528	-2.86587	0.00415863	0.0366452	SIGN	UP	PCG
chr3	38346760	38421348	74589	+	ENSG00000093217.11	XYLB	663.909	-0.664836	0.23211	2.86431	0.00417914	0.0367636	SIGN	DOWN	PCG
chrX	53225828	53321350	95523	-	ENSG00000124313.18	IQSEC2	779.597	0.806872	0.281833	-2.86294	0.00419727	0.0369013	SIGN	UP	PCG
chr7	141656728	141702166	45439	-	ENSG00000257093.7	DENND11	570.056	0.563214	0.196806	-2.86177	0.00421285	0.037014	SIGN	UP	PCG
chr15	78104606	78131535	26930	-	ENSG00000136425.14	CIB2	64.2785	-1.26081	0.440596	2.8616	0.00421505	0.037014	SIGN	DOWN	PCG
chrX	47582408	47586789	4382	+	ENSG00000102265.12	TIMP1	6438.26	-0.619213	0.216431	2.86101	0.00422288	0.0370609	SIGN	DOWN	PCG
chr7	128027071	128032107	5037	-	ENSG00000128594.8	LRRC4	53.1591	1.10692	0.386956	-2.86058	0.00422866	0.0370897	SIGN	UP	PCG
chr15	66293217	66333898	40682	+	ENSG00000166938.13	DIS3L	5517.01	-0.999494	0.349433	2.86033	0.004232	0.0370972	SIGN	DOWN	PCG
chr7	549197	727650	178454	-	ENSG00000188191.15	PRKAR1B	5535.72	0.797622	0.278903	-2.85985	0.00423835	0.037121	SIGN	UP	PCG
chr11	9019476	9138114	118639	-	ENSG00000175356.14	SCUBE2	24.6417	-1.47303	0.515091	2.85975	0.0042397	0.037121	SIGN	DOWN	PCG
chr2	99141707	99151669	9963	+	ENSG00000273045.7	C2orf15	154.336	1.03835	0.363264	-2.85839	0.00425802	0.0372595	SIGN	UP	PCG
chr4	17629306	17781621	152316	-	ENSG00000047662.5	FAM184B	204.62	-1.15349	0.403659	2.85759	0.00426868	0.0373309	SIGN	DOWN	PCG
chr10	27168135	27243046	74912	-	ENSG00000107897.20	ACBD5	3409.38	-0.578025	0.202432	2.8554	0.00429826	0.0375675	SIGN	DOWN	PCG
chr1	160115759	160143591	27833	+	ENSG00000018625.15	ATP1A2	113.006	-1.538	0.538706	2.85499	0.0043038	0.0375939	SIGN	DOWN	PCG
chr6	18155329	18223854	68526	+	ENSG00000165097.16	KDM1B	4272.54	0.518211	0.181544	-2.85446	0.00431102	0.037635	SIGN	UP	PCG
chr8	129839593	130017504	177912	-	ENSG00000153310.22	CYRIB	6020.26	0.482196	0.16899	-2.85339	0.00432549	0.037717	SIGN	UP	PCG
chr11	61959718	61967634	7917	-	ENSG00000167996.16	FTH1	105676	-0.74583	0.261374	2.8535	0.00432408	0.037717	SIGN	DOWN	PCG
chr9	86944362	86947506	3145	-	ENSG00000180447.7	GAS1	48.4183	-1.57186	0.550975	2.85286	0.00433274	0.0377582	SIGN	DOWN	PCG
chr5	109689927	109869625	179699	+	ENSG00000112893.10	MAN2A1	17698.6	-0.504083	0.176866	2.85009	0.00437069	0.0380667	SIGN	DOWN	PCG
chr8	118189455	118622112	432658	-	ENSG00000177570.15	SAMD12	2802.46	-0.688309	0.241579	2.84921	0.00438284	0.0381056	SIGN	DOWN	PCG
chr11	77874418	77994715	120298	-	ENSG00000149262.19	INTS4	3248.91	-0.469345	0.164724	2.84928	0.00438188	0.0381056	SIGN	DOWN	PCG
chr15	74337759	74367646	29888	-	ENSG00000140459.18	CYP11A1	17.1219	1.50417	0.527858	-2.84958	0.00437776	0.0381056	SIGN	UP	PCG
chr7	139561570	139777998	216429	-	ENSG00000064393.16	HIPK2	11510.2	-0.613685	0.21556	2.84694	0.00441422	0.0383561	SIGN	DOWN	PCG
chr10	71816298	71851251	34954	-	ENSG00000197746.15	PSAP	217720	-0.738905	0.259671	2.84555	0.00443353	0.0385015	SIGN	DOWN	PCG
chr17	28319200	28328685	9486	+	ENSG00000109084.14	TMEM97	5023.88	-0.91308	0.320911	2.84528	0.00443728	0.0385116	SIGN	DOWN	PCG
chr11	125094389	125111763	17375	-	ENSG00000150433.10	TMEM218	1070.58	-0.520652	0.183033	2.84458	0.00444703	0.0385641	SIGN	DOWN	PCG
chr11	134253548	134265855	12308	+	ENSG00000151498.12	ACAD8	2806.28	-0.513277	0.180447	2.84447	0.00444851	0.0385641	SIGN	DOWN	PCG
chr14	58633967	58648321	14355	+	ENSG00000165617.15	DACT1	1355.55	1.24992	0.43948	-2.84409	0.00445388	0.0385882	SIGN	UP	PCG
chr4	156760454	156971799	211346	-	ENSG00000145431.11	PDGFC	23495.3	-0.499318	0.17558	2.84381	0.0044577	0.0385989	SIGN	DOWN	PCG
chr10	68087897	68212017	124121	+	ENSG00000138347.17	MYPN	32.61	-1.44909	0.510537	2.83837	0.00453445	0.0392406	SIGN	DOWN	PCG
chr4	81030708	81057627	26920	+	ENSG00000152785.8	BMP3	90.9002	0.878001	0.309489	-2.83694	0.00455486	0.0393943	SIGN	UP	PCG
chr5	141489081	141512975	23895	+	ENSG00000240764.4	PCDHGC5	70.6796	0.968447	0.341577	-2.83522	0.00457938	0.0395834	SIGN	UP	PCG
chr15	40769980	40772449	2470	+	ENSG00000188277.10	C15orf62	136.535	1.07311	0.378542	-2.83485	0.00458478	0.0396072	SIGN	UP	PCG
chr5	173314723	173328447	13725	-	ENSG00000113739.11	STC2	12497.8	-1.26934	0.447994	2.83338	0.00460583	0.039766	SIGN	DOWN	PCG
chr6	137867214	137883314	16101	+	ENSG00000118503.17	TNFAIP3	1304.86	-1.37296	0.484704	2.83258	0.00461739	0.0398427	SIGN	DOWN	PCG
chr7	99966720	99976042	9323	-	ENSG00000160862.13	AZGP1	86.6797	-1.17782	0.415913	2.83189	0.00462731	0.0399052	SIGN	DOWN	PCG
chr16	50742050	50801935	59886	+	ENSG00000083799.18	CYLD	11490.3	-1.03963	0.367159	2.83155	0.00463229	0.039925	SIGN	DOWN	PCG
chr1	67685201	67688334	3134	+	ENSG00000116717.13	GADD45A	21817.2	-1.16536	0.411853	2.82955	0.00466128	0.0401517	SIGN	DOWN	PCG
chr22	23738682	23751112	12431	-	ENSG00000187792.5	ZNF70	738.331	-0.629898	0.22274	2.82795	0.00468476	0.0403306	SIGN	DOWN	PCG
chr6	107490106	107661306	171201	+	ENSG00000112320.12	SOBP	164.801	-0.988517	0.349858	2.82548	0.00472095	0.0406187	SIGN	DOWN	PCG
chr18	52340197	53535903	1195707	+	ENSG00000187323.12	DCC	9.03888	1.57334	0.557166	-2.82382	0.00474555	0.0408068	SIGN	UP	PCG
chr1	151060397	151069544	9148	+	ENSG00000213190.4	MLLT11	893.595	0.855048	0.302846	-2.82337	0.00475212	0.0408397	SIGN	UP	PCG
chr11	18239223	18248668	9446	-	ENSG00000134339.9	SAA2	16.1498	1.57322	0.557314	-2.82287	0.00475963	0.0408807	SIGN	UP	PCG
chr1	87328880	87348923	20044	+	ENSG00000143013.13	LMO4	12207.6	0.532891	0.188827	-2.8221	0.00477098	0.0409513	SIGN	UP	PCG
chr11	612553	615983	3431	-	ENSG00000185507.21	IRF7	878.131	-0.77959	0.27626	2.82194	0.00477334	0.0409513	SIGN	DOWN	PCG
chr1	21822244	21937310	115067	-	ENSG00000142798.20	HSPG2	61202.2	0.877841	0.311177	-2.82103	0.00478694	0.0410443	SIGN	UP	PCG
chr1	15571699	15585051	13353	-	ENSG00000116771.6	AGMAT	22.4583	-1.40081	0.496614	2.82072	0.00479153	0.04106	SIGN	DOWN	PCG
chr1	68098473	68233120	134648	-	ENSG00000116729.14	WLS	8929.45	0.614516	0.218032	-2.81847	0.00482535	0.0413261	SIGN	UP	PCG
chr12	108515277	108525837	10561	+	ENSG00000198855.7	FICD	2152.47	-1.17473	0.41692	2.81764	0.00483775	0.0413847	SIGN	DOWN	PCG
chr15	43369221	43409771	40551	+	ENSG00000137822.13	TUBGCP4	2236.4	0.487518	0.173016	-2.81777	0.0048359	0.0413847	SIGN	UP	PCG
chr3	53328963	53813733	484771	+	ENSG00000157388.20	CACNA1D	536.629	-1.26487	0.448976	2.81724	0.00484384	0.041413	SIGN	DOWN	PCG
chr3	119294383	119420714	126332	+	ENSG00000031081.11	ARHGAP31	689.398	-0.892325	0.316777	2.81689	0.00484911	0.0414323	SIGN	DOWN	PCG
chr10	13277796	13302412	24617	-	ENSG00000107537.14	PHYH	1545.9	-0.731697	0.2598	2.81638	0.00485676	0.0414323	SIGN	DOWN	PCG
chr14	64465499	64474503	9005	+	ENSG00000179841.8	AKAP5	412.038	1.04186	0.369933	-2.81635	0.00485721	0.0414323	SIGN	UP	PCG
chr16	31355134	31382999	27866	+	ENSG00000140678.17	ITGAX	21.5321	-1.50532	0.534435	2.81666	0.00485252	0.0414323	SIGN	DOWN	PCG
chr12	63843761	64162217	318457	+	ENSG00000196935.10	SRGAP1	1834.14	-1.26857	0.45057	2.81549	0.00487035	0.0415205	SIGN	DOWN	PCG
chr11	67317871	67398410	80540	+	ENSG00000172613.8	RAD9A	1841.17	-0.555259	0.197311	2.81414	0.00489082	0.0416712	SIGN	DOWN	PCG
chr1	209785617	209806175	20559	-	ENSG00000117595.13	IRF6	15.6948	1.37876	0.490028	-2.81364	0.00489848	0.0416946	SIGN	UP	PCG
chr11	63573195	63616883	43689	-	ENSG00000176485.13	PLAAT3	3580.55	-0.782832	0.278232	2.81359	0.00489916	0.0416946	SIGN	DOWN	PCG
chr7	140672945	140696261	23317	+	ENSG00000133597.11	ADCK2	2178.16	-0.532059	0.189123	2.8133	0.00490354	0.0417081	SIGN	DOWN	PCG
chr1	223779893	223845954	66062	-	ENSG00000143514.18	TP53BP2	12515.2	-0.804485	0.2862	2.81092	0.00493999	0.0419941	SIGN	DOWN	PCG
chr7	64307459	64356634	49176	+	ENSG00000234444.10	ZNF736	908.719	-0.65441	0.232828	2.8107	0.00494331	0.0419984	SIGN	DOWN	PCG
chr16	31090842	31095980	5139	-	ENSG00000167397.15	VKORC1	3385.32	-0.706336	0.251438	2.80919	0.00496662	0.0421484	SIGN	DOWN	PCG
chr16	71565660	71577092	11433	-	ENSG00000198650.11	TAT	5.70371	1.54152	0.548738	-2.8092	0.00496644	0.0421484	SIGN	UP	PCG
chr12	123712353	123761755	49403	+	ENSG00000185344.15	ATP6V0A2	2734.39	-0.632288	0.225177	2.80796	0.00498568	0.0422806	SIGN	DOWN	PCG
chr17	28725897	28743455	17559	+	ENSG00000160602.14	NEK8	572.108	0.64789	0.230745	-2.80782	0.00498787	0.0422806	SIGN	UP	PCG
chr19	35154730	35169881	15152	+	ENSG00000089327.15	FXYD5	3534.04	-0.854549	0.304459	2.80678	0.00500393	0.0423926	SIGN	DOWN	PCG
chr3	133573686	133590261	16576	+	ENSG00000091527.17	CDV3	57257.2	0.581533	0.207245	-2.80602	0.00501583	0.0424451	SIGN	UP	PCG
chr6	116511639	116524788	13150	+	ENSG00000178033.6	CALHM5	64.8127	1.46911	0.523543	-2.8061	0.00501453	0.0424451	SIGN	UP	PCG
chr1	119648411	119744218	95808	+	ENSG00000092621.13	PHGDH	18794.8	-0.947068	0.3376	2.8053	0.00502703	0.0425158	SIGN	DOWN	PCG
chr11	18322295	18367045	44751	+	ENSG00000110768.12	GTF2H1	7129.59	-0.700132	0.249614	2.80486	0.00503389	0.0425496	SIGN	DOWN	PCG
chr1	112701127	112707434	6308	-	ENSG00000155366.17	RHOC	16909.4	0.918464	0.32753	-2.80421	0.00504393	0.042588	SIGN	UP	PCG
chr8	143566192	143572772	6581	-	ENSG00000204839.9	MROH6	182.9	1.22142	0.435569	-2.8042	0.00504414	0.042588	SIGN	UP	PCG
chr8	107249482	107498055	248574	-	ENSG00000154188.10	ANGPT1	11.9662	-1.5644	0.558286	2.80214	0.00507648	0.0428367	SIGN	DOWN	PCG
chr4	1009936	1026898	16963	+	ENSG00000127418.15	FGFRL1	15182.1	0.740219	0.264433	-2.79926	0.00512191	0.0431956	SIGN	UP	PCG
chr20	49293394	49484297	190904	-	ENSG00000158445.10	KCNB1	1533.22	1.38888	0.496312	-2.7984	0.00513558	0.0432864	SIGN	UP	PCG
chr6	77650274	77927045	276772	+	ENSG00000269964.4	MEI4	41.1578	1.38877	0.496328	-2.79809	0.00514063	0.0433045	SIGN	UP	PCG
chr14	95407266	95516650	109385	-	ENSG00000176438.13	SYNE3	412.287	-0.989263	0.353583	2.79782	0.00514483	0.0433154	SIGN	DOWN	PCG
chr3	16313574	16514026	200453	-	ENSG00000131378.14	RFTN1	1037.02	-0.918788	0.32844	2.79743	0.00515109	0.0433436	SIGN	DOWN	PCG
chr18	67506587	67516720	10134	-	ENSG00000171451.15	DSEL	216.202	-0.791411	0.282926	2.79724	0.00515415	0.0433448	SIGN	DOWN	PCG
chr6	154832697	155257723	425027	+	ENSG00000146426.19	TIAM2	3321.46	0.833324	0.297963	-2.79674	0.00516213	0.043363	SIGN	UP	PCG
chr16	57999546	58021618	22073	+	ENSG00000103005.13	USB1	5376.13	0.684001	0.244557	-2.79689	0.00515964	0.043363	SIGN	UP	PCG
chr13	51335773	51364735	28963	+	ENSG00000253309.7	SERPINE3	56.571	-1.55481	0.556167	2.79558	0.00518068	0.0434943	SIGN	DOWN	PCG
chr9	78297125	78330093	32969	+	ENSG00000135069.14	PSAT1	11108.2	-1.24023	0.443953	2.7936	0.0052125	0.0437369	SIGN	DOWN	PCG
chr12	2849046	2857039	7994	-	ENSG00000283297.2	TEX52	58.0569	1.06056	0.380022	-2.79077	0.00525827	0.0440961	SIGN	UP	PCG
chr11	61361964	61377890	15927	+	ENSG00000149483.13	TMEM138	2635.65	-0.446522	0.160072	2.7895	0.00527891	0.0442443	SIGN	DOWN	PCG
chr3	196639775	196736007	96233	+	ENSG00000163964.18	PIGX	2133.21	-0.516432	0.185173	2.78891	0.00528853	0.0442999	SIGN	DOWN	PCG
chr16	53433977	53491648	57672	+	ENSG00000103479.17	RBL2	4790.68	-0.558201	0.200321	2.78653	0.00532751	0.0445979	SIGN	DOWN	PCG
chr17	3714628	3801188	86561	-	ENSG00000083457.12	ITGAE	863.441	0.473303	0.169871	-2.78626	0.00533208	0.0445979	SIGN	UP	PCG
chr19	55349306	55354719	5414	-	ENSG00000160471.13	COX6B2	16.5006	1.53528	0.551029	-2.7862	0.00533307	0.0445979	SIGN	UP	PCG
chr3	43354859	43691594	336736	-	ENSG00000160746.13	ANO10	5541.32	-0.626385	0.224881	2.7854	0.00534612	0.0446807	SIGN	DOWN	PCG
chr11	83259081	83286390	27310	-	ENSG00000137500.10	CCDC90B	3439.53	-0.583026	0.209328	2.78523	0.00534897	0.0446807	SIGN	DOWN	PCG
chr16	70802084	71230722	428639	-	ENSG00000157423.18	HYDIN	65.0367	-1.12711	0.40473	2.78485	0.00535524	0.044708	SIGN	DOWN	PCG
chr1	246945547	247008093	62547	-	ENSG00000197472.15	ZNF695	92.3106	-1.09966	0.394913	2.78457	0.00535992	0.044722	SIGN	DOWN	PCG
chr2	201377207	201451500	74294	-	ENSG00000115993.13	TRAK2	8393.51	-0.715328	0.256945	2.78397	0.00536977	0.0447791	SIGN	DOWN	PCG
chr2	238100340	238133287	32948	+	ENSG00000144488.15	ESPNL	420.36	0.889916	0.319744	-2.78322	0.00538228	0.0448028	SIGN	UP	PCG
chr4	73571550	73620631	49082	-	ENSG00000169435.14	RASSF6	186.813	-1.23933	0.445318	2.78302	0.00538559	0.0448028	SIGN	DOWN	PCG
chr7	50444128	50542535	98408	-	ENSG00000132436.12	FIGNL1	2328.9	-0.812154	0.291838	2.78289	0.00538764	0.0448028	SIGN	DOWN	PCG
chr9	77423079	77648322	225244	-	ENSG00000156049.7	GNA14	8.73268	-1.52634	0.548352	2.78349	0.0053777	0.0448028	SIGN	DOWN	PCG
chr9	127579370	127696027	116658	+	ENSG00000136854.24	STXBP1	5427.9	-0.591278	0.212455	2.78308	0.00538455	0.0448028	SIGN	DOWN	PCG
chr4	99202638	99219537	16900	-	ENSG00000172955.17	ADH6	17.0966	1.46363	0.525981	-2.78268	0.00539127	0.044808	SIGN	UP	PCG
chr5	178895898	178933212	37315	+	ENSG00000198939.8	ZFP2	23.9325	-1.51329	0.544426	2.77961	0.00544249	0.0452084	SIGN	DOWN	PCG
chr15	55611544	55743152	131609	-	ENSG00000166450.13	PRTG	844.481	-0.862269	0.310272	2.77908	0.0054513	0.0452565	SIGN	DOWN	PCG
chr7	100218241	100221490	3250	+	ENSG00000213413.3	PVRIG	354.707	1.12179	0.4037	-2.77877	0.00545656	0.0452749	SIGN	UP	PCG
chr1	230837119	230869589	32471	-	ENSG00000119280.17	C1orf198	17552.2	1.10577	0.398079	-2.77776	0.00547345	0.0453897	SIGN	UP	PCG
chr11	62712630	62727457	14828	-	ENSG00000214753.4	HNRNPUL2	6376.72	-0.816253	0.293915	2.77717	0.00548343	0.0454472	SIGN	DOWN	PCG
chr1	2555639	2565382	9744	+	ENSG00000157873.18	TNFRSF14	1914.53	-1.05	0.378197	2.77632	0.00549778	0.0454696	SIGN	DOWN	PCG
chr4	23755041	23904089	149049	-	ENSG00000109819.9	PPARGC1A	921.465	-1.54836	0.557738	2.77614	0.00550085	0.0454696	SIGN	DOWN	PCG
chr5	43192071	43280850	88780	+	ENSG00000177453.7	NIM1K	120.265	-1.38494	0.498824	2.7764	0.00549643	0.0454696	SIGN	DOWN	PCG
chr6	57186992	57222307	35316	-	ENSG00000112210.12	RAB23	1598.79	-0.691052	0.248928	2.77611	0.00550139	0.0454696	SIGN	DOWN	PCG
chr11	6997085	7020346	23262	-	ENSG00000149050.10	ZNF214	152.431	0.940397	0.338663	-2.7768	0.00548977	0.0454696	SIGN	UP	PCG
chr4	61200326	62078335	878010	+	ENSG00000150471.17	ADGRL3	334.071	1.20809	0.435232	-2.77575	0.00550746	0.0454945	SIGN	UP	PCG
chr1	153614255	153616986	2732	-	ENSG00000189334.9	S100A14	8.90819	1.54834	0.557854	-2.77553	0.00551124	0.0455005	SIGN	UP	PCG
chr4	182143987	182803024	659038	+	ENSG00000218336.9	TENM3	12884	0.818713	0.295133	-2.77405	0.00553636	0.0456827	SIGN	UP	PCG
chr3	194685883	194689037	3155	+	ENSG00000185112.6	FAM43A	7.02507	-1.52918	0.551505	2.77273	0.00555875	0.045842	SIGN	DOWN	PCG
chr16	180459	181179	721	+	ENSG00000086506.3	HBQ1	143.736	1.02272	0.36895	-2.77196	0.00557191	0.0459251	SIGN	UP	PCG
chr19	43951223	43967709	16487	+	ENSG00000159905.15	ZNF221	63.5957	-1.01753	0.367304	2.77027	0.00560093	0.0461388	SIGN	DOWN	PCG
chr11	123358428	123627774	269347	+	ENSG00000023171.20	GRAMD1B	1593.5	0.536983	0.193897	-2.76943	0.00561549	0.0462076	SIGN	UP	PCG
chr16	4693562	4695859	2298	+	ENSG00000168101.15	NUDT16L1	2269.72	0.546147	0.197205	-2.76944	0.00561529	0.0462076	SIGN	UP	PCG
chr19	23739195	23758891	19697	-	ENSG00000196172.9	ZNF681	249.682	-0.988651	0.357117	2.76842	0.00563285	0.0463249	SIGN	DOWN	PCG
chr1	167935783	168075843	140061	+	ENSG00000143164.16	DCAF6	9438.18	0.70501	0.25486	-2.76627	0.00567022	0.0466065	SIGN	UP	PCG
chr16	71859680	71895336	35657	-	ENSG00000102984.15	ZNF821	501.363	0.612209	0.221337	-2.76595	0.00567566	0.0466255	SIGN	UP	PCG
chr2	182716255	182794464	78210	+	ENSG00000077232.19	DNAJC10	12226.4	-0.469902	0.170008	2.764	0.00570983	0.0468804	SIGN	DOWN	PCG
chr9	70529060	71446904	917845	-	ENSG00000083067.24	TRPM3	58.5644	1.21998	0.44147	-2.76345	0.00571941	0.0469332	SIGN	UP	PCG
chr3	183253253	183298504	45252	+	ENSG00000176597.12	B3GNT5	113.617	-0.826104	0.299007	2.76283	0.00573029	0.0469707	SIGN	DOWN	PCG
chr4	120684919	120922870	237952	-	ENSG00000138738.11	PRDM5	1212.88	-0.53656	0.194206	2.76284	0.00573008	0.0469707	SIGN	DOWN	PCG
chr16	80540734	80550811	10078	+	ENSG00000168589.15	DYNLRB2	36.5378	1.14228	0.413496	-2.76249	0.00573619	0.0469932	SIGN	UP	PCG
chr11	62728069	62740293	12225	+	ENSG00000162222.14	TTC9C	1629.39	-0.469784	0.170101	2.76179	0.00574852	0.0470493	SIGN	DOWN	PCG
chr11	69048932	69136316	87385	+	ENSG00000162341.18	TPCN2	1057.78	-0.543462	0.196782	2.76174	0.00574934	0.0470493	SIGN	DOWN	PCG
chr18	54717860	54895516	177657	+	ENSG00000041353.10	RAB27B	2224.52	-0.799015	0.289433	2.76062	0.00576918	0.0471857	SIGN	DOWN	PCG
chrX	38149336	38220924	71589	-	ENSG00000101955.15	SRPX	2005.16	-0.850709	0.30827	2.75963	0.00578674	0.0473034	SIGN	DOWN	PCG
chr1	44808523	44815585	7063	+	ENSG00000222009.9	BTBD19	874.797	-1.15373	0.418376	2.75765	0.00582191	0.0475647	SIGN	DOWN	PCG
chr10	98247690	98268194	20505	-	ENSG00000138131.4	LOXL4	1235.92	0.882963	0.320409	-2.75573	0.00585605	0.0478175	SIGN	UP	PCG
chr5	141364162	141512975	148814	+	ENSG00000253485.3	PCDHGA5	51.7883	-1.23813	0.449374	2.75522	0.00586525	0.0478402	SIGN	DOWN	PCG
chr11	14504874	14643635	138762	-	ENSG00000129084.18	PSMA1	769.809	-0.675444	0.24514	2.75534	0.00586317	0.0478402	SIGN	DOWN	PCG
chr11	17208153	17349980	141828	+	ENSG00000070081.18	NUCB2	5012.77	-0.858883	0.311811	2.7545	0.00587813	0.0478928	SIGN	DOWN	PCG
chr19	23304991	23395471	90481	-	ENSG00000167232.14	ZNF91	1513.99	-0.591079	0.214576	2.75463	0.00587582	0.0478928	SIGN	DOWN	PCG
chr4	173168811	173323967	155157	+	ENSG00000109586.12	GALNT7	10660.9	0.489004	0.17756	-2.75401	0.00588693	0.0479382	SIGN	UP	PCG
chr12	112125538	112153604	28067	+	ENSG00000135148.12	TRAFD1	3524.82	0.822111	0.29861	-2.75313	0.00590292	0.048016	SIGN	UP	PCG
chr22	24952716	25197448	244733	+	ENSG00000197077.14	KIAA1671	8747.99	0.57621	0.209281	-2.75328	0.00590011	0.048016	SIGN	UP	PCG
chr11	130226677	130314917	88241	-	ENSG00000196323.14	ZBTB44	8251.26	-0.535991	0.194749	2.75222	0.00591934	0.048097	SIGN	DOWN	PCG
chr17	17303335	17347663	44329	+	ENSG00000205309.14	NT5M	246.836	-0.813651	0.295616	2.75239	0.00591615	0.048097	SIGN	DOWN	PCG
chr11	108223044	108369102	146059	+	ENSG00000149311.20	ATM	4817.08	-0.661565	0.240423	2.75167	0.00592915	0.0481505	SIGN	DOWN	PCG
chr7	78017055	79453667	1436613	-	ENSG00000187391.22	MAGI2	754.518	-1.14326	0.4156	2.75087	0.00594364	0.0482419	SIGN	DOWN	PCG
chr6	26224199	26227473	3275	+	ENSG00000274750.3	H3C6	304.877	0.981493	0.356981	-2.74943	0.00596995	0.0484291	SIGN	UP	PCG
chr15	30360566	30393849	33284	-	ENSG00000166664.15	CHRFAM7A	6.72158	-1.49473	0.543703	2.74916	0.00597475	0.0484416	SIGN	DOWN	PCG
chr19	43211791	43269530	57740	-	ENSG00000183668.18	PSG9	191.637	-1.36598	0.496944	2.74877	0.00598192	0.0484734	SIGN	DOWN	PCG
chr3	195863364	195911945	48582	-	ENSG00000061938.21	TNK2	6773.03	0.505534	0.183961	-2.74805	0.00599501	0.0485531	SIGN	UP	PCG
chr10	116427847	116477957	50111	+	ENSG00000203837.5	PNLIPRP3	15.1914	-1.48735	0.541452	2.74697	0.00601495	0.0486828	SIGN	DOWN	PCG
chr12	57095408	57132139	36732	-	ENSG00000166888.12	STAT6	16442.2	0.588677	0.214312	-2.74682	0.00601756	0.0486828	SIGN	UP	PCG
chr5	10564070	10657816	93747	+	ENSG00000164236.12	ANKRD33B	4584.38	-0.872898	0.318007	2.7449	0.00605287	0.0489153	SIGN	DOWN	PCG
chr5	79689836	79800240	110405	+	ENSG00000164309.15	CMYA5	39.467	-1.16807	0.425522	2.74503	0.00605062	0.0489153	SIGN	DOWN	PCG
chr3	4979437	4985323	5887	+	ENSG00000134107.5	BHLHE40	10325.6	-1.14805	0.418297	2.74459	0.00605871	0.048936	SIGN	DOWN	PCG
chr8	1973677	2006936	33260	+	ENSG00000176595.4	KBTBD11	301.608	-0.814556	0.296847	2.74403	0.00606904	0.0489928	SIGN	DOWN	PCG
chr3	37452115	37823507	371393	+	ENSG00000144668.12	ITGA9	61.5483	-1.05326	0.384072	2.74236	0.00609997	0.0492159	SIGN	DOWN	PCG
chr10	17644151	17716824	72674	+	ENSG00000136738.15	STAM	6828.23	-0.510935	0.186326	2.74215	0.00610379	0.0492201	SIGN	DOWN	PCG
chr5	179835133	179862173	27041	-	ENSG00000161010.16	MRNIP	1121.56	0.694678	0.25347	-2.74067	0.00613141	0.049416	SIGN	UP	PCG
chr3	13816258	13880071	63814	-	ENSG00000154764.6	WNT7A	5.73712	-1.46442	0.534365	2.74048	0.00613498	0.0494181	SIGN	DOWN	PCG
chr11	78068297	78079862	11566	-	ENSG00000151366.13	NDUFC2	842.797	-0.499897	0.182477	2.7395	0.00615324	0.0495384	SIGN	DOWN	PCG
chr17	74670578	74747335	76758	+	ENSG00000172794.20	RAB37	92.0435	1.08895	0.397692	-2.73816	0.00617834	0.0497136	SIGN	UP	PCG
chr9	129738331	129753042	14712	-	ENSG00000148344.11	PTGES	7856.23	-1.12892	0.412355	2.73774	0.00618634	0.0497511	SIGN	DOWN	PCG
chr19	11384341	11419328	34988	-	ENSG00000205517.13	RGL3	2162.5	0.969118	0.354152	-2.73645	0.00621064	0.0499196	SIGN	UP	PCG
chr18	58535415	58538552	3138	+	ENSG00000267257.1	ENSG00000267257	1326.79	-5.22878	0.295359	17.7031	3.96617e-70	2.9897e-66	SIGN	DOWN	lncRNA
chr10	42475480	42495337	19858	+	ENSG00000185904.12	LINC00839	641.714	-8.59816	0.51995	16.5365	2.00318e-61	7.55e-58	SIGN	DOWN	lncRNA
chr5	174336295	174532457	196163	+	ENSG00000249306.7	LINC01411	363.712	6.81451	0.459445	-14.832	9.09414e-50	2.28505e-46	SIGN	UP	lncRNA
chr19	28418483	28429490	11008	-	ENSG00000260725.1	ENSG00000260725	384.572	5.08292	0.343639	-14.7915	1.66273e-49	3.13342e-46	SIGN	UP	lncRNA
chr16	31201885	31203452	1568	+	ENSG00000261359.2	PYCARD-AS1	223.041	-6.2492	0.426642	14.6474	1.39915e-48	2.10936e-45	SIGN	DOWN	lncRNA
chr14	30876179	30889808	13630	-	ENSG00000258525.2	ENSG00000258525	349.887	-4.8763	0.348162	14.0058	1.43606e-44	1.80417e-41	SIGN	DOWN	lncRNA
chr6	164791288	164827683	36396	-	ENSG00000287550.1	ENSG00000287550	234.945	7.27404	0.547373	-13.289	2.68105e-40	2.8871e-37	SIGN	UP	lncRNA
chr1	247332331	247448603	116273	+	ENSG00000289728.1	ENSG00000289728	173.474	5.59651	0.426431	-13.1241	2.39717e-39	2.25873e-36	SIGN	UP	lncRNA
chr1	109725820	109775252	49433	+	ENSG00000241720.2	ENSG00000241720	165.379	-6.87355	0.531826	12.9244	3.27709e-38	2.74475e-35	SIGN	DOWN	lncRNA
chr19	15828206	15836328	8123	+	ENSG00000214049.8	UCA1	9051.51	4.77227	0.377595	-12.6386	1.2936e-36	9.75117e-34	SIGN	UP	lncRNA
chr20	21499261	21502934	3674	-	ENSG00000278041.1	ENSG00000278041	147.35	-6.90788	0.551894	12.5167	6.05135e-36	4.14683e-33	SIGN	DOWN	lncRNA
chr8	119350291	119416947	66657	-	ENSG00000286282.1	ENSG00000286282	1597.09	-3.79254	0.305451	12.4162	2.13442e-35	1.34077e-32	SIGN	DOWN	lncRNA
chr1	40514461	40515057	597	-	ENSG00000227278.1	ENSG00000227278	142.497	-6.8313	0.555745	12.2922	9.98066e-35	5.78725e-32	SIGN	DOWN	lncRNA
chr2	233865496	233867359	1864	-	ENSG00000279809.1	ENSG00000279809	128.615	-6.31615	0.529139	11.9367	7.62257e-33	4.10421e-30	SIGN	DOWN	lncRNA
chr7	1738630	1742291	3662	-	ENSG00000236081.1	ELFN1-AS1	104.193	-6.45309	0.565744	11.4064	3.8858e-30	1.95274e-27	SIGN	DOWN	lncRNA
chr20	35433029	35435450	2422	+	ENSG00000204183.3	GDF5-AS1	258.408	-4.78135	0.423351	11.2941	1.40385e-29	6.6139e-27	SIGN	DOWN	lncRNA
chr3	49260085	49261316	1232	+	ENSG00000225399.4	ENSG00000225399	85.8836	-6.25882	0.568924	11.0011	3.77297e-28	1.67298e-25	SIGN	DOWN	lncRNA
chr2	164840661	165208261	367601	+	ENSG00000236283.5	ENSG00000236283	325.987	4.17152	0.37953	-10.9913	4.2093e-28	1.76276e-25	SIGN	UP	lncRNA
chrY	12661309	12663478	2170	-	ENSG00000286009.2	ENSG00000286009	78.2556	-6.16414	0.570689	10.8012	3.39638e-27	1.34747e-24	SIGN	DOWN	lncRNA
chr9	124031624	124032524	901	-	ENSG00000234921.1	ENSG00000234921	437.348	-3.91664	0.363501	10.7748	4.52898e-27	1.70697e-24	SIGN	DOWN	lncRNA
chr20	5482736	5526709	43974	-	ENSG00000205181.8	LINC00654	71.1681	-5.65636	0.543047	10.416	2.09673e-25	7.52626e-23	SIGN	DOWN	lncRNA
chr4	122618983	122689156	70174	+	ENSG00000227145.2	IL21-AS1	1206.65	4.49695	0.444382	-10.1196	4.52442e-24	1.48283e-21	SIGN	UP	lncRNA
chr7	67691058	67697029	5972	-	ENSG00000233423.1	ENSG00000233423	78.0885	5.72954	0.566066	-10.1217	4.42698e-24	1.48283e-21	SIGN	UP	lncRNA
chrY	2966844	3002626	35783	-	ENSG00000233070.1	ZFY-AS1	66.9637	-5.89008	0.582989	10.1032	5.34451e-24	1.67862e-21	SIGN	DOWN	lncRNA
chr1	40515754	40517174	1421	-	ENSG00000238186.1	ENSG00000238186	71.7855	-5.86295	0.588759	9.95815	2.32336e-23	7.00539e-21	SIGN	DOWN	lncRNA
chr13	26685640	26698804	13165	-	ENSG00000285935.1	ENSG00000285935	1002.13	-2.57719	0.262549	9.81604	9.60471e-23	2.78463e-20	SIGN	DOWN	lncRNA
chr12	52245048	52247448	2401	-	ENSG00000257671.1	KRT7-AS	20215.5	-4.19249	0.442122	9.48265	2.47906e-21	6.92117e-19	SIGN	DOWN	lncRNA
chr6	112154765	112166476	11712	+	ENSG00000237234.7	ENSG00000237234	502.134	-2.89346	0.305285	9.47789	2.59477e-21	6.98548e-19	SIGN	DOWN	lncRNA
chr11	112270748	112362534	91787	+	ENSG00000250303.6	LINC02762	428.739	-3.27084	0.348449	9.38684	6.18284e-21	1.60711e-18	SIGN	DOWN	lncRNA
chr17	15787787	15788205	419	-	ENSG00000265519.1	ENSG00000265519	311.777	-2.62214	0.279779	9.37219	7.1042e-21	1.78505e-18	SIGN	DOWN	lncRNA
chrX	138711452	138716617	5166	+	ENSG00000226031.5	FGF13-AS1	52.2721	5.45026	0.59713	-9.12743	7.01435e-20	1.70562e-17	SIGN	UP	lncRNA
chr14	55781132	55796731	15600	-	ENSG00000258791.9	LINC00520	78.6413	-4.69641	0.517275	9.07913	1.09445e-19	2.57812e-17	SIGN	DOWN	lncRNA
chr1	177928788	178038007	109220	-	ENSG00000254154.8	CRYZL2P-SEC16B	164.582	-3.57642	0.394286	9.07065	1.18314e-19	2.70258e-17	SIGN	DOWN	lncRNA
chr10	43643872	43645047	1176	+	ENSG00000226245.1	ZNF32-AS1	66.1733	-4.05869	0.452615	8.9672	3.04138e-19	6.74292e-17	SIGN	DOWN	lncRNA
chr3	155158370	155183285	24916	-	ENSG00000240666.2	MME-AS1	450.845	-2.49072	0.284672	8.74942	2.14457e-18	4.61879e-16	SIGN	DOWN	lncRNA
chrY	18772706	19077416	304711	-	ENSG00000176728.10	TTTY14	37.1506	-5.1086	0.609999	8.37477	5.53327e-17	1.15861e-14	SIGN	DOWN	lncRNA
chr5	112419583	112420978	1396	+	ENSG00000278921.2	EPB41L4A-DT	43.9226	-5.13424	0.615971	8.33519	7.73743e-17	1.57634e-14	SIGN	DOWN	lncRNA
chr5	61201304	61304811	103508	-	ENSG00000249279.6	LINC02057	131.71	-3.36477	0.405817	8.29135	1.11973e-16	2.22119e-14	SIGN	DOWN	lncRNA
chr3	98706236	98732757	26522	-	ENSG00000239445.6	ST3GAL6-AS1	527.918	-2.41887	0.293209	8.24964	1.58874e-16	3.07076e-14	SIGN	DOWN	lncRNA
chr3	46416524	46423591	7068	-	ENSG00000283646.2	LINC02009	28494.6	3.40075	0.41305	-8.23326	1.8218e-16	3.43318e-14	SIGN	UP	lncRNA
chr3	191425493	191591097	165605	+	ENSG00000223812.8	PYDC2-AS1	571.55	-3.27776	0.408933	8.01539	1.09785e-15	2.01844e-13	SIGN	DOWN	lncRNA
chr19	15827005	15835853	8849	-	ENSG00000267308.3	LINC01764	35.1455	4.90442	0.617155	-7.94682	1.91355e-15	3.43436e-13	SIGN	UP	lncRNA
chr10	73909969	73922777	12809	-	ENSG00000222047.9	C10orf55	208.179	-3.57309	0.451092	7.92098	2.35652e-15	4.13103e-13	SIGN	DOWN	lncRNA
chr2	112188364	112190635	2272	+	ENSG00000278962.1	ENSG00000278962	246.746	-2.68131	0.340085	7.88422	3.1651e-15	5.42238e-13	SIGN	DOWN	lncRNA
chr15	74379083	74390535	11453	+	ENSG00000277718.1	LINC02255	32.0455	4.62375	0.599629	-7.71102	1.24815e-14	2.0908e-12	SIGN	UP	lncRNA
chr10	43645942	43648019	2078	+	ENSG00000230565.1	ZNF32-AS2	88.906	-3.25732	0.426578	7.63593	2.24199e-14	3.67395e-12	SIGN	DOWN	lncRNA
chr19	33207129	33207639	511	+	ENSG00000273420.1	ENSG00000273420	461.934	-2.2555	0.29761	7.57872	3.48987e-14	5.59716e-12	SIGN	DOWN	lncRNA
chr13	113888306	113923512	35207	+	ENSG00000229373.9	LINC00452	414.56	2.81589	0.381035	-7.3901	1.46716e-13	2.30405e-11	SIGN	UP	lncRNA
chr15	74374678	74375511	834	+	ENSG00000274937.1	ENSG00000274937	28.408	4.46166	0.607986	-7.33843	2.16115e-13	3.32464e-11	SIGN	UP	lncRNA
chr15	74365435	74371211	5777	+	ENSG00000261821.2	ENSG00000261821	28.9986	4.60914	0.629066	-7.32696	2.3543e-13	3.54934e-11	SIGN	UP	lncRNA
chr19	58347718	58355455	7738	+	ENSG00000268895.6	A1BG-AS1	134.307	-2.47732	0.33933	7.30062	2.86442e-13	4.23372e-11	SIGN	DOWN	lncRNA
chr19	1748056	1748745	690	+	ENSG00000267073.1	ENSG00000267073	75.4903	3.24076	0.448708	-7.22241	5.10731e-13	7.40364e-11	SIGN	UP	lncRNA
chr12	4012902	4026658	13757	+	ENSG00000256969.2	ENSG00000256969	28.0429	4.54746	0.631838	-7.1972	6.14613e-13	8.74142e-11	SIGN	UP	lncRNA
chr5	139848290	139856389	8100	+	ENSG00000250692.1	ENSG00000250692	38.1648	-3.91128	0.549293	7.12056	1.07488e-12	1.50046e-10	SIGN	DOWN	lncRNA
chr5	112192020	112210139	18120	+	ENSG00000251187.5	ENSG00000251187	92.8093	-3.41942	0.480922	7.11013	1.1593e-12	1.58887e-10	SIGN	DOWN	lncRNA
chr9	76691980	76863307	171328	+	ENSG00000225937.3	PCA3	43.0004	-3.76887	0.531813	7.08682	1.37225e-12	1.84715e-10	SIGN	DOWN	lncRNA
chr17	72030291	72041310	11020	+	ENSG00000256124.6	LINC01152	25.2718	-4.49678	0.635076	7.08069	1.43435e-12	1.89687e-10	SIGN	DOWN	lncRNA
chr4	117360596	117412712	52117	+	ENSG00000228358.7	LINC02263	44.2236	3.66106	0.517928	-7.06867	1.5642e-12	2.03292e-10	SIGN	UP	lncRNA
chr1	64186791	64192685	5895	+	ENSG00000284928.1	ENSG00000284928	34.3712	-4.28229	0.612194	6.99498	2.65297e-12	3.3895e-10	SIGN	DOWN	lncRNA
chr19	53240675	53241913	1239	+	ENSG00000269288.1	ENSG00000269288	25.9518	-4.45956	0.638244	6.98723	2.80365e-12	3.52232e-10	SIGN	DOWN	lncRNA
chr14	73592139	73595766	3628	+	ENSG00000288797.1	ENSG00000288797	29.1034	-3.86482	0.564664	6.84446	7.67646e-12	9.48609e-10	SIGN	DOWN	lncRNA
chr17	35406684	35409768	3085	-	ENSG00000267745.1	ENSG00000267745	104.615	2.57332	0.37964	-6.77833	1.21573e-11	1.4781e-09	SIGN	UP	lncRNA
chr2	152635268	152641275	6008	-	ENSG00000286207.1	ENSG00000286207	667.161	-1.9971	0.298885	6.68185	2.35936e-11	2.823e-09	SIGN	DOWN	lncRNA
chr6	133452857	133456605	3749	-	ENSG00000234567.1	ENSG00000234567	22.8953	-4.26985	0.645482	6.61498	3.71589e-11	4.37663e-09	SIGN	DOWN	lncRNA
chr8	38421889	38426096	4208	+	ENSG00000255201.1	ENSG00000255201	786.97	-2.18255	0.330584	6.60208	4.05425e-11	4.70168e-09	SIGN	DOWN	lncRNA
chr3	11193439	11225877	32439	-	ENSG00000285906.2	ENSG00000285906	175.205	2.77648	0.421976	-6.57973	4.71313e-11	5.38297e-09	SIGN	UP	lncRNA
chr12	630858	664196	33339	+	ENSG00000177406.5	NINJ2-AS1	72.9256	-3.39736	0.517046	6.5707	5.00776e-11	5.63411e-09	SIGN	DOWN	lncRNA
chr19	37497159	37507122	9964	-	ENSG00000266916.9	ZNF793-AS1	19.8731	-4.2104	0.644136	6.53651	6.29727e-11	6.98071e-09	SIGN	DOWN	lncRNA
chr19	58346854	58362751	15898	-	ENSG00000268230.5	ENSG00000268230	147.968	-2.15962	0.332753	6.49015	8.57525e-11	9.36815e-09	SIGN	DOWN	lncRNA
chr10	12877459	12965275	87817	+	ENSG00000285520.1	ENSG00000285520	19.7382	-4.18583	0.645327	6.48636	8.79332e-11	9.46915e-09	SIGN	DOWN	lncRNA
chr2	144517978	144521477	3500	+	ENSG00000238057.10	ZEB2-AS1	54.973	-3.28299	0.508897	6.45119	1.10977e-10	1.17823e-08	SIGN	DOWN	lncRNA
chr6	27694026	27713706	19681	+	ENSG00000281706.5	LINC01012	19.5922	-4.16012	0.646822	6.43162	1.26247e-10	1.32174e-08	SIGN	DOWN	lncRNA
chr5	24135160	24271863	136704	-	ENSG00000286134.2	ENSG00000286134	36.2427	-3.48171	0.548797	6.34425	2.23507e-10	2.27675e-08	SIGN	DOWN	lncRNA
chr19	36014493	36045972	31480	+	ENSG00000267698.2	ENSG00000267698	256.852	-2.39137	0.376891	6.345	2.22421e-10	2.27675e-08	SIGN	DOWN	lncRNA
chr20	47677901	47686297	8397	+	ENSG00000255438.2	ENSG00000255438	97.9719	-3.20547	0.506305	6.3311	2.43421e-10	2.44654e-08	SIGN	DOWN	lncRNA
chr5	35678484	35827018	148535	-	ENSG00000248969.1	ENSG00000248969	32.507	3.51503	0.55589	-6.32325	2.56118e-10	2.536e-08	SIGN	UP	lncRNA
chrY	19744756	19759978	15223	+	ENSG00000288049.1	ENSG00000288049	20.5348	-4.11373	0.650753	6.32149	2.5905e-10	2.536e-08	SIGN	DOWN	lncRNA
chr8	124271667	124279580	7914	+	ENSG00000253227.2	ENSG00000253227	280.351	-2.51499	0.400669	6.27699	3.45184e-10	3.33589e-08	SIGN	DOWN	lncRNA
chr17	76138432	76154650	16219	+	ENSG00000267128.2	RNF157-AS1	771.263	1.64425	0.263586	-6.238	4.43204e-10	4.22895e-08	SIGN	UP	lncRNA
chr16	19180748	19184060	3313	-	ENSG00000286790.1	ENSG00000286790	238.042	-2.9292	0.470393	6.22713	4.75055e-10	4.4762e-08	SIGN	DOWN	lncRNA
chr17	15789016	15789705	690	+	ENSG00000276855.1	ENSG00000276855	250.145	-2.0539	0.330239	6.21945	4.98905e-10	4.64289e-08	SIGN	DOWN	lncRNA
chr5	160931778	160938626	6849	-	ENSG00000253417.5	LINC02159	349.939	-3.09623	0.497995	6.21739	5.05501e-10	4.64691e-08	SIGN	DOWN	lncRNA
chr5	73213930	73295258	81329	+	ENSG00000249743.8	ENSG00000249743	25.428	3.57661	0.575589	-6.21382	5.1711e-10	4.69636e-08	SIGN	UP	lncRNA
chr1	234527887	234531803	3917	-	ENSG00000231768.2	LINC01354	16.6403	-4.02767	0.649248	6.2036	5.51876e-10	4.95243e-08	SIGN	DOWN	lncRNA
chr11	119372706	119381613	8908	+	ENSG00000254740.2	ENSG00000254740	217.877	2.47992	0.400617	-6.19026	6.00662e-10	5.32681e-08	SIGN	UP	lncRNA
chr19	36797501	36831596	34096	+	ENSG00000267254.8	ZNF790-AS1	150.233	-2.47006	0.400017	6.17489	6.621e-10	5.80338e-08	SIGN	DOWN	lncRNA
chr2	237591020	237595981	4962	+	ENSG00000234949.2	RAB17-DT	226.778	2.84973	0.464581	-6.13398	8.57094e-10	7.42618e-08	SIGN	UP	lncRNA
chr6	57961438	58438364	476927	+	ENSG00000225096.3	ENSG00000225096	29.9394	-3.72528	0.607641	6.13072	8.748e-10	7.49346e-08	SIGN	DOWN	lncRNA
chr6	79307669	79313384	5716	-	ENSG00000286042.1	LCAL1	21.7625	4.00575	0.655342	-6.11245	9.81113e-10	8.30969e-08	SIGN	UP	lncRNA
chr10	21174014	21175048	1035	+	ENSG00000231920.1	NEBL-AS1	38.7785	-3.53846	0.580265	6.098	1.07406e-09	8.99585e-08	SIGN	DOWN	lncRNA
chr2	27705786	27716738	10953	-	ENSG00000205334.4	LINC01460	42.2279	2.90843	0.477789	-6.08727	1.14855e-09	9.51407e-08	SIGN	UP	lncRNA
chr19	19892433	19895847	3415	-	ENSG00000267565.1	ENSG00000267565	15.8042	-3.94715	0.652252	6.05158	1.43433e-09	1.17521e-07	SIGN	DOWN	lncRNA
chr10	649948	669581	19634	+	ENSG00000180525.14	DIP2C-AS1	116.051	-2.23715	0.369963	6.04695	1.47611e-09	1.19307e-07	SIGN	DOWN	lncRNA
chr17	17011914	17014990	3077	-	ENSG00000260328.1	ENSG00000260328	58.3213	2.99163	0.494837	-6.04568	1.48778e-09	1.19307e-07	SIGN	UP	lncRNA
chr4	185471415	185507055	35641	+	ENSG00000249679.3	ENSG00000249679	72.37	-2.4503	0.411789	5.95037	2.67534e-09	2.12282e-07	SIGN	DOWN	lncRNA
chr19	55158939	55177540	18602	+	ENSG00000267577.1	DNAAF3-AS1	417.87	1.59429	0.26808	-5.94706	2.73007e-09	2.14367e-07	SIGN	UP	lncRNA
chr10	6580419	6616921	36503	+	ENSG00000237943.8	PRKCQ-AS1	87.2697	-2.35287	0.39858	5.90313	3.56662e-09	2.77166e-07	SIGN	DOWN	lncRNA
chr1	246775880	246792385	16506	+	ENSG00000227953.7	LINC01341	169.156	2.25386	0.382691	-5.88951	3.87351e-09	2.9766e-07	SIGN	UP	lncRNA
chr6	2851230	2881407	30178	-	ENSG00000230438.9	SERPINB9P1	87.1432	-2.74797	0.466709	5.88799	3.9093e-09	2.9766e-07	SIGN	DOWN	lncRNA
chr5	84382424	84490765	108342	+	ENSG00000250320.7	EDIL3-DT	330.028	1.80806	0.310272	-5.82735	5.6316e-09	4.2451e-07	SIGN	UP	lncRNA
chr17	42753914	42761257	7344	-	ENSG00000197291.9	RAMP2-AS1	19.8963	-3.56417	0.614484	5.80027	6.62093e-09	4.94144e-07	SIGN	DOWN	lncRNA
chr12	9065163	9068689	3527	+	ENSG00000245105.4	A2M-AS1	14.1618	-3.74314	0.660268	5.66912	1.43533e-08	1.06074e-06	SIGN	DOWN	lncRNA
chr19	31100304	31147981	47678	+	ENSG00000284430.1	ENSG00000284430	377.351	1.62923	0.287725	-5.66248	1.492e-08	1.09191e-06	SIGN	UP	lncRNA
chr22	45000565	45003619	3055	-	ENSG00000230922.1	ENSG00000230922	19.461	3.58488	0.633461	-5.65921	1.52076e-08	1.10226e-06	SIGN	UP	lncRNA
chr1	911435	914948	3514	+	ENSG00000230699.2	ENSG00000230699	66.9008	2.40663	0.42802	-5.6227	1.87994e-08	1.34962e-06	SIGN	UP	lncRNA
chr1	916865	921016	4152	-	ENSG00000223764.2	LINC02593	280.268	1.65307	0.29417	-5.61944	1.91577e-08	1.36237e-06	SIGN	UP	lncRNA
chr9	8858084	8864772	6689	+	ENSG00000225706.3	PTPRD-AS1	13.5278	-3.707	0.66108	5.60749	2.05276e-08	1.44614e-06	SIGN	DOWN	lncRNA
chr13	113923052	113928991	5940	-	ENSG00000260910.2	LINC00565	317.199	2.36085	0.422289	-5.59061	2.26273e-08	1.5793e-06	SIGN	UP	lncRNA
chr3	73624410	73627626	3217	+	ENSG00000278934.1	ENSG00000278934	13.7293	-3.68963	0.662237	5.57146	2.52613e-08	1.74697e-06	SIGN	DOWN	lncRNA
chr19	49060613	49061132	520	+	ENSG00000268108.1	ENSG00000268108	47.9896	2.8192	0.510763	-5.51959	3.39801e-08	2.32856e-06	SIGN	UP	lncRNA
chr1	31506226	31583306	77081	+	ENSG00000284543.1	LINC01226	412.155	1.89182	0.342964	-5.51611	3.46595e-08	2.35372e-06	SIGN	UP	lncRNA
chr4	661209	661945	737	-	ENSG00000272927.1	ENSG00000272927	13.973	-3.65773	0.664318	5.506	3.67086e-08	2.45088e-06	SIGN	DOWN	lncRNA
chr5	58114598	58145996	31399	+	ENSG00000286853.1	ENSG00000286853	81.7779	2.61623	0.475173	-5.50584	3.67404e-08	2.45088e-06	SIGN	UP	lncRNA
chr3	126103640	126108069	4430	+	ENSG00000250218.1	ALDH1L1-AS1	13.0917	-3.64381	0.663421	5.49245	3.9639e-08	2.62104e-06	SIGN	DOWN	lncRNA
chr19	30553956	30558058	4103	+	ENSG00000280061.1	ENSG00000280061	13.1171	-3.62505	0.664317	5.45681	4.84766e-08	3.17753e-06	SIGN	DOWN	lncRNA
chr6	43770429	43770616	188	-	ENSG00000272114.1	ENSG00000272114	884.166	-2.218	0.408703	5.42692	5.73353e-08	3.72581e-06	SIGN	DOWN	lncRNA
chr6	67878316	67889339	11024	-	ENSG00000227706.4	ENSG00000227706	32.8231	2.81917	0.523016	-5.39022	7.03698e-08	4.53374e-06	SIGN	UP	lncRNA
chr7	2944035	2947091	3057	+	ENSG00000237286.1	CARD11-AS1	537.434	1.72733	0.32412	-5.32929	9.85978e-08	6.29856e-06	SIGN	UP	lncRNA
chrX	140709562	140793215	83654	+	ENSG00000203930.13	LINC00632	16.5914	-3.40226	0.638689	5.32694	9.98834e-08	6.32707e-06	SIGN	DOWN	lncRNA
chr8	11202965	11203671	707	+	ENSG00000270076.1	ENSG00000270076	124.345	1.89048	0.361802	-5.22518	1.73988e-07	1.09293e-05	SIGN	UP	lncRNA
chr18	49013106	49013819	714	+	ENSG00000280335.1	ENSG00000280335	20.9843	3.15439	0.604473	-5.21841	1.80465e-07	1.12425e-05	SIGN	UP	lncRNA
chr9	127934503	127940952	6450	+	ENSG00000227218.7	ENSG00000227218	199.935	-2.01405	0.387045	5.20365	1.95415e-07	1.20741e-05	SIGN	DOWN	lncRNA
chr11	708564	727047	18484	-	ENSG00000269915.1	ENSG00000269915	1277.52	1.54712	0.297869	-5.19395	2.05878e-07	1.26171e-05	SIGN	UP	lncRNA
chr17	2962248	2965895	3648	-	ENSG00000262884.1	ENSG00000262884	86.9249	-2.6248	0.511306	5.13353	2.8436e-07	1.72863e-05	SIGN	DOWN	lncRNA
chr4	30718805	30721970	3166	-	ENSG00000286596.1	ENSG00000286596	186.012	-2.39001	0.468442	5.10205	3.35989e-07	2.02615e-05	SIGN	DOWN	lncRNA
chr10	6779549	6879450	99902	+	ENSG00000238266.2	LINC00707	216.913	-2.5045	0.491648	5.09409	3.50422e-07	2.09641e-05	SIGN	DOWN	lncRNA
chr6	44058792	44089288	30497	+	ENSG00000231881.2	ENSG00000231881	48.7958	-2.38247	0.468304	5.08743	3.62941e-07	2.15421e-05	SIGN	DOWN	lncRNA
chr19	21444241	21463908	19668	-	ENSG00000268119.8	ENSG00000268119	18.3953	-3.20979	0.631182	5.08537	3.66904e-07	2.16072e-05	SIGN	DOWN	lncRNA
chr3	126180012	126210169	30158	+	ENSG00000246022.4	ALDH1L1-AS2	11.3515	-3.41152	0.671137	5.0832	3.71138e-07	2.16871e-05	SIGN	DOWN	lncRNA
chr13	100535741	100587146	51406	-	ENSG00000224356.5	ENSG00000224356	43.0449	-2.26061	0.44644	5.06363	4.1135e-07	2.3852e-05	SIGN	DOWN	lncRNA
chr5	147887112	147887704	593	+	ENSG00000251320.1	ENSG00000251320	36.1761	2.60818	0.515478	-5.05972	4.19862e-07	2.39766e-05	SIGN	UP	lncRNA
chr21	44921051	44929680	8630	+	ENSG00000227039.8	ITGB2-AS1	20.6957	2.97477	0.587844	-5.06048	4.18207e-07	2.39766e-05	SIGN	UP	lncRNA
chr20	62596732	62603355	6624	-	ENSG00000273812.3	LINC02970	11.4573	-3.39124	0.672116	5.04563	4.5204e-07	2.56201e-05	SIGN	DOWN	lncRNA
chr8	133237171	133237927	757	-	ENSG00000289316.1	ENSG00000289316	2887.02	-1.65391	0.329287	5.02271	5.09487e-07	2.86605e-05	SIGN	DOWN	lncRNA
chr18	32287437	32290340	2904	+	ENSG00000264982.1	ENSG00000264982	114.818	-1.90602	0.379598	5.02117	5.13583e-07	2.8677e-05	SIGN	DOWN	lncRNA
chr4	13654374	14003756	349383	+	ENSG00000250634.6	LINC01182	17.3332	-3.1277	0.625644	4.99916	5.75798e-07	3.16821e-05	SIGN	DOWN	lncRNA
chr13	63397011	63513393	116383	+	ENSG00000287996.1	ENSG00000287996	42.687	-2.5085	0.501785	4.99916	5.7581e-07	3.16821e-05	SIGN	DOWN	lncRNA
chr2	30346623	30361010	14388	+	ENSG00000235997.4	LINC01936	91.42	-2.82775	0.566975	4.98743	6.11878e-07	3.34227e-05	SIGN	DOWN	lncRNA
chr19	20122569	20321305	198737	-	ENSG00000267383.9	ENSG00000267383	186.231	-1.73816	0.350552	4.95836	7.10896e-07	3.8552e-05	SIGN	DOWN	lncRNA
chr2	71112877	71117406	4530	+	ENSG00000288065.1	ENSG00000288065	44.8848	2.16277	0.436862	-4.9507	7.39482e-07	3.98158e-05	SIGN	UP	lncRNA
chr15	40088832	40089386	555	+	ENSG00000259409.1	BMF-AS1	102.819	2.32723	0.471422	-4.93661	7.94914e-07	4.24969e-05	SIGN	UP	lncRNA
chr15	50354944	50372202	17259	+	ENSG00000244879.10	GABPB1-AS1	5216.71	1.33771	0.273681	-4.88785	1.01943e-06	5.41159e-05	SIGN	UP	lncRNA
chr19	46787815	46789043	1229	+	ENSG00000275719.1	ENSG00000275719	1910.02	1.36052	0.279636	-4.86531	1.14279e-06	6.02402e-05	SIGN	UP	lncRNA
chr6	140575812	140898448	322637	-	ENSG00000234147.4	ENSG00000234147	66.2464	2.32479	0.478341	-4.8601	1.17324e-06	6.14159e-05	SIGN	UP	lncRNA
[truncated: 386 more rows]

## Sheet: S2
S2. Merged DAVID and PANTHER Functional enrichment analysis of GO-BP DE PCGs
Term	Benjamini	Category	Description.x	Count	%	PValue	Genes	List Total	Pop Hits	Pop Total	Fold Enrichment	Bonferroni	FDR		Description.y	Term	REFLIST.	upload_1	expected	fold.Enrichment	Pvalue	FDR
GO:0000902	4.39189e-12	GOTERM_BP_FAT	cell morphogenesis	167	9.04169	4.24474e-15	CYFIP1, NRK, ADARB1, FRY, F11R, CLU, DOCK10, RIMS2, EDNRA, RPS6KA5, OPHN1, CDH1, KDR, SH3GL2, ARPIN, SEMA6B, EPHA5, MEF2C, EPHA6, UNC5A, APLP2, ACTN1, TPM1, WNT5A, MAPK8IP2, POU3F2, DKK1, TIAM2, AR, CLDN3, LRATD1, HECW2, MAP1A, AKIP1, MYADM, ADAM8, PRKCQ, TNIK, NBL1, CDC42SE1, GPM6A, CSF1R, SEMA7A, BRSK2, ARHGEF26, EPHA10, FBLIM1, STXBP1, SHOX2, RHOBTB3, LPAR1, ITPR1, FBLN1, GATA3, NYAP2, UGT8, S…	1674	1039	19229	1.8463	3.92859e-11	4.0726e-12		cell morphogenesis	GO:0000902	713	116	65.24	1.78	4.36e-08	8.65e-06
GO:0000904	1.16522e-05	GOTERM_BP_FAT	cell morphogenesis involved in differentiation	109	5.90146	1.42649e-07	CYFIP1, ADARB1, DOCK10, EDNRA, RPS6KA5, OPHN1, CDH1, SEMA6B, EPHA5, MEF2C, EPHA6, UNC5A, APLP2, ACTN1, WNT5A, MAPK8IP2, POU3F2, DKK1, TIAM2, AR, CLDN3, HECW2, MAP1A, AKIP1, MYADM, PRKCQ, TNIK, CSF1R, SEMA7A, BRSK2, ARHGEF26, EPHA10, STXBP1, SHOX2, FBLN1, GATA3, FLRT2, MAP2, MAP6, NDN, LPXN, PDZD7, NTNG1, VASP, FZD3, EGR2, TRPV2, NFATC4, EFNA1, PTPRD, DAB2, LHX2, ID1, CCDC88C, BCL2, FAT3, FGF13, T…	1674	754	19229	1.66057	0.00132747	1.08051e-05		cell morphogenesis involved in differentiation	GO:0000904	556	89	50.88	1.75	3.28e-06	0.000381
GO:0001525	0.000321441	GOTERM_BP_FAT	angiogenesis	87	4.71034	6.55861e-06	ECM1, CXCL8, B4GALT1, FLT4, PDE3B, ITGB2, TNFAIP3, HSPB1, RORA, NR2E1, SAT1, FGF2, HK2, AQP1, TMEM100, HHEX, EDNRA, BMPER, ADAMTS1, MDK, C3AR1, KDR, ITGAX, LEPR, IL12A, CCN3, SLC12A6, CD34, EGFL7, EDN1, MMP2, WNT5A, HSPG2, OVOL2, TGFBR3, MMP14, STIM1, COL4A1, ANGPTL2, MMP19, CDH13, PPARG, ADAM8, ADTRP, RAMP2, GRN, CHRNA7, CXCR4, PIK3R3, TGFA, PRCP, PTN, THBS1, HIF1A, FUT1, C3, ADGRG1, CALD1, ALOX…	1674	614	19229	1.62762	0.0592464	0.000298072		angiogenesis	GO:0001525	327	57	29.92	1.9	2.37e-05	0.00194
GO:0001541	0.00493187	GOTERM_BP_FAT	ovarian follicle development	16	0.86627	0.000175854	PCYT1B, MMP2, ARRB1, ZFY, ESR1, VEGFA, LFNG, MMP14, KITLG, FSHR, DMC1, KDR, BCL2, MMP19, ATM, ZP3	1674	61	19229	3.01295	0.805573	0.00457331		ovarian follicle development	GO:0001541	54	14	4.94	2.83	0.00133	0.0462
GO:0001568	8.78606e-06	GOTERM_BP_FAT	blood vessel development	114	6.17217	1.02844e-07	RORA, AHR, SAT1, FGF2, AQP1, EDNRA, BMPER, LEPR, C3AR1, KDR, IL12A, CCN3, SLC12A6, IL6R, DYNC2H1, MEF2C, OSR1, WNT5A, HSPG2, OVOL2, STIM1, COL4A1, ADAM8, ADTRP, CHRNA7, PDGFB, PIK3R3, TGFA, HIF1A, FUT1, C3, ADGRG1, CALD1, PDGFD, STARD13, XBP1, JUN, EGR2, JAG1, JUP, GADD45A, FOXF1, PLK2, TNFSF12, MCAM, PDE2A, FZD8, CPLANE1, NFATC4, EFNA1, COL1A1, PTPRB, COL1A2, COL5A1, ID1, AMOTL1, FKBP10, MESP1, …	1674	794	19229	1.64925	0.000957222	8.14729e-06		blood vessel development	GO:0001568	510	84	46.67	1.8	1.92e-06	0.00024
GO:0001655	2.70432e-05	GOTERM_BP_FAT	urogenital system development	63	3.41094	3.89152e-07	FOXA1, SIX1, AKR1B1, FMN1, FGF2, GLI3, AQP1, EDNRA, BMPER, TBC1D32, ADAMTS1, SIX2, SOX9, CD34, IL6R, TP63, DYNC2H1, MEF2C, MME, OSR1, MMP2, MAGI2, WNT5A, CYP7B1, MTSS1, PYGO1, AR, SFRP1, COL4A1, MMP17, YAP1, LAMA5, PLAG1, TMEM59L, PDGFB, LRP4, GATA3, ACAT1, ADAMTS16, PDGFD, PSAP, GPC3, GCNT4, JAG1, ANGPT1, KCNJ8, FOXF1, CPLANE1, ESR1, AGT, BICC1, SULF2, VEGFA, BMP2, VANGL2, NFIA, BCL2, AQP11, ID3…	1674	370	19229	1.95587	0.00361723	2.50771e-05		urogenital system development	GO:0001655	350	61	32.03	1.9	1.29e-05	0.00115
GO:0001666	0.00134402	GOTERM_BP_FAT	response to hypoxia	53	2.86952	3.50727e-05	RYR2, PLAT, RORA, HK2, AQP1, NPPC, EDNRA, MB, PLAU, PLEKHN1, CD34, EDN1, MMP2, AGTRAP, CYBA, SDHD, TGFBR3, SFRP1, MMP14, CLDN3, KCNMA1, PPARG, ADAM8, MGARP, BIRC2, DDR2, TLR2, RAMP2, CHRNA7, ITPR1, CXCR4, PTN, THBS1, HIF1A, NDRG1, DPP4, PDLIM1, STC2, UCP2, PTK2B, VHL, PPARGC1A, ARNT2, TGFB3, VEGFB, HIPK2, VEGFA, BMP2, CPEB1, BCL2, ATM, SCN2A, KCNK2	1674	337	19229	1.80654	0.27863	0.00124631		response to hypoxia	GO:0001666	277	51	25.35	2.01	1.9e-05	0.00158
GO:0001667	0.00163925	GOTERM_BP_FAT	ameboidal-type cell migration	70	3.78993	4.43611e-05	MESP1, ITGB4, FLT4, ITGB2, HSPB1, NR2E1, FGF2, PTPRG, AQP1, FGF7, EDNRA, BMPER, ARHGDIB, KDR, CCN3, SOX9, TIMP1, TNS1, SEMA6B, MEF2C, EDN1, WNT5A, OVOL2, ZEB2, CDH13, PPARG, ADTRP, DDR2, LAMA5, SEMA7A, GRN, SEMA3D, PDGFB, PIK3R3, PRCP, PTN, GATA3, THBS1, HIF1A, FUT1, DPP4, PDLIM1, GPC3, PTK2B, LPXN, PAK3, STARD13, JUN, CENPV, JUP, ANGPT1, EGF, NOS3, GADD45A, PLK2, TNFSF12, DAB2IP, WNT7A, AGT, VEG…	1674	490	19229	1.64098	0.338403	0.00152007		ameboidal-type cell migration	GO:0001667	201	38	18.39	2.07	0.000136	0.00757
GO:0001763	0.000457954	GOTERM_BP_FAT	morphogenesis of a branching structure	39	2.11153	1.01309e-05	FOXA1, YAP1, LAMA5, SHOX2, TMEM59L, SIX1, CELSR1, FGF2, GLI3, ADAMTS16, FGF7, EDNRA, MDK, SIX2, KDR, GPC3, SOX9, TP63, EDN1, MSX2, EGF, FOXF1, WNT5A, ESR1, AGT, NFATC4, TBX2, VEGFA, AR, BMP2, SFRP1, MMP14, COL4A1, ESRP2, BCL2, DCHS1, SPRY1, PGR, FGF13	1674	209	19229	2.14348	0.0900258	0.00042466		morphogenesis of a branching structure	GO:0001763	175	35	16.01	2.19	8.16e-05	0.00512
GO:0001764	0.00243209	GOTERM_BP_FAT	neuron migration	31	1.6784	7.43183e-05	GPM6A, NEXMIF, CEP85L, CXCR4, GATA3, CELSR1, NTN1, ADGRG1, RELN, MDK, DNER, TRIM46, NDN, SPOCK1, PRKG1, DRGX, FZD3, MEF2C, DCC, DAB2IP, VEGFA, TUBB2B, TUBB2A, LHX6, FAT3, FGF13, GAS6, ASTN1, CDK5R1, FGFR1, ADGRL3	1674	164	19229	2.1713	0.499465	0.00225527		neuron migration	GO:0001764	139	27	12.72	2.12	0.00098	0.0366
GO:0001775	0.00639437	GOTERM_BP_FAT	cell activation	140	7.57986	0.000236218	CSF2, SERPINE2, LOXL3, CBLB, PLAT, RORA, AHR, F11R, CLU, IL27RA, DOCK10, PYCARD, LGALS3, BMPER, UBASH3B, RASSF5, LEPR, SIRPA, IL12A, IL13RA2, B2M, IL6R, LMO1, MEF2C, SWAP70, WNT5A, F2R, IGFBP2, MR1, PSG9, SFRP1, ADAM8, PRKCQ, DGKI, CARD11, DGKH, STXBP1, TCF7, PDGFB, ILDR2, PIK3R3, GATA3, NDRG1, DPP4, CD79A, NLRP3, SLAMF7, TNFRSF14, TP53BP1, ST3GAL1, TNFSF18, WNT10B, XBP1, JUN, FOXF1, FZD8, NMI, C…	1674	1198	19229	1.34237	0.889188	0.00592949		cell activation	GO:0001775	700	92	64.05	1.44	0.00134	0.0464
GO:0001817	0.0531662	GOTERM_BP_FAT	regulation of cytokine production	99	5.36004	0.00345991	CSF2, RORA, F11R, CLU, IL27RA, PYCARD, RPS6KA5, C3AR1, SIRPA, IL12A, B2M, IL6R, CHID1, GBP5, IL1R1, WNT5A, F2R, CYBA, PSG9, SIGIRR, RNF125, RNF128, ADAM8, PRKCQ, CARD11, CSF1R, SEMA7A, CHRNA7, FBLN1, GATA3, NDRG2, HIF1A, INAVA, C3, NLRP3, TNFRSF14, XBP1, AFAP1L2, CADM1, TGFB3, HOMER2, SSC5D, NMI, CYRIB, NFATC4, BST2, CYLD, FERMT1, PTPRC, CD200, IL21, FLT4, CGAS, TNFAIP3, HSPB1, ARRB1, SPN, TRIM6,…	1674	861	19229	1.32079	1	0.0493009		regulation of cytokine production	GO:0001817	742	99	67.9	1.46	0.000589	0.0245
GO:0001822	0.00063589	GOTERM_BP_FAT	kidney development	52	2.81538	1.44105e-05	SIX1, AKR1B1, FMN1, FGF2, GLI3, AQP1, EDNRA, BMPER, TBC1D32, ADAMTS1, SIX2, SOX9, CD34, IL6R, DYNC2H1, MEF2C, MME, OSR1, MAGI2, WNT5A, MTSS1, PYGO1, SFRP1, MMP17, YAP1, LAMA5, TMEM59L, PDGFB, LRP4, GATA3, ACAT1, ADAMTS16, PDGFD, GPC3, GCNT4, JAG1, ANGPT1, KCNJ8, CPLANE1, AGT, BICC1, SULF2, VEGFA, BMP2, VANGL2, BCL2, AQP11, ID3, SPRY1, DCHS1, SIM1, TP73	1674	318	19229	1.87835	0.125578	0.000589659		kidney development	GO:0001822	299	49	27.36	1.79	0.000394	0.0178
GO:0001932	6.35627e-07	GOTERM_BP_FAT	regulation of protein phosphorylation	199	10.7742	3.95902e-09	PID1, CCNH, CBLB, ADARB1, HERC5, RPS6KA6, RPS6KA5, UBASH3B, KDR, IL12A, SOX9, CDON, MEF2C, MAPK8IP2, MAPK8IP3, DKK1, BTC, AR, SFRP1, GAREM1, CLDN3, PRKAR1B, NHLRC1, ATF3, NECAB2, PDGFB, LPAR1, PIK3R3, TGFA, C3, GJC2, MRNIP, PRKAR2B, PDGFD, PDGFC, INPP5J, SFN, PPARGC1A, TNFSF18, HEXIM1, JUN, AFAP1L2, XBP1, GADD45A, FZD8, ABCA7, GDF5, GADD45G, CYLD, PKIB, PKIA, CCDC88C, ATM, CCNJL, TP73, IL21, CDKN…	1674	1529	19229	1.49502	3.68657e-05	5.89416e-07		regulation of protein phosphorylation	GO:0001932	1105	159	101.11	1.57	2.01e-07	3.28e-05
GO:0001933	0.000874647	GOTERM_BP_FAT	negative regulation of protein phosphorylation	67	3.6275	2.07718e-05	CDKN1A, PID1, PTPRQ, TNFAIP3, HSPB1, ARRB1, CBLB, ADARB1, PTPRH, IPO7, IPO5, PYCARD, RGS4, HHEX, RPS6KA6, UBASH3B, SIRPA, PMEPA1, CHP1, SH3GL2, DACT1, DKK1, DUSP9, SFRP1, GPRC5A, PRKAR1B, MYADM, PPARG, ATF3, PRKN, RGS14, FBLN1, PRR5L, NDRG2, PPM1E, CAMK2N1, PRKAR2B, CAMK2N2, INPP5J, SH3BP5, SFN, PPARGC1A, GBP1, SNCA, HEXIM1, PTPN1, JUN, XBP1, ANGPT1, GADD45A, DAB2IP, ABCA7, SORL1, AGT, EFNA1, P2R…	1674	452	19229	1.7027	0.175872	0.000811058		negative regulation of protein phosphorylation	GO:0001933	322	55	29.46	1.87	4.89e-05	0.00341
GO:0001934	1.41306e-05	GOTERM_BP_FAT	positive regulation of protein phosphorylation	142	7.68814	1.77215e-07	CSF2, NRK, CLU, FGF2, PYCARD, FGF7, RPS6KA5, BMPER, LEPR, PIM1, KDR, IL12A, SOX9, IL6R, CDON, MEF2C, WNT5A, F2R, MAPK8IP2, MAPK8IP3, DKK1, CLIP3, BTC, AR, CLDN3, GAREM1, ADAM8, TNIK, ADTRP, NECAB2, CSF1R, SEMA7A, CEMIP, SHC2, CHRNA7, PDGFB, LPAR1, PIK3R3, TGFA, ADRB2, INAVA, C3, SDCBP, MRNIP, PDGFD, PDGFC, TNFRSF14, MAP2K6, TNFSF18, XBP1, JUN, AFAP1L2, GADD45A, TGFB3, TNK2, FZD8, ABCA7, GDF5, GAD…	1674	1060	19229	1.53881	0.00164886	1.31033e-05		positive regulation of protein phosphorylation	GO:0001934	748	105	68.45	1.53	6.72e-05	0.00437
GO:0001944	1.41306e-05	GOTERM_BP_FAT	vasculature development	118	6.38874	1.77543e-07	RNH1, RORA, AHR, SAT1, FGF2, AQP1, EDNRA, BMPER, LEPR, C3AR1, KDR, IL12A, CCN3, SLC12A6, IL6R, DYNC2H1, MEF2C, OSR1, WNT5A, HSPG2, OVOL2, SFRP1, STIM1, COL4A1, ADAM8, ADTRP, CHRNA7, PDGFB, PIK3R3, TGFA, HIF1A, FUT1, C3, ADGRG1, CALD1, PDGFD, STARD13, XBP1, JUN, EGR2, JAG1, JUP, GADD45A, FOXF1, PLK2, TNFSF12, MCAM, PDE2A, FZD8, CPLANE1, NFATC4, EFNA1, COL1A1, PTPRB, COL1A2, COL5A1, ID1, AMOTL1, FK…	1674	839	19229	1.61555	0.00165191	1.31033e-05		vasculature development	GO:0001944	532	85	48.68	1.75	5.88e-06	0.000607
GO:0001961	0.00879482	GOTERM_BP_FAT	positive regulation of cytokine-mediated signaling pathway	15	0.812128	0.000352512	PRKN, CD74, EDN1, USP27X, IL1R1, WNT5A, NLRC5, CXCR4, HIF1A, TRIM6, CASP4, IRF7, GAS6, IKBKE, TRIM44	1674	58	19229	2.97074	0.962491	0.00815542		positive regulation of cytokine-mediated signaling pathway	GO:0001961	57	16	5.22	3.07	0.000296	0.0142
GO:0002009	8.53824e-07	GOTERM_BP_FAT	morphogenesis of an epithelium	89	4.81862	5.86821e-09	TRIM71, FOXA1, MESP1, RYR2, SPEF1, TGFB1I1, SIX1, FMN1, CELSR1, FGF2, CELSR3, GLI3, FGF7, EDNRA, OPHN1, MDK, SALL4, SIX2, KDR, ITGAX, SOX9, BBS5, TEAD2, TP63, DACT1, KDM6A, MEF2C, EDN1, MSX2, LMO4, OSR1, MMP2, FST, MAGI2, WNT5A, ARHGEF19, RHOC, CYP7B1, DKK1, MTSS1, OVOL2, AR, SFRP1, MMP14, COL4A1, ESRP2, PGR, SHANK3, CD44, YAP1, CSF1R, LAMA5, BRSK2, INTU, TMEM59L, CXCR4, GATA3, HIF1A, NTN1, ADAMT…	1674	540	19229	1.8932	5.46432e-05	7.91749e-07		morphogenesis of an epithelium	GO:0002009	459	77	42	1.83	2.76e-06	0.000333
GO:0002062	0.00295231	GOTERM_BP_FAT	chondrocyte differentiation	24	1.2994	9.49849e-05	WNT10B, ECM1, MEF2C, PKDCC, COL27A1, MSX2, OSR1, SHOX2, WNT7A, GDF5, HIF1A, PTHLH, GLI3, SULF2, RFLNA, SCUBE2, NPPC, BMP2, SNX19, SIX2, CCN3, SOX9, NKX3-2, SOX5	1674	113	19229	2.43969	0.587096	0.00273767		chondrocyte differentiation	GO:0002062	85	20	7.78	2.57	0.000509	0.0221
GO:0002064	0.00855909	GOTERM_BP_FAT	epithelial cell development	39	2.11153	0.000337796	FOXA1, YAP1, CDKN1A, B4GALT1, ARHGEF26, PDGFB, AKR1B1, CXCR4, F11R, HIF1A, EDNRA, KDR, HYDIN, FLNB, SFN, SOX9, S1PR2, NKX3-2, PDZD7, TP63, GSTM3, JAG1, WHRN, MAGI2, RDX, PDE2A, WNT5A, WNT7A, ESR1, FOSL2, VEGFA, TJP1, AR, CLDN3, FSHR, CCDC88C, MYADM, PGR, TJP3	1674	245	19229	1.82852	0.95698	0.00793682		epithelial cell development	GO:0002064	191	35	17.48	2	0.000393	0.0178
GO:0002682	0.00295231	GOTERM_BP_FAT	regulation of immune system process	186	10.0704	9.5039e-05	LOXL3, CBLB, RORA, AHR, CXCL14, CLU, PVR, IL27RA, PYCARD, HERC5, LGALS3, UBASH3B, RASSF5, C1RL, PIM1, C3AR1, KDR, SIRPA, IL12A, CCN3, SOX9, IL13RA2, B2M, IL6R, LMO1, PIAS3, GBP5, MEF2C, IL1R1, SWAP70, WNT5A, IGFBP2, MTUS1, TRAFD1, CYBA, MR1, PSG9, SFRP1, AZGP1, CACNB4, RNF125, PLPP4, SERPING1, ADAM8, PRKCQ, ADTRP, NBL1, CARD11, CFD, CSF1R, SEMA7A, STXBP1, TCF7, HTRA1, ILDR2, TNFRSF11B, GATA3, HIF…	1674	1636	19229	1.30596	0.587304	0.00273767		regulation of immune system process	GO:0002682	1520	186	139.09	1.34	0.000158	0.00856
GO:0002683	0.037786	GOTERM_BP_FAT	negative regulation of immune system process	70	3.78993	0.00222772	LOXL3, TNFAIP3, CBLB, AHR, GLI3, IL27RA, SPN, LGALS3, UBASH3B, MDK, RASSF5, CCN3, SOX9, IL13RA2, PIAS3, KLF13, PVRIG, RHBDF2, TRAFD1, SERPINB9, SFRP1, GAL, RNF125, PSMA1, OAS1, SERPING1, PDE5A, PPARG, CD47, ADTRP, SMPDL3B, RAB7B, NBL1, GRN, ZBTB46, LRRC17, HTRA1, NLRC5, ILDR2, TNFRSF11B, THBS1, DPP4, CNN2, GPNMB, IFI16, HLX, PTK2B, LPXN, TNFRSF14, CD59, STAT6, GBP1, TNFSF18, H4C8, CD74, IL33, ANG…	1674	562	19229	1.43075	1	0.0350389		negative regulation of immune system process	GO:0002683	434	65	39.71	1.64	0.000407	0.0182
GO:0002685	3.99931e-05	GOTERM_BP_FAT	regulation of leukocyte migration	46	2.49053	5.92682e-07	CSF1R, ECM1, CXCL8, PTAFR, PTN, CXCL14, THBS1, FUT4, IL27RA, DPP4, SPN, CNN2, PYCARD, LGALS3, MDK, PDGFD, C3AR1, RAC2, PTK2B, IL12A, CCN3, TNFRSF14, S100A14, IL6R, TNFSF18, CD74, IL33, EDN1, CAMK1D, CCL20, IL1R1, SWAP70, WNT5A, MTUS1, VEGFB, VEGFA, KITLG, MMP14, ADAM8, CD47, ADTRP, ZP3, GAS6, NBL1, CHST2, CD200	1674	239	19229	2.21086	0.00550385	3.70856e-05		regulation of leukocyte migration	GO:0002685	232	49	21.23	2.31	1.09e-06	0.000145
GO:0002687	1.7152e-05	GOTERM_BP_FAT	positive regulation of leukocyte migration	36	1.94911	2.32082e-07	CSF1R, CXCL8, PTAFR, PTN, CXCL14, THBS1, FUT4, SPN, PYCARD, LGALS3, MDK, PDGFD, C3AR1, RAC2, PTK2B, IL12A, TNFRSF14, S100A14, IL6R, TNFSF18, CD74, EDN1, CAMK1D, CCL20, IL1R1, SWAP70, WNT5A, VEGFB, VEGFA, KITLG, MMP14, ADAM8, CD47, ZP3, GAS6, CHST2	1674	159	19229	2.6008	0.00215881	1.5905e-05		positive regulation of leukocyte migration	GO:0002687	152	37	13.91	2.66	1e-06	0.000137
GO:0002688	0.0098981	GOTERM_BP_FAT	regulation of leukocyte chemotaxis	25	1.35355	0.000410295	CSF1R, CXCL8, PTN, CXCL14, THBS1, DPP4, MDK, C3AR1, RAC2, PTK2B, IL12A, CCN3, S100A14, IL6R, TNFSF18, CD74, EDN1, CAMK1D, SWAP70, WNT5A, MTUS1, VEGFB, VEGFA, GAS6, NBL1	1674	132	19229	2.17554	0.978104	0.00917849		regulation of leukocyte chemotaxis	GO:0002688	129	26	11.8	2.2	0.000643	0.0261
GO:0002690	0.0076873	GOTERM_BP_FAT	positive regulation of leukocyte chemotaxis	21	1.13698	0.000293887	TNFSF18, CD74, CSF1R, EDN1, CXCL8, CAMK1D, SWAP70, WNT5A, VEGFB, PTN, CXCL14, THBS1, VEGFA, MDK, C3AR1, RAC2, PTK2B, IL12A, S100A14, GAS6, IL6R	1674	99	19229	2.43661	0.935241	0.00712841		positive regulation of leukocyte chemotaxis	GO:0002690	100	22	9.15	2.4	0.000752	0.0294
GO:0003007	0.00119394	GOTERM_BP_FAT	heart morphogenesis	45	2.43638	3.04967e-05	MESP2, YAP1, MESP1, RYR2, SHOX2, CHD7, SIX1, GATA3, HIF1A, FGFRL1, TMEM100, EDNRA, FLRT2, ADAMTS1, PIM1, SOX9, BBS5, TEAD2, KDM6A, JUN, MEF2C, EDN1, DNAH11, JAG1, MSX2, NOS3, FOXF1, TPM1, SETDB2, WNT5A, NPY1R, MICAL2, DKK1, TBX2, VEGFA, OVOL2, TGFBR3, EFNA1, BMP2, VANGL2, COL5A1, CPE, DCHS1, SPRY1, ALPK2	1674	268	19229	1.92876	0.247226	0.00110714		heart morphogenesis	GO:0003007	249	43	22.78	1.89	0.000268	0.0131
GO:0003008	0.0271511	GOTERM_BP_FAT	system process	240	12.994	0.00143165	CYFIP1, SERPINE2, RAX, ADARB1, F11R, LCTL, AQP1, EDNRA, C3AR1, CCN3, SOX9, HMCN1, B2M, GAMT, PRKCG, MEF2C, ANK2, MAPK8IP2, DKK1, BTC, AR, AZGP1, PRKAR1B, MYL1, MAP1A, SERPING1, PTGES, AARS1, SLC45A2, CRACD, TMEM63C, SHOX2, PDGFB, GATA3, HIF1A, ADAMTS16, PRKAR2B, OTOG, ATP6V0A4, KCNN4, PPARGC1A, SCN3A, TRPM3, WNT10B, JUN, EGR2, DNAH11, DTNA, JUP, DMPK, HOMER2, PLK2, MCAM, PDE2A, ABCA4, LRRN4, ABCA…	1674	2297	19229	1.20019	0.999998	0.0251771		system process	GO:0003008	2079	241	190.24	1.27	0.000364	0.0165
GO:0003012	0.00410124	GOTERM_BP_FAT	muscle system process	66	3.57336	0.00014126	RYR2, SETD3, LMOD1, ADRA1B, LTB4R, RGS4, EDNRA, SGCD, MB, PDE4B, SPX, ANKRD2, PRKG1, GAMT, EDN1, TRPC3, GSTO1, TPM1, F2R, ANK2, ABCC9, CYBA, TNFRSF1B, ADRA2A, SELENON, MYH3, MYL1, TNNT1, KCNMA1, PDE5A, PPARG, UTRN, SCN4B, DSC2, CAMK2D, PTAFR, CXCR4, CACNA1D, ATP1A2, ADRB2, ATP1A1, CKMT2, CALD1, ORMDL3, P2RY1, SCN7A, PPARGC1A, KCNJ2, MAP2K6, DTNA, JUP, KCNJ8, DMPK, NOS3, HTR1D, VEGFB, FBXO32, TPCN…	1674	472	19229	1.60621	0.731661	0.00380307		muscle system process	GO:0003012	282	45	25.8	1.74	0.00117	0.042
GO:0003013	0.000118682	GOTERM_BP_FAT	circulatory system process	83	4.49377	2.06861e-06	KCNK6, RYR2, CELF2, CHD7, ADRA1B, F11R, RGS4, NPPC, EDNRA, SGCD, PDE4B, C3AR1, SPX, CD34, PRKG1, EDN1, MME, GSTO1, MMP2, TPM1, ITGA1, F2R, TBC1D8, NPY1R, AGTRAP, ANK2, ABCC9, CYBA, NAV2, RENBP, ADRA2A, AR, MYL1, FSHR, SCNN1A, KCNMA1, SERPING1, PDE5A, PPARG, GAS6, SCN4B, DSC2, YAP1, RAMP2, CAMK2D, NPR2, SHOX2, PTAFR, PDGFB, CXCR4, ATP1A3, CACNA1D, PRCP, ATP1A2, ADRB2, ATP1A1, ADAMTS16, HRH1, CAMK2…	1674	561	19229	1.69948	0.0190786	0.000110053		circulatory system process	GO:0003013	498	89	45.57	1.95	3.92e-08	7.89e-06
GO:0003073	0.023862	GOTERM_BP_FAT	regulation of systemic arterial blood pressure	21	1.13698	0.00119925	KCNK6, EDN1, MME, NOS3, TPM1, OR51E2, F2R, PDGFB, PRCP, CYBA, NAV2, ADRB2, ADRA1B, CORO2B, AGT, ADAMTS16, AR, CAMK2N1, FSHR, SPX, GAS6	1674	110	19229	2.19295	0.999986	0.0221271		regulation of systemic arterial blood pressure	GO:0003073	100	21	9.15	2.29	0.00136	0.0469
GO:0006469	0.00387107	GOTERM_BP_FAT	negative regulation of protein kinase activity	39	2.11153	0.000130117	CDKN1A, RGS14, PTPRQ, TNFAIP3, HSPB1, CBLB, ADARB1, PTPRH, IPO7, PPM1E, IPO5, RGS4, PYCARD, HHEX, UBASH3B, PRKAR2B, CAMK2N1, CAMK2N2, SH3BP5, CHP1, SFN, SNCA, HEXIM1, PTPN1, GADD45A, DAB2IP, DUSP9, SORL1, AGT, PKIB, BMP2, SFRP1, PTPRB, GPRC5A, PTPRC, PRKAR1B, PKIA, SPRY1, PPARG	1674	234	19229	1.91448	0.702316	0.00358964		negative regulation of protein kinase activity	GO:0006469	207	40	18.94	2.11	6.47e-05	0.00425
GO:0006486	0.0175108	GOTERM_BP_FAT	protein glycosylation	40	2.16567	0.000816118	DPAGT1, GALNT12, GALNT14, GAL3ST1, B4GALT1, GALNT16, GALNT18, TMTC1, GXYLT2, FUT1, FUT4, TRAK2, SERP2, EXTL1, MAN2A1, B3GALT1, GCNT2, MAN1C1, CHP1, ST3GAL6, GCNT4, LARGE2, ST3GAL1, GALNT7, B3GALNT1, GALNT6, ALG8, GALNT5, ST6GAL2, ALG9, ST8SIA1, VEGFB, GBGT1, DPY19L2, B3GNT5, MGAT4A, TET3, STT3A, AQP11, B4GALT4	1674	265	19229	1.73387	0.999501	0.0162377		protein glycosylation	GO:0006486	220	38	20.13	1.89	0.000621	0.0254
GO:0006811	4.97108e-08	GOTERM_BP_FAT	ion transport	231	12.5068	2.18873e-10	SERPINE2, SLC23A1, AQP1, NIPAL4, LGALS3, EDNRA, UBASH3B, FTH1, NIPAL2, NIPAL3, SLC12A6, B2M, SLCO1B3-SLCO1B7, MEF2C, CPT1A, SLC6A17, SLC6A16, ANK2, MAPK8IP2, RBP7, PLPP4, HECW2, CLNS1A, PTGES, GPM6A, SLC22A3, RRAD, TMEM63C, STXBP1, PDGFB, MGST1, CBARP, CYB5R2, CYP27B1, TRPM2, NKAIN4, CRACR2B, GJC2, STC2, ATP6V0A2, ATP6V0A4, KCNN4, PPARGC1A, SCN3A, TRPM3, DMPK, HOMER2, ABCA4, ABCA7, SLC16A10, CP, …	1674	1780	19229	1.49071	2.03814e-06	4.60967e-08		ion transport	GO:0006811	1202	174	109.99	1.58	2.86e-08	5.9e-06
GO:0006812	1.06177e-06	GOTERM_BP_FAT	cation transport	170	9.20411	8.20955e-09	STEAP3, CSF2, SERPINE2, ATP8A1, NDUFA12, SLC23A1, NALF2, FGF2, AQP1, NIPAL4, RGS4, LGALS3, EDNRA, HEPHL1, UBASH3B, FTH1, NIPAL2, NIPAL3, CHP1, SLC25A42, SLC12A6, B2M, KCNH1, KCNH3, MEF2C, SLC6A17, SLC30A3, SLC6A16, KCNH8, OSR1, F2R, ANK2, CYBA, SDHD, MAPK8IP2, GEM, SELENON, CACNB4, PLPP4, STIM1, HECW2, SCNN1A, UTRN, GPM6A, SLC22A3, CEMIP, TMEM63C, RRAD, CHRNA7, HPCA, PDGFB, ITPR1, SLC41A1, CACNA1…	1674	1268	19229	1.54004	7.64444e-05	9.84576e-07		cation transport	GO:0006812	854	124	78.15	1.59	2.86e-06	0.00034
GO:0006816	0.000286035	GOTERM_BP_FAT	calcium ion transport	69	3.73579	5.71332e-06	RYR2, CHD7, NALF2, FGF2, RYR3, LGALS3, EDNRA, UBASH3B, PDE4B, EDN1, TRPC3, TRPC4, GSTO1, F2R, ANK2, CYBA, ADRA2A, GEM, SELENON, CACNB4, PLPP4, STIM1, RASA3, GAS6, GPM6A, RAMP2, CAMK2D, CEMIP, CATSPER2, RRAD, CHRNA7, HPCA, CAMK2A, PDGFB, ITPR1, PKD1L1, CACNA1D, ATP1A2, ITPR3, AKAP5, NALCN, CBARP, CACNG6, CYP27B1, TRPM2, CACNG8, GJC2, CRACR2B, STC2, PTK2B, KCNN4, TRPM3, SNCA, MCOLN3, EGF, NOS3, HOM…	1674	452	19229	1.75352	0.0518121	0.00026524		calcium ion transport	GO:0006816	246	43	22.51	1.91	0.000237	0.0119
GO:0006820	0.0115529	GOTERM_BP_FAT	anion transport	82	4.43963	0.000491295	GABRB3, CLIC6, ATP8A1, SLC23A1, SLC2A3, RGS4, TNFAIP8L3, SLC26A11, SPX, SLC25A42, SLC12A6, SLC37A4, ABCC3, ABCC4, SLC2A14, CPT1A, EDN1, SLC6A17, SLC2A10, TRPC4, OSR1, ANO9, PLA2G4A, ABCC9, ANO2, SLCO1C1, RBP7, CACNB4, SLC7A7, CLNS1A, PITPNM3, PPARG, CD47, SLC27A5, XPR1, PTGES, ABCG2, SLC22A3, SLC47A1, SLC43A2, STXBP1, SLC43A1, PTAFR, MGST1, ATP1A2, ATP10A, SLC1A4, SLC1A5, THBS1, CYB5R2, SLCO1B1, …	1674	645	19229	1.46034	0.989705	0.010713		anion transport	GO:0006820	446	64	40.81	1.57	0.00116	0.0418
GO:0006915	1.10603e-07	GOTERM_BP_FAT	apoptotic process	246	13.3189	5.93874e-10	ADARB1, IFIT3, IL27RA, AQP1, LGALS3, EDNRA, EVA1A, RASSF5, RASSF6, PDK4, KDR, IL12A, SOX9, TP63, PRKCG, MEF2C, UNC5A, MAPK8IP2, MAPK8IP3, DKK1, BTC, AR, SFRP1, CLDN7, PRKCQ, ATF3, AARS1, STXBP1, LPAR1, PIK3R3, TGFA, GATA3, HIF1A, PCBP4, PTPMT1, FIGNL1, TP53BP2, SFN, S100A14, PPARGC1A, ST3GAL1, TNFSF18, WNT10B, GSDMB, JUN, FZD3, XBP1, CADM1, DMPK, GADD45A, PLK2, TNFSF12, GDF5, GADD45G, NFATC4, MLL…	1674	1944	19229	1.45358	5.53014e-06	1.02562e-07		apoptotic process	GO:0006915	1033	139	94.52	1.47	2.87e-05	0.00226
GO:0006935	1.47249e-06	GOTERM_BP_FAT	chemotaxis	100	5.41419	1.24922e-08	CYFIP1, CXCL14, FGF2, LGALS3, EDNRA, FGF7, RPS6KA5, OPHN1, PLAU, CCRL2, C3AR1, KDR, IL12A, CCN3, IL6R, SEMA6B, EPHA5, EPHA6, UNC5A, SWAP70, WNT5A, MTUS1, ADAM8, PRKCQ, NBL1, CSF1R, SEMA7A, EPHA10, PDGFB, LPAR1, GATA3, DPP4, TRPM2, HRH1, FLRT2, PDGFD, S100A14, TNFSF18, VASP, FZD3, EGR2, EFNA1, LHX2, FES, FGFR1, TENM2, CXCL8, ITGB2, HSPB1, LAMC2, CXCL1, CXCL2, GLI3, MYPN, SPN, MDK, BOC, PDE4B, RAC2…	1674	642	19229	1.78923	0.00011632	1.36544e-06		chemotaxis	GO:0006935	518	83	47.4	1.75	6.41e-06	0.000652
GO:0006936	0.00241913	GOTERM_BP_FAT	muscle contraction	54	2.92366	7.30001e-05	RYR2, SETD3, LMOD1, ADRA1B, LTB4R, EDNRA, SGCD, MB, PDE4B, SPX, ANKRD2, PRKG1, GAMT, EDN1, GSTO1, TPM1, F2R, ANK2, ABCC9, ADRA2A, MYH3, MYL1, TNNT1, KCNMA1, PDE5A, UTRN, SCN4B, DSC2, CAMK2D, PTAFR, CXCR4, CACNA1D, ATP1A2, ADRB2, ATP1A1, CKMT2, CALD1, ORMDL3, SCN7A, KCNJ2, MAP2K6, DTNA, JUP, KCNJ8, DMPK, HTR1D, VEGFB, TPCN2, AGT, SULF2, TBX2, EHD3, SLC6A8, FGF13	1674	355	19229	1.7473	0.493282	0.00224326		muscle contraction	GO:0006936	230	39	21.05	1.85	0.000789	0.0306
GO:0007010	0.000280429	GOTERM_BP_FAT	cytoskeleton organization	182	9.85382	5.56744e-06	MAP10, CYFIP1, WASHC5, ODAD2, NRK, FAM107A, CELSR1, F11R, AQP1, PYCARD, FGF7, BAIAP2L1, OPHN1, ARHGDIB, COTL1, CEP250, CHP1, SOX9, HMCN1, NCKAP5, ARPIN, EPHA5, DNAAF3, SWAP70, ACTN1, TPM1, KRT7, ANK2, EML1, CLIP3, CLIP2, SFRP1, CLDN3, KIAA1614, MAP1A, MAP7D2, MYADM, TNIK, HOATZ, UTRN, CSF1R, BRSK2, CRACD, RHOBTB3, LPAR1, ARL2, SLAIN1, CNN2, TRPM2, UGT8, SDCBP, STRIP2, ESPNL, CALD1, MAP2, FIGNL1, …	1674	1520	19229	1.3754	0.0505232	0.000260041		cytoskeleton organization	GO:0007010	1240	151	113.47	1.33	0.000956	0.036
GO:0007155	7.23116e-17	GOTERM_BP_FAT	cell adhesion	247	13.373	8.63555e-21	SERPINE2, NEXMIF, COL12A1, CBLB, F11R, FGFRL1, IL27RA, LGALS3, BAIAP2L1, UBASH3B, KDR, IL12A, CCN3, SOX9, HMCN1, B2M, CDON, ACTN1, PSG2, PSG9, AZGP1, SFRP1, CLDN3, NINJ2, CLDN7, AKIP1, PRKCQ, ASTN1, STXBP1, PDGFB, GATA3, FLRT2, SLAMF7, TNFSF18, NTNG1, WNT10B, XBP1, JAG1, JUP, CADM1, CADM2, LRRN2, FOXF1, MCAM, RDX, COL1A1, FERMT1, PCDHGA12, PCDHB2, ID1, FAT3, DCHS1, ATM, FXYD5, CD200, IL21, SRPX, …	1674	1585	19229	1.79007	8.04143e-17	6.70544e-17		cell adhesion	GO:0007155	969	164	88.67	1.85	2.58e-12	1.84e-09
GO:0007156	1.7129e-05	GOTERM_BP_FAT	homophilic cell adhesion via plasma membrane adhesion molecules	38	2.05739	2.29932e-07	TENM3, CLSTN2, PCDHGB5, CLSTN3, PCDHGB3, PCDHGB2, CELSR1, PVR, CELSR3, MYPN, TRO, CDH1, HMCN1, PCDHAC2, MPZL2, PCDHGA6, PCDHGA5, CADM1, PCDHGC5, CADM2, PCDH7, PCDHGC3, VSTM2L, PCDHA12, PCDHB10, PCDHGA9, SDK1, PCDHGA12, PCDHB2, CDHR1, PCDHB16, CDH13, CDHR4, DCHS1, FAT3, CDH17, DSC2, DSC3	1674	173	19229	2.52312	0.00213883	1.58837e-05		homophilic cell adhesion via plasma membrane adhesion molecules	GO:0007156	170	39	15.56	2.51	1.92e-06	0.000242
GO:0007162	0.0247006	GOTERM_BP_FAT	negative regulation of cell adhesion	45	2.43638	0.00126261	SERPINE2, NEXMIF, PDE3B, LOXL3, FAM107A, ADAM22, ILDR2, FBLN1, CBLB, THBS1, GLI3, SPN, LGALS3, C1QTNF1, GPNMB, UBASH3B, HLX, MDK, CDH1, ARHGDIB, GCNT2, SPOCK1, LPXN, TNFRSF14, GBP1, PRKG1, TNFSF18, CD74, JAG1, ANGPT1, MMP2, SWAP70, RDX, CORO2B, VEGFA, COL1A1, BMP2, MMP14, PTPRC, CLDN7, MYADM, CDH13, PDE5A, FXYD5, ADTRP	1674	316	19229	1.63579	0.999992	0.0229048		negative regulation of cell adhesion	GO:0007162	290	47	26.54	1.77	0.000677	0.0272
GO:0007166	2.02694e-08	GOTERM_BP_FAT	cell surface receptor signaling pathway	349	18.8955	7.593e-11	CYFIP1, PID1, SERPINE2, CBLB, FGFRL1, IL27RA, LGALS3, EDNRA, RPS6KA5, UBASH3B, PDK4, C3AR1, KDR, IL12A, CCN3, SOX9, SAMD12, TP63, WLS, CDON, DYNC2H1, EPHA5, MEF2C, EPHA6, UNC5A, IL1R1, INSYN1, MAPK8IP2, DKK1, OVOL2, PSG9, BTC, SIGIRR, AR, SFRP1, GAREM1, PLPP4, PRKAR1B, PRKCQ, ALPK2, NBL1, ATF3, CFD, NECAB2, GRB7, INTU, EPHA10, SHOX2, PDGFB, PIK3R3, TGFA, GATA3, RTF1, HIF1A, C3, CD79A, FLRT2, PDGF…	1674	2921	19229	1.37245	7.0706e-07	1.87958e-08		cell surface receptor signaling pathway	GO:0007166	2174	275	198.93	1.38	2.14e-07	3.42e-05
GO:0007167	3.18863e-05	GOTERM_BP_FAT	enzyme linked receptor protein signaling pathway	135	7.30915	4.6416e-07	CYFIP1, PID1, CBLB, PLAT, FGF2, FGFRL1, NPPC, FGF7, RPS6KA5, BMPER, UBASH3B, PDK4, KDR, IL12A, CCN3, SOX9, SAMD12, EPHA5, EPHA6, MSX2, FST, WNT5A, MAGI2, DKK1, OVOL2, PSG9, BTC, DOK1, AR, SFRP1, GAREM1, COL4A1, COL4A6, PRKCQ, NBL1, FBN2, GRB7, CSF1R, SHC2, EPHA10, NPR2, HTRA1, PDGFB, PIK3R3, TGFA, GATA3, ADRB2, HIF1A, SDCBP, FLRT2, PDGFD, PDGFC, HIVEP1, NDN, LPXN, FAM83A, XBP1, JUN, AFAP1L2, TGFB…	1674	1012	19229	1.53234	0.00431294	2.95681e-05		enzyme-linked receptor protein signaling pathway	GO:0007167	640	98	58.56	1.67	5.24e-06	0.000551
GO:0007169	8.93356e-05	GOTERM_BP_FAT	transmembrane receptor protein tyrosine kinase signaling pathway	92	4.98105	1.44863e-06	TRIM71, CEP57, CYFIP1, PID1, FLT3, FLT4, HSPB1, PLAT, CBLB, FGF2, FGFRL1, PTPRG, HHEX, FGF7, RPS6KA5, ADAMTS3, UBASH3B, PDK4, KDR, IL12A, SOX9, SAMD12, EPHA5, EPHA6, MMP2, RHBDF2, WNT5A, ITGA1, NGF, ADRA2A, MTSS1, VAV1, BTC, DOK1, CNKSR1, AR, GPRC5A, GAREM1, COL4A1, COL4A6, CDH13, PRKCQ, DDR2, CSF1R, GRB7, SHC2, RGS14, EPHA10, PDGFB, NEDD9, PIK3R3, TGFA, ADRB2, GATA3, THBS1, HIF1A, NTF4, FLRT2, P…	1674	636	19229	1.66162	0.0133991	8.28407e-05		transmembrane receptor protein tyrosine kinase signaling pathway	GO:0007169	424	69	38.8	1.78	2.41e-05	0.00195
GO:0007264	0.000102164	GOTERM_BP_FAT	small GTPase mediated signal transduction	71	3.84407	1.72248e-06	CYFIP1, CDKN1A, DOCK3, RASGRF2, C15ORF62, ARRB1, CELSR1, F11R, FGF2, DOCK10, RAB42, PSD2, RASGEF1A, OPHN1, RASGEF1B, ARHGDIB, RAC2, CHP1, CDON, ARHGEF12, RASA4B, SH2D3A, F2R, RHOF, RHOC, NGF, RHOD, ADRA2A, ARFGAP1, VAV1, TIAM2, DOK1, CNKSR1, MRAS, RASA3, ALS2, RASA4, CDH13, RAB38, DOCK2, DGKI, CDC42SE1, RRAD, RHOBTB3, LPAR1, RASGRP2, NTN1, SDCBP, ADGRG1, RELN, EPS8L2, STARD13, JUN, HACE1, IQSEC2,…	1674	454	19229	1.7964	0.0159118	9.47367e-05		small GTPase mediated signal transduction	GO:0007264	270	50	24.71	2.02	1.63e-05	0.00139
GO:0007265	0.00893583	GOTERM_BP_FAT	Ras protein signal transduction	52	2.81538	0.00036273	CYFIP1, CDKN1A, RASGRF2, C15ORF62, ARRB1, CELSR1, F11R, FGF2, RAB42, PSD2, RASGEF1A, OPHN1, RASGEF1B, ARHGDIB, RAC2, ARHGEF12, RASA4B, F2R, NGF, RHOD, ADRA2A, ARFGAP1, DOK1, CNKSR1, MRAS, RASA3, ALS2, RASA4, CDH13, DGKI, CDC42SE1, LPAR1, RASGRP2, NTN1, SDCBP, ADGRG1, EPS8L2, STARD13, JUN, HACE1, IQSEC2, PLK2, LIMK1, RDX, DAB2IP, USP28, KITLG, COL1A2, RAB9A, SPRY1, RGL3, F2RL2	1674	360	19229	1.65921	0.965896	0.00828617		Ras protein signal transduction	GO:0007265	194	34	17.75	1.92	0.00103	0.0378
GO:0007267	1.33519e-08	GOTERM_BP_FAT	cell-cell signaling	219	11.8571	4.01473e-11	CYFIP1, SERPINE2, ADARB1, AQP1, EDNRA, GPR176, OPHN1, CCN3, SOX9, BSN, SLC12A6, TP63, WLS, PRKCG, EPHA5, VPS18, MEF2C, CPT1A, INSYN1, ANK2, MAPK8IP2, DKK1, AR, SFRP1, PRKAR1B, MAP1A, ALPK2, STXBP1, LHB, PDGFB, GATA3, RTF1, HIF1A, C3, TRPM2, SYNGR1, GJC2, NPBWR1, PCK2, TNFSF18, WNT10B, FZD3, EGR2, DTNA, JUP, DMPK, PLK2, FZD8, SLC16A10, GDF5, NFATC4, GRIN2D, COL1A1, CYLD, FERMT1, GRIN3A, VANGL2, PC…	1674	1635	19229	1.53861	3.73852e-07	1.23812e-08		cell-cell signaling	GO:0007267	1083	149	99.1	1.5	4.97e-06	0.00053
GO:0007292	0.000352249	GOTERM_BP_FAT	female gamete generation	31	1.6784	7.26286e-06	WASHC5, IHO1, HEXB, CGB7, NPR2, MEI4, PLAT, CGB3, PTN, NPPC, EDNRA, MDK, ADAMTS1, MEIOC, PTK2B, EDN1, PAQR7, NPM2, NOS3, MMP2, ZFY, ETV6, FSHR, DMC1, PDE3A, BCL2, MMP19, PDE5A, ATM, PGR, ZP3	1674	146	19229	2.43899	0.0653956	0.00032664		female gamete generation	GO:0007292	152	32	13.91	2.3	7.48e-05	0.00473
GO:0007399	8.09598e-15	GOTERM_BP_FAT	nervous system development	347	18.7872	4.34707e-18	CYFIP1, ODAD2, SERPINE2, NEXMIF, SLC23A1, RAX, ADARB1, ENO3, AQP1, RPS6KA6, EDNRA, RPS6KA5, OPHN1, DPF3, SOX9, BSN, B2M, TP63, SOX5, WLS, CDON, DYNC2H1, PRKCG, EPHA5, MEF2C, EPHA6, SLC6A17, UNC5A, ANK2, MAPK8IP2, MAPK8IP3, HSPG2, DKK1, EML1, OVOL2, TIAM2, SFRP1, CLDN3, HECW2, NINJ2, MAP1A, TMEM126A, PRKCQ, MGARP, NBL1, ASTN1, GPM6A, AARS1, INTU, EPHA10, STXBP1, CEP85L, SHOX2, LPAR1, CEND1, GATA3,…	1674	2593	19229	1.53719	4.04799e-14	7.50739e-15		nervous system development	GO:0007399	2191	305	200.49	1.52	3.28e-12	2.14e-09
GO:0007409	9.53076e-05	GOTERM_BP_FAT	axonogenesis	71	3.84407	1.5723e-06	CYFIP1, TENM2, LAMC2, NR2E1, ADARB1, GLI3, MYPN, EDNRA, RPS6KA5, OPHN1, CDH1, BOC, RAC2, SEMA6B, EPHA5, LYPLA2, EDN1, EPHA6, UNC5A, DCC, APLP2, WNT5A, VSTM2L, NGF, ENAH, TIAM2, TUBB2B, ALS2, MAP1A, PRKCQ, NLGN3, CSF1R, LAMA5, SEMA7A, BRSK2, EPHA10, SEMA3D, STXBP1, SHOX2, LRP4, GATA3, ADCY1, NTN1, TRAK2, PRTG, RELN, PTPRZ1, FLRT2, MAP2, SLITRK4, CHN1, TRIM46, MAP6, NDN, PAK3, DRGX, NTNG1, VASP, EG…	1674	453	19229	1.80037	0.0145346	8.83785e-05		axonogenesis	GO:0007409	365	59	33.4	1.77	0.000124	0.00705
GO:0007411	0.00098135	GOTERM_BP_FAT	axon guidance	42	2.27396	2.41333e-05	LAMA5, CYFIP1, CSF1R, SEMA7A, TENM2, EPHA10, SEMA3D, LAMC2, GATA3, NTN1, GLI3, MYPN, PRTG, EDNRA, RELN, RPS6KA5, FLRT2, OPHN1, BOC, CHN1, RAC2, DRGX, SEMA6B, VASP, EPHA5, LYPLA2, EGR2, FZD3, EDN1, EPHA6, UNC5A, DCC, WNT5A, VSTM2L, VEGFA, NELL2, EFNA1, ENAH, TUBB2B, LHX2, PRKCQ, CDK5R1	1674	241	19229	2.00186	0.20127	0.000910004		axon guidance	GO:0007411	235	40	21.5	1.86	0.000607	0.025
GO:0007416	0.00101693	GOTERM_BP_FAT	synapse assembly	34	1.84082	2.51175e-05	GABRB3, NLGN3, GPM6A, CLSTN2, CLSTN3, LRRC4, LRP4, SIX1, SDCBP, LRRTM3, FLRT2, CDH1, SLITRK4, DNER, LRRTM2, GPC4, BSN, SNCA, LINGO2, NLGN4Y, NLGN4X, WNT5A, WNT7A, DKK1, PCDHB10, PTPRD, SDK1, PCDHB2, PCDHB16, LRRN1, FGF13, SHANK3, ADGRL3, TLR2	1674	178	19229	2.19412	0.208556	0.000942997		synapse assembly	GO:0007416	108	24	9.88	2.43	0.000361	0.0164
GO:0007417	0.00173978	GOTERM_BP_FAT	central nervous system development	135	7.30915	4.76421e-05	ODAD2, SERPINE2, SLC23A1, RAX, LOXL3, MSI1, RORA, ADARB1, CELSR1, CLU, FGF2, ENO3, AQP1, RGS4, RPS6KA6, OPHN1, CDH1, SOX9, MACROD2, B2M, PITX1, SH3GL2, WLS, PITX3, CDON, SEMA6B, DYNC2H1, EPHA5, AGTPBP1, SLC6A17, LMO4, APLP2, WNT5A, HSPG2, POU3F2, DKK1, EML1, CLDN3, TMX2, COL4A1, MGARP, CSF1R, AARS1, SEMA7A, INTU, CTTNBP2, HPCA, LPAR1, CEND1, NDRG2, MACROH2A2, HIF1A, FUT1, NPAS2, ACAT1, UGT8, ADGR…	1674	1107	19229	1.40084	0.358313	0.00161329		central nervous system development	GO:0007417	1034	128	94.62	1.35	0.00132	0.0461
GO:0007507	1.49041e-05	GOTERM_BP_FAT	heart development	95	5.14348	1.90462e-07	MESP2, MESP1, RYR2, CDKN1A, ODAD2, CHD7, SIX1, FGF2, GLI3, FGFRL1, TMEM100, RGS4, EDNRA, SGCD, TBC1D32, ADAMTS1, MB, SALL4, SH3PXD2B, PIM1, KDR, SOX9, UTY, BBS5, TEAD2, KDM6A, DYNC2H1, MEF2C, EDN1, MSX2, DNAAF3, LMO4, OSR1, MMP2, TPM1, WNT5A, NPY1R, ANK2, TNFRSF1B, DKK1, OVOL2, TGFBR3, RIPPLY3, ALPK3, PPARG, ALPK2, YAP1, RAMP2, SHOX2, PDGFB, PTN, GATA3, HIF1A, PDLIM1, PDLIM3, SCUBE1, ADAP2, FLRT2…	1674	634	19229	1.72122	0.00177201	1.38205e-05		heart development	GO:0007507	555	89	50.79	1.75	3.23e-06	0.00038
GO:0007610	5.48975e-05	GOTERM_BP_FAT	behavior	94	5.08933	8.4893e-07	CSF2, SERPINE2, ATP8A1, HEXB, CHD7, NR2E1, ADARB1, CELSR1, SOBP, GLI3, GPR176, MDK, LEPR, B2M, ZNF385A, PITX3, PRKCG, CPT1A, MEF2C, AGTPBP1, MME, SGIP1, GRID1, USP2, NPY1R, NAV2, NGF, SORCS3, MAPK8IP2, ZFY, DKK1, C1QL1, GAL, CACNB4, PRKAR1B, ALS2, FSHR, MAP1A, MMP17, VWA1, SHANK3, DGKI, TLR2, ASTN1, NLGN3, PRKN, RGS14, CHRNA7, ADAM22, NEDD9, CEND1, ATP1A2, ITPR3, PTN, ADCY1, THBS1, HIF1A, NPAS2, …	1674	646	19229	1.67146	0.00787407	5.09063e-05		behavior	GO:0007610	606	94	55.45	1.7	5.72e-06	0.000594
GO:0007611	0.0001449	GOTERM_BP_FAT	learning or memory	50	2.70709	2.70755e-06	ATP8A1, MDK, B2M, ZNF385A, PRKCG, MEF2C, MME, NGF, SORCS3, MAPK8IP2, DKK1, C1QL1, PRKAR1B, MAP1A, SHANK3, DGKI, TLR2, NLGN3, PRKN, RGS14, CHRNA7, NEDD9, ATP1A2, ITPR3, PTN, ADCY1, HIF1A, NTF4, HRH1, RELN, BRINP1, PTPRZ1, CAMK2N1, PRKAR2B, PAK6, NLGN4Y, JUN, EGR2, DNAH11, NLGN4X, PLK2, LRRN4, ABCA7, AGT, NFATC4, GATM, TAFA2, SCN2A, FGF13, KCNK2	1674	284	19229	2.02233	0.0248975	0.000134366		learning or memory	GO:0007611	275	52	25.16	2.07	7.24e-06	0.000709
GO:0007613	0.0172527	GOTERM_BP_FAT	memory	24	1.2994	0.000794921	RGS14, PLK2, CHRNA7, LRRN4, ABCA7, ITPR3, PTN, ADCY1, NGF, SORCS3, NFATC4, NTF4, HRH1, RELN, BRINP1, TAFA2, MDK, CAMK2N1, MAP1A, PAK6, FGF13, SCN2A, KCNK2, SHANK3	1674	130	19229	2.12065	0.999392	0.0159984		memory	GO:0007613	122	25	11.16	2.24	0.000776	0.0301
GO:0008015	0.000110488	GOTERM_BP_FAT	blood circulation	82	4.43963	1.89772e-06	KCNK6, RYR2, CELF2, CHD7, ADRA1B, F11R, RGS4, NPPC, EDNRA, SGCD, PDE4B, C3AR1, SPX, CD34, PRKG1, EDN1, MME, GSTO1, MMP2, TPM1, ITGA1, F2R, TBC1D8, NPY1R, AGTRAP, ANK2, ABCC9, CYBA, NAV2, RENBP, ADRA2A, AR, MYL1, FSHR, SCNN1A, KCNMA1, SERPING1, PDE5A, PPARG, GAS6, SCN4B, DSC2, RAMP2, CAMK2D, NPR2, SHOX2, PTAFR, PDGFB, CXCR4, ATP1A3, CACNA1D, PRCP, ATP1A2, ADRB2, ATP1A1, ADAMTS16, HRH1, CAMK2N1, P2…	1674	551	19229	1.70948	0.0175163	0.000102455		blood circulation	GO:0008015	408	68	37.33	1.82	1.66e-05	0.00141
GO:0008217	0.00348714	GOTERM_BP_FAT	regulation of blood pressure	36	1.94911	0.000115339	KCNK6, RAMP2, NPR2, PTAFR, PDGFB, ATP1A2, PRCP, ADRB2, ATP1A1, ADRA1B, F11R, ADAMTS16, EDNRA, CAMK2N1, SPX, CD34, EDN1, MME, NOS3, TPM1, OR51E2, F2R, NPY1R, AGTRAP, ABCC9, CYBA, NAV2, RENBP, CORO2B, AGT, AR, COL1A2, FSHR, SCNN1A, PPARG, GAS6	1674	208	19229	1.98811	0.658395	0.00323361		regulation of blood pressure	GO:0008217	192	35	17.57	1.99	0.000413	0.0185
GO:0008219	1.89277e-07	GOTERM_BP_FAT	cell death	277	14.9973	1.09761e-09	ADARB1, IFIT3, IL27RA, AQP1, LGALS3, EDNRA, EVA1A, RASSF5, RASSF6, PDK4, KDR, IL12A, CCN3, SOX9, TP63, PRKCG, MEF2C, UNC5A, ACTN1, MAPK8IP2, MAPK8IP3, HSPG2, DKK1, BTC, AR, SFRP1, CLDN7, PRKCQ, ALPK2, ATF3, AARS1, STXBP1, LPAR1, PIK3R3, TGFA, GATA3, HIF1A, TRPM2, PCBP4, TTPA, PTPMT1, FIGNL1, TP53BP2, SFN, S100A14, PPARGC1A, ST3GAL1, TNFSF18, WNT10B, GSDMB, JUN, FZD3, XBP1, CADM1, DMPK, GADD45A, P…	1674	2262	19229	1.40666	1.02209e-05	1.75517e-07		cell death	GO:0008219	1108	146	101.39	1.44	4.11e-05	0.00299
GO:0008283	1.94287e-08	GOTERM_BP_FAT	cell proliferation	264	14.2934	6.46788e-11	PID1, SERPINE2, CBLB, ADARB1, FGFRL1, IFIT3, IL27RA, AQP1, ALKBH3, LGALS3, EDNRA, RASSF5, FTH1, KDR, IL12A, CCN3, SOX9, B2M, TP63, SOX5, CDON, MEF2C, P3H2, EML1, OVOL2, BTC, AR, AZGP1, SFRP1, GAREM1, CLDN3, CLDN7, PRKCQ, ATF3, PTGES, INTU, SHOX2, PDGFB, CEND1, TGFA, GATA3, HIF1A, CYP27B1, CD79A, PRDX4, GJC2, PDGFD, FIGNL1, PDGFC, SFN, PPARGC1A, ZBTB7C, TNFSF18, WNT10B, JUN, FZD3, XBP1, JAG1, FOXF…	1674	2075	19229	1.46146	6.02289e-07	1.80162e-08		cell population proliferation	GO:0008283	718	111	65.7	1.69	7.46e-07	0.000108
GO:0008284	0.000421613	GOTERM_BP_FAT	positive regulation of cell proliferation	132	7.14672	8.9994e-06	CSF2, PID1, FGF2, AQP1, IL27RA, PYCARD, FGF7, PIM1, KDR, IL12A, SOX9, IL6R, TP63, PITX3, CDON, MEF2C, OSR1, WNT5A, F2R, IGFBP2, CYBA, POU3F2, BTC, SELENON, AR, SFRP1, GAREM1, CLDN7, PRKCQ, CARD11, ATF3, CSF1R, CHRNA7, SHOX2, HTRA1, PDGFB, TGFA, FBLN1, HIF1A, DPP4, SCUBE2, SDCBP, ADGRG1, GJC2, PDGFD, PDGFC, PPARGC1A, WNT10B, FZD3, XBP1, JUN, ST8SIA1, TGFB3, FOXF1, TNFSF12, ESR1, FOSL2, BST2, MLXIP…	1674	1041	19229	1.45655	0.0803874	0.000390961		positive regulation of cell population proliferation	GO:0008284	949	132	86.84	1.52	1.05e-05	0.000978
GO:0008285	0.000168828	GOTERM_BP_FAT	negative regulation of cell proliferation	111	6.00975	3.17278e-06	SERPINE2, CBLB, ADARB1, FGF2, FGFRL1, IFIT3, NPPC, RASSF5, FTH1, IL12A, CCN3, SOX9, B2M, MEF2C, AGTPBP1, MSX2, H2AC6, TPM1, WNT5A, F2R, MAGI2, P3H2, OVOL2, AR, SFRP1, AZGP1, CACNB4, CLDN3, PTGES, CSF1R, INTU, CEND1, FBLN1, GATA3, NDRG2, NDRG1, CYP27B1, ADGRG1, PRDX4, NDN, TNFRSF14, IGFBP7, SFN, PPARGC1A, ZBTB7C, WNT10B, JUN, TGFB3, RARRES1, THAP12, NMI, GDF5, FERMT1, DAB2, BMP2, BCL2, ATM, COPS8,…	1674	822	19229	1.55115	0.0291128	0.000156554		negative regulation of cell population proliferation	GO:0008285	713	113	65.24	1.73	1.83e-07	3.05e-05
GO:0008360	0.000858942	GOTERM_BP_FAT	regulation of cell shape	32	1.73254	2.02929e-05	CDC42SE1, CYFIP1, CSF1R, FBLIM1, HEXB, ITGB2, C15ORF62, LPAR1, RHOBTB3, ATP10A, PTN, F11R, SYNE3, COCH, FGD3, STRIP2, FGD6, PALMD, P2RY1, KDR, RAC2, PTK2B, WASF3, TPM1, RDX, RHOF, RHOC, RHOD, VEGFA, FMNL1, FMNL2, FES	1674	161	19229	2.2831	0.172188	0.000796495		regulation of cell shape	GO:0008360	155	31	14.18	2.19	0.000251	0.0125
GO:0009100	0.0304188	GOTERM_BP_FAT	glycoprotein metabolic process	58	3.14023	0.00165783	DPAGT1, GALNT12, GALNT14, GAL3ST1, B4GALT1, GALNT16, PRKCSH, GALNT18, GXYLT2, SGSH, SERP2, CTSL, B3GALT1, CHP1, LARGE2, GAL3ST4, MANBA, ALG8, ST6GAL2, ALG9, CHST7, SLC2A10, GANC, GBGT1, B3GNT5, TET3, B4GALT4, NECAB2, TMTC1, HIF1A, FUT1, FUT4, TRAK2, CST3, PORCN, EXTL1, MAN2A1, DSEL, MAN1C1, GCNT2, ST3GAL6, GCNT4, CHST14, ST3GAL1, GALNT7, B3GALNT1, GALNT6, GALNT5, ST8SIA1, VEGFB, ABCA7, SULF2, BMP…	1674	441	19229	1.51074	1	0.0282073		glycoprotein metabolic process	GO:0009100	346	52	31.66	1.64	0.00133	0.0463
GO:0009605	2.9428e-06	GOTERM_BP_FAT	response to external stimulus	319	17.2713	2.98794e-08	CYFIP1, SERPINE2, PLEKHB1, ADARB1, F11R, IFIT3, IL27RA, AQP1, HERC5, LGALS3, EDNRA, RPS6KA5, BAIAP2L1, OPHN1, UBASH3B, PDK4, C3AR1, KDR, AP1S1, IL12A, CCN3, SOX9, HMCN1, B2M, GBP6, PRKCG, CHID1, EPHA5, GBP5, MEF2C, CPT1A, EPHA6, UNC5A, IL1R1, MTUS1, PSG9, SIGIRR, SFRP1, RNF125, FNDC4, CLDN3, SLPI, LARS1, RRAGD, SERPING1, PRKCQ, NBL1, ATF3, PTGES, CFD, GPM6A, SLC22A3, EPHA10, PDGFB, MGST1, LPAR1, …	1674	2765	19229	1.32525	0.000278199	2.72885e-06		response to external stimulus	GO:0009605	2469	289	225.93	1.28	3.89e-05	0.00285
GO:0009611	1.02399e-06	GOTERM_BP_FAT	response to wounding	103	5.57661	7.80748e-09	SERPINE2, PROS1, PLAT, CELSR1, F11R, FGF2, ENO3, AQP1, EDNRA, FGF7, UBASH3B, PLAU, KDR, CCN3, IL6R, MSX2, TPM1, WNT5A, F2R, MAPK8IP3, SELENON, CLDN3, NINJ2, SERPING1, PRKCQ, ADTRP, DGKI, DGKH, STXBP1, PDGFB, TGFA, FBLN1, HIF1A, CNN2, SCUBE1, WNT10B, XBP1, JUN, TGFB3, FOXF1, MCAM, TFPI2, HPS5, COL1A1, FERMT1, COL5A1, BCL2, ID3, FKBP10, CDKN1A, B4GALT1, ITGB4, DYSF, TNFAIP3, HSPB1, GLI3, THBD, HHEX…	1674	662	19229	1.78723	7.27006e-05	9.49543e-07		response to wounding	GO:0009611	447	74	40.9	1.81	8.95e-06	0.000856
GO:0009612	0.0107135	GOTERM_BP_FAT	response to mechanical stimulus	38	2.05739	0.000452148	RYR2, SERPINE2, PTPRQ, CXCR4, PKD1L1, ATP1A2, PTN, ATP1A1, F11R, FGF2, THBS1, AQP1, CNN2, MDK, P2RY1, PTK2B, SOX9, PDZD7, KCNJ2, IL33, JUN, EDN1, JUP, WHRN, GADD45A, MMP2, PDE2A, IGFBP2, CYBA, GDF5, AGT, P2RX7, COL1A1, MMP14, PPARG, KCNK2, SHANK3, DDR2	1674	240	19229	1.81875	0.985174	0.0099346		response to mechanical stimulus	GO:0009612	218	38	19.95	1.9	0.000574	0.0241
GO:0009628	0.00133348	GOTERM_BP_FAT	response to abiotic stimulus	148	8.01299	3.46544e-05	CYFIP1, SERPINE2, PLEKHB1, PLAT, RORA, F11R, FGF2, AQP1, PYCARD, NPPC, EDNRA, PLAU, CEP250, CHP1, IL12A, SOX9, SLC12A6, USP2, IGFBP2, CYBA, SDHD, SFRP1, CACNB4, CLDN3, SCNN1A, ADAM8, MGARP, CHRNA7, HPCA, LPAR1, ITPR1, GATA3, ADRB2, HIF1A, NDRG1, DPP4, CNN2, TRPM2, HRH1, MRNIP, TTPA, STC2, FIGNL1, MAP7, ATP6V0A2, NLRP3, BMF, IGFBP7, TP53BP1, SLC38A3, PPARGC1A, PDZD7, TRPM3, FZD3, JUN, JUP, ST8SIA1…	1674	1228	19229	1.38441	0.275814	0.00123653		response to abiotic stimulus	GO:0009628	1121	144	102.58	1.4	0.000134	0.00753
GO:0009719	8.37616e-07	GOTERM_BP_FAT	response to endogenous stimulus	226	12.2361	5.66686e-09	CYFIP1, PID1, FGFRL1, AQP1, EDNRA, BAIAP2L1, PDK4, KDR, SOX9, B2M, TP63, SOX5, PRKCG, VPS18, MEF2C, CPT1A, PAQR7, DKK1, OVOL2, PSG9, AR, SFRP1, GAREM1, FNDC4, LARS1, RRAGD, FDX1, PRKCQ, MGARP, NBL1, LHB, PDGFB, MGST1, MGST2, PIK3R3, GATA3, TRPM2, FLRT2, PRKAR2B, STC2, PDGFD, PDGFC, HIVEP1, PPARGC1A, PCK2, WNT10B, JUN, XBP1, EGR2, JAG1, JUP, HOMER2, PDE2A, RDX, TYR, GDF5, COL1A1, FERMT1, CPEB1, CO…	1674	1796	19229	1.44545	5.27684e-05	7.7672e-07		response to endogenous stimulus	GO:0009719	1371	178	125.45	1.42	1.17e-05	0.00107
GO:0009790	0.00186184	GOTERM_BP_FAT	embryo development	137	7.41743	5.23844e-05	FOXA1, CSF2, COL12A1, LOXL3, CELSR1, FGF2, EDNRA, RPS6KA6, SALL2, TBC1D32, SALL4, PPP4R4, KDR, ZNF568, SOX9, PITX1, TP63, WLS, CDON, DYNC2H1, MEF2C, MSX2, LMO4, OSR1, ZNF281, WNT5A, DKK1, OVOL2, AR, SFRP1, PLPP4, MYADM, DSC3, FBN2, PKDCC, INTU, CCDC24, SHOX2, PDGFB, GATA3, RTF1, HIF1A, MAN2A1, TTPA, PDGFC, PDZD7, VASP, FZD3, JAG1, TGFB3, FOXF1, SETDB2, MICAL2, CPLANE1, GDF5, EFNA1, COL1A1, BMP2, …	1674	1129	19229	1.39389	0.386034	0.00172648		embryo development	GO:0009790	1059	136	96.9	1.4	0.000254	0.0126
GO:0009887	1.04706e-07	GOTERM_BP_FAT	animal organ morphogenesis	156	8.44613	5.50965e-10	FOXA1, ADARB1, CELSR1, LCTL, FGF2, FGFRL1, CELSR3, AQP1, NPPC, EDNRA, FGF7, PIM1, KDR, SOX9, TP63, SOX5, WLS, PITX3, CDON, GAMT, MEF2C, COL27A1, AGTPBP1, MSX2, ATG9B, OSR1, FST, TPM1, WNT5A, MAGI2, NPY1R, HSPG2, DKK1, OVOL2, AR, SFRP1, STIM1, PGR, ALPK2, NBL1, FBN2, CSF1R, INTU, SHOX2, TMEM59L, HTRA1, TGFA, TNFRSF11B, ZNF22, GATA3, HIF1A, SCUBE2, ADAMTS16, FLRT2, MAN2A1, PDGFC, PDZD7, NTNG1, NEK8…	1674	1095	19229	1.63648	5.13057e-06	9.70935e-08		animal organ morphogenesis	GO:0009887	1003	139	91.78	1.51	6.52e-06	0.00066
GO:0009966	8.49326e-08	GOTERM_BP_FAT	regulation of signal transduction	374	20.2491	4.28676e-10	CYFIP1, PID1, SERPINE2, CBLB, F11R, LGALS3, RPS6KA6, BAIAP2L1, OPHN1, UBASH3B, KDR, IL12A, CCN3, SOX9, TP63, WLS, CDON, DYNC2H1, VPS18, MEF2C, IL1R1, MAPK8IP2, MAPK8IP3, DKK1, OVOL2, TIAM2, BTC, SIGIRR, AR, SFRP1, RNF125, GAREM1, PRKAR1B, LARS1, RRAGD, AKIP1, TRIM14, PRKCQ, ALPK2, NBL1, ATF3, CDC42SE1, NECAB2, INTU, FICD, MAOA, SHOX2, PDGFB, LPAR1, TGFA, GATA3, HIF1A, C3, CYP27B1, PRKAR2B, PTPMT1…	1674	3217	19229	1.33543	3.99182e-06	7.87578e-08		regulation of signal transduction	GO:0009966	2989	363	273.51	1.33	8.83e-08	1.63e-05
GO:0009967	2.90483e-07	GOTERM_BP_FAT	positive regulation of signal transduction	218	11.8029	1.74689e-09	CYFIP1, F11R, KDR, IL12A, CCN3, SOX9, TP63, WLS, CDON, DYNC2H1, MEF2C, IL1R1, MAPK8IP2, MAPK8IP3, DKK1, BTC, AR, SFRP1, GAREM1, PRKAR1B, LARS1, RRAGD, TRIM14, ATF3, NECAB2, INTU, MAOA, SHOX2, PDGFB, LPAR1, TGFA, GATA3, HIF1A, C3, CYP27B1, PDGFD, PDGFC, KCNN4, TNFSF18, HEXIM1, WNT10B, JUN, AFAP1L2, XBP1, JAG1, JUP, GADD45A, PLK2, TNFSF12, FZD8, ABCA7, NMI, GDF5, GADD45G, NFATC4, GRIN2D, BST2, MLLT…	1674	1695	19229	1.47737	1.62669e-05	2.69364e-07		positive regulation of signal transduction	GO:0009967	1528	203	139.82	1.45	6.29e-07	9.22e-05
GO:0009968	0.00231717	GOTERM_BP_FAT	negative regulation of signal transduction	160	8.6627	6.91767e-05	CSF2, PID1, SERPINE2, JADE1, CBLB, RORA, CLU, FGF2, RGS4, PYCARD, LGALS3, RPS6KA6, SESN3, BMPER, UBASH3B, SIRPA, CHP1, IL12A, CCN3, SOX9, TP63, VPS18, RNF43, FST, WNT5A, MAGI2, IGFBP2, MAPK8IP2, DKK1, HIC1, OVOL2, SIGIRR, AR, SFRP1, RNF125, MYADM, PRKCQ, ALPK2, NBL1, TRABD2B, ATF3, NECAB2, FBN2, HTRA1, LPAR1, ITPR1, FBLN1, GATA3, ADRB2, NDRG2, HIF1A, FIGNL1, NLRP3, LPXN, XBP1, TGFB3, HOMER2, PDE2…	1674	1364	19229	1.34743	0.474915	0.00214871		negative regulation of signal transduction	GO:0009968	1257	163	115.02	1.42	3.1e-05	0.00233
GO:0010033	5.71532e-08	GOTERM_BP_FAT	response to organic substance	382	20.6822	2.57779e-10	CYFIP1, PID1, MT1X, FGFRL1, IFIT3, IL27RA, AQP1, EDNRA, MT2A, RPS6KA5, BAIAP2L1, PDK4, KDR, IL12A, SOX9, SLC12A6, B2M, TP63, SOX5, GBP6, PRKCG, GBP5, VPS18, MEF2C, CPT1A, PAQR7, IL1R1, ANK2, DKK1, OVOL2, PSG9, SIGIRR, AR, SFRP1, RNF125, GAREM1, FNDC4, CLDN3, SLPI, LARS1, RRAGD, FDX1, CLDN7, PRKCQ, MGARP, NBL1, ATF3, PTGES, FICD, STXBP1, LHB, PDGFB, MGST1, LPAR1, MGST2, PIK3R3, GATA3, HIF1A, ADH6,…	1674	3287	19229	1.33495	2.40043e-06	5.29981e-08		response to organic substance	GO:0010033	2704	343	247.43	1.39	3.17e-09	9.38e-07
GO:0010243	0.000957894	GOTERM_BP_FAT	response to organonitrogen compound	124	6.71359	2.33507e-05	CYFIP1, PID1, CIB2, PLAT, AHR, IPO5, AQP1, RGS4, EDNRA, BAIAP2L1, SESN3, CDH1, PDK4, SOX9, B2M, PITX3, PRKCG, CPT1A, MEF2C, IGFBP2, CYBA, SELENON, SFRP1, COL4A1, LARS1, GPD1, RRAGD, FDX1, SCNN1A, COL4A6, PRKCQ, TNIK, MGARP, NNMT, CHRNA7, HPCA, MGST1, PIK3R3, MGST2, ADRB2, INAVA, TRPM2, HRH1, CYP11A1, PRKAR2B, STC2, PDGFD, PDGFC, PPARGC1A, PCK2, WNT10B, XBP1, JUN, EGR2, JAG1, JUP, HOMER2, PDE2A, G…	1674	984	19229	1.44753	0.195428	0.000888253		response to organonitrogen compound	GO:0010243	968	121	88.58	1.37	0.00136	0.0469
GO:0010463	0.00260846	GOTERM_BP_FAT	mesenchymal cell proliferation	14	0.757986	8.03938e-05	FOXF1, OSR1, SHOX2, WNT5A, SIX1, PTN, TBX2, BMP2, FGF7, SIX2, KDR, GPC3, DCHS1, SOX9	1674	45	19229	3.57369	0.526999	0.00241882		mesenchymal cell proliferation	GO:0010463	28	12	2.56	4.68	7.04e-05	0.00456
GO:0010466	0.0197069	GOTERM_BP_FAT	negative regulation of peptidase activity	40	2.16567	0.000943867	ECM1, ITIH3, SERPINE2, SERPINE3, PROS1, SERPINA9, TFPI, CST6, THBS1, AQP1, C3, CST3, DNAJB6, IFI16, LAMP3, GPC3, SPOCK1, SFN, TIMP1, TIMP4, SNCA, CTSB, SERPINB2, APLP2, RARRES1, TFPI2, SERPINB9, NGF, RENBP, SORL1, UCHL5, AGT, VEGFA, BST2, SLPI, SERPING1, PI16, GAS6, CD44, BIRC2	1674	267	19229	1.72088	0.999848	0.0182742		negative regulation of peptidase activity	GO:0010466	257	42	23.52	1.79	0.00101	0.0374
GO:0010562	1.81787e-06	GOTERM_BP_FAT	positive regulation of phosphorus metabolic process	166	8.98755	1.69839e-08	CSF2, PID1, NRK, CLU, FGF2, PYCARD, EDNRA, FGF7, RPS6KA5, BMPER, LEPR, PIM1, KDR, CHP1, IL12A, SOX9, IL6R, CDON, EPHA5, MEF2C, EPHA6, LMO4, WNT5A, F2R, MAGI2, MAPK8IP2, MAPK8IP3, DKK1, CLIP3, BTC, AR, CLDN3, GAREM1, STIM1, GPD1, ADAM8, RAB38, TNIK, ADTRP, NECAB2, CSF1R, SEMA7A, CEMIP, SHC2, EPHA10, CHRNA7, HPCA, PDGFB, LPAR1, PIK3R3, TGFA, CACNA1D, ADRB2, HIF1A, INAVA, C3, SDCBP, HRH1, MRNIP, PDG…	1674	1243	19229	1.53405	0.000158142	1.6857e-06		positive regulation of phosphorus metabolic process	GO:0010562	911	127	83.36	1.52	1.56e-05	0.00135
GO:0010631	0.0187725	GOTERM_BP_FAT	epithelial cell migration	52	2.81538	0.000885002	FLT4, ITGB2, HSPB1, NR2E1, FGF2, PTPRG, FGF7, BMPER, KDR, CCN3, SOX9, MEF2C, EDN1, WNT5A, ZEB2, CDH13, PPARG, ADTRP, GRN, PDGFB, PIK3R3, PRCP, PTN, GATA3, THBS1, HIF1A, FUT1, DPP4, PTK2B, LPXN, STARD13, JUN, JUP, ANGPT1, EGF, NOS3, GADD45A, PLK2, TNFSF12, DAB2IP, WNT7A, AGT, VEGFA, EFNA1, FERMT1, KITLG, LRG1, KRT16, ID1, LCN2, EPPK1, FGFR1	1674	374	19229	1.5971	0.999737	0.0174077		epithelial cell migration	GO:0010631	102	22	9.33	2.36	0.000836	0.0323
GO:0010646	7.41593e-10	GOTERM_BP_FAT	regulation of cell communication	427	23.1186	1.59277e-12	CYFIP1, PID1, SERPINE2, F11R, UBASH3B, WLS, PRKCG, VPS18, MEF2C, DKK1, SIGIRR, AR, RNF125, PRKAR1B, LARS1, MAP1A, AKIP1, PRKCQ, ATF3, CDC42SE1, FICD, SHOX2, PDGFB, GATA3, HIF1A, C3, PRKAR2B, PTPMT1, PDGFD, FIGNL1, PDGFC, PPARGC1A, HEXIM1, WNT10B, STARD13, JUN, AFAP1L2, JAG1, JUP, DMPK, HOMER2, PLK2, RDX, FZD8, ABCA7, NFATC4, GRIN2D, COL1A1, MLLT11, FERMT1, CYLD, GRIN3A, SLC6A9, CHRFAM7A, CDK14, H…	1674	3623	19229	1.35382	1.48315e-08	6.87677e-10		regulation of cell communication	GO:0010646	3369	419	308.28	1.36	2.7e-10	1.14e-07
GO:0010647	1.52698e-08	GOTERM_BP_FAT	positive regulation of cell communication	245	13.2648	4.91938e-11	CYFIP1, SERPINE2, F11R, KDR, IL12A, CCN3, SOX9, TP63, WLS, CDON, DYNC2H1, PRKCG, MEF2C, IL1R1, MAPK8IP2, MAPK8IP3, DKK1, BTC, AR, SFRP1, GAREM1, PRKAR1B, LARS1, RRAGD, TRIM14, ATF3, NECAB2, INTU, MAOA, STXBP1, SHOX2, PDGFB, LPAR1, TGFA, GATA3, HIF1A, C3, CYP27B1, TRPM2, PDGFD, PDGFC, KCNN4, PCK2, TNFSF18, HEXIM1, WNT10B, JUN, AFAP1L2, XBP1, JAG1, JUP, GADD45A, PLK2, TNFSF12, FZD8, ABCA7, NMI, GDF…	1674	1886	19229	1.4922	4.58093e-07	1.41596e-08		positive regulation of cell communication	GO:0010647	1696	227	155.19	1.46	6.78e-08	1.31e-05
GO:0010648	0.00387107	GOTERM_BP_FAT	negative regulation of cell communication	169	9.14997	0.000129961	CSF2, PID1, SERPINE2, JADE1, CBLB, RORA, CLU, FGF2, RGS4, PYCARD, LGALS3, RPS6KA6, SESN3, BMPER, UBASH3B, SIRPA, CHP1, IL12A, CCN3, SOX9, TP63, VPS18, RNF43, FST, WNT5A, MAGI2, IGFBP2, MAPK8IP2, DKK1, HIC1, OVOL2, SIGIRR, AR, SFRP1, RNF125, MYADM, PRKCQ, ALPK2, NBL1, TRABD2B, ATF3, NECAB2, FBN2, STXBP1, HTRA1, LPAR1, ITPR1, FBLN1, GATA3, ADRB2, NDRG2, HIF1A, FIGNL1, NLRP3, LPXN, XBP1, TGFB3, HOME…	1674	1473	19229	1.31791	0.701886	0.00358964		negative regulation of cell communication	GO:0010648	1357	174	124.17	1.4	3.08e-05	0.00233
GO:0010810	0.0208871	GOTERM_BP_FAT	regulation of cell-substrate adhesion	36	1.94911	0.00102058	NEXMIF, FAM107A, PDGFB, NEDD9, ARL2, FBLN1, FMN1, PTN, HSD17B12, THBS1, FBLN2, FUT1, PLAU, MDK, ABI3BP, KDR, GCNT2, RAC2, PTK2B, SPOCK1, GBP1, EDIL3, JAG1, JUP, FOXF1, CORO2B, VEGFA, COL1A1, FERMT1, DAB2, SFRP1, MMP14, MYADM, BCL2, CDH13, UTRN	1674	233	19229	1.77479	0.999926	0.0193685		regulation of cell-substrate adhesion	GO:0010810	219	37	20.04	1.85	0.00132	0.0462
GO:0010941	1.85335e-05	GOTERM_BP_FAT	regulation of cell death	220	11.9112	2.54756e-07	IFIT3, IL27RA, AQP1, LGALS3, RASSF5, RASSF6, PDK4, KDR, IL12A, CCN3, SOX9, TP63, PRKCG, MEF2C, ACTN1, MAPK8IP2, MAPK8IP3, HSPG2, DKK1, BTC, AR, SFRP1, CLDN7, PRKCQ, ALPK2, ATF3, AARS1, STXBP1, LPAR1, PIK3R3, TGFA, GATA3, HIF1A, TRPM2, TTPA, PTPMT1, FIGNL1, TP53BP2, SFN, PPARGC1A, ST3GAL1, TNFSF18, WNT10B, JUN, FZD3, XBP1, GADD45A, PLK2, TNFSF12, GDF5, GADD45G, NFATC4, MLLT11, CYLD, ID1, PDE3A, ID…	1674	1821	19229	1.38776	0.00236948	1.71861e-05		regulation of cell death	GO:0010941	1654	220	151.35	1.45	1.62e-07	2.76e-05
GO:0010942	0.00473189	GOTERM_BP_FAT	positive regulation of cell death	93	5.03519	0.000168198	FANK1, HRK, FOXA1, SRPX, CDKN1A, MTCH2, CSRNP3, ITGAM, B4GALT1, GRIK5, ITGB2, ARRB1, CLU, PYCARD, PEA15, IL12A, PLEKHN1, CTSD, TP63, PITX3, MEF2C, CAMK1D, MSX2, ATG9B, MMP2, WNT5A, ITGA1, F2R, NGF, TNFRSF1B, DKK1, DUSP9, CLIP3, SFRP1, GAL, ACOX2, KCNMA1, PPARG, ADAM8, ATF3, DDR2, NSMAF, CAMK2D, GRN, USP27X, CAMK2A, HTRA1, LPAR1, PTN, MFF, THBS1, MALT1, TRPM2, TP53INP1, UCP2, RPS3, TP53BP2, NLRP3,…	1674	728	19229	1.46741	0.791202	0.00438787		positive regulation of cell death	GO:0010942	583	87	53.35	1.63	4.93e-05	0.00342
GO:0010959	0.000393117	GOTERM_BP_FAT	regulation of metal ion transport	68	3.68165	8.23215e-06	DPP10, RYR2, SERPINE2, CHD7, RGS4, LGALS3, UBASH3B, PDE4B, CHP1, B2M, TRPC3, GSTO1, OSR1, TESC, F2R, ANK2, ABCC9, CYBA, ADRA2A, GEM, SELENON, GAL, CACNB4, PLPP4, STIM1, HECW2, UTRN, SCN4B, CD63, CAMK2D, CEMIP, RRAD, HPCA, CAMK2A, PDGFB, CXCR4, CACNA1D, GLRX, ATP1A2, AKAP5, ADRB2, ATP1A1, CBARP, CACNG6, NKAIN4, GJC2, CRACR2B, STC2, PTK2B, KCNN4, KCNJ2, SNCA, DMPK, EGF, NOS3, HOMER2, TRPV2, TRPV3, …	1674	448	19229	1.74354	0.0737935	0.000364536		regulation of metal ion transport	GO:0010959	410	66	37.52	1.76	5.22e-05	0.00356
GO:0010975	8.06098e-05	GOTERM_BP_FAT	regulation of neuron projection development	81	4.38549	1.29848e-06	CYFIP1, WASHC5, TENM3, NR2E1, PTPRG, RIMS2, RNF157, MDK, CDH1, ENC1, DENND5A, KIF1A, B2M, SEMA6B, MEF2C, CAMK1D, DCC, MAGI2, WNT5A, NGF, DKK1, POU3F2, ZDHHC15, TIAM2, SFRP1, TUBB2B, LRRC7, HECW2, ITPKA, TNIK, MGARP, SHANK3, PRKN, SEMA7A, BRSK2, GRN, SEMA3D, SHOX2, LPAR1, CXCR4, LRP4, PTN, GATA3, NTN1, TRAK2, RELN, MAP2, CHN1, TRIM46, INPP5J, PTK2B, MAP6, SPOCK1, ALKAL2, PAK3, PACSIN1, NTNG1, PLK2…	1674	537	19229	1.73265	0.0120187	7.47494e-05		regulation of neuron projection development	GO:0010975	445	72	40.72	1.77	1.83e-05	0.00154
GO:0010977	0.00267821	GOTERM_BP_FAT	negative regulation of neuron projection development	31	1.6784	8.34064e-05	SEMA7A, SEMA3D, LPAR1, LRP4, NTN1, TRAK2, PTPRG, MAP2, CDH1, TRIM46, INPP5J, SPOCK1, DENND5A, B2M, SEMA6B, DCC, MCF2, PLK2, WNT5A, DKK1, NFATC4, EFNA1, DAB2, GRIN3A, ID1, PMP22, PTPN9, FAT3, MGARP, FGF13, CDK5R1	1674	165	19229	2.15814	0.540085	0.0024835		negative regulation of neuron projection development	GO:0010977	141	27	12.9	2.09	0.00107	0.0391
GO:0012501	1.17241e-06	GOTERM_BP_FAT	programmed cell death	255	13.8062	9.41658e-09	ADARB1, IFIT3, IL27RA, AQP1, LGALS3, EDNRA, EVA1A, RASSF5, RASSF6, PDK4, KDR, IL12A, SOX9, TP63, PRKCG, MEF2C, UNC5A, ACTN1, MAPK8IP2, MAPK8IP3, DKK1, BTC, AR, SFRP1, CLDN7, PRKCQ, ALPK2, ATF3, AARS1, STXBP1, LPAR1, PIK3R3, TGFA, GATA3, HIF1A, PCBP4, PTPMT1, FIGNL1, TP53BP2, SFN, S100A14, PPARGC1A, ST3GAL1, TNFSF18, WNT10B, GSDMB, JUN, FZD3, XBP1, CADM1, DMPK, GADD45A, PLK2, TNFSF12, GDF5, GADD45…	1674	2092	19229	1.40017	8.76834e-05	1.08717e-06		programmed cell death	GO:0012501	1074	142	98.28	1.44	4.98e-05	0.00344
GO:0014070	0.000129257	GOTERM_BP_FAT	response to organic cyclic compound	138	7.47158	2.35972e-06	FOXA1, FAM107A, CIB2, PLAT, RORA, AHR, CLU, AQP1, RGS4, CDH1, PIM1, SOX9, B2M, TP63, PITX3, PRKCG, VPS18, CPT1A, MEF2C, PAQR7, MSX2, FST, IGFBP2, CYBA, SELENON, AR, SFRP1, GPD1, FDX1, SCNN1A, PGR, ADTRP, MGARP, PTGES, CHRNA7, STXBP1, HPCA, PDGFB, ACAT1, CYP27B1, TRPM2, HRH1, PRKAR2B, STC2, NLRP3, IGFBP7, PPARGC1A, PCK2, WNT10B, JUN, OSBPL7, JUP, TGFB3, HOMER2, FOXF1, PDE2A, TYR, FBXO32, ESR1, COL…	1674	1071	19229	1.4801	0.0217341	0.00011986		response to organic cyclic compound	GO:0014070	879	126	80.43	1.57	4.99e-06	0.000528
GO:0016055	0.00116933	GOTERM_BP_FAT	Wnt signaling pathway	67	3.6275	2.95095e-05	LMBR1L, MESP1, PTPRU, SPEF1, TGFB1I1, JADE1, TNFAIP3, CELSR1, FGF2, CELSR3, GLI3, HHEX, EDNRA, MDK, SOX9, DACT1, WLS, KDM6A, RNF43, EDN1, MAGI2, IGFBP2, WNT5A, ARHGEF19, KREMEN2, DKK1, HIC1, PYGO1, SFRP1, ZEB2, TNIK, ALPK2, TRABD2B, TLR2, YAP1, PRKN, NXN, TCF7, LRP4, RTF1, GATA3, NDRG2, PORCN, GPC3, GPC5, GPC4, WNT10B, FZD3, TCF7L1, JUP, EGF, DAB2IP, FZD8, WNT7A, BICC1, SULF2, NFATC4, COL1A1, CYL…	1674	457	19229	1.68407	0.240273	0.00108432		Wnt signaling pathway	GO:0016055	285	48	26.08	1.84	0.000203	0.0105
GO:0016477	2.76882e-16	GOTERM_BP_FAT	cell migration	243	13.1565	8.92016e-20	NEXMIF, ADARB1, F11R, IL27RA, AQP1, LGALS3, EDNRA, OPHN1, C3AR1, KDR, IL12A, CCN3, SOX9, ARPIN, TNS1, MEF2C, IL1R1, MTUS1, PSG2, OVOL2, SFRP1, CLDN3, PRKCQ, NBL1, ASTN1, GPM6A, GRB7, CEP85L, PDGFB, LPAR1, CEND1, PIK3R3, GATA3, HIF1A, TRPM2, STRIP2, FLRT2, PDGFD, PDGFC, S100A14, PPARGC1A, TNFSF18, NTNG1, STARD13, JUN, FZD3, XBP1, JAG1, JUP, GADD45A, FOXF1, PLK2, TNFSF12, MCAM, RDX, BST2, COL1A1, F…	1674	1578	19229	1.76889	8.30646e-16	2.56752e-16		cell migration	GO:0016477	903	157	82.63	1.9	1.15e-12	9.03e-10
GO:0019220	1.92556e-06	GOTERM_BP_FAT	regulation of phosphate metabolic process	230	12.4526	1.86104e-08	PID1, CCNH, CBLB, ADARB1, HERC5, LGALS3, RPS6KA6, EDNRA, RPS6KA5, UBASH3B, PPP4R4, WDR91, KDR, IL12A, SOX9, CDON, EPHA5, MEF2C, EPHA6, MAPK8IP2, MAPK8IP3, DKK1, BTC, AR, SFRP1, GAREM1, CLDN3, PRKAR1B, NHLRC1, ATF3, NECAB2, EPHA10, PDGFB, LPAR1, PIK3R3, TGFA, HIF1A, C3, GJC2, MRNIP, PRKAR2B, PDGFD, PDGFC, INPP5J, SFN, PPARGC1A, TNFSF18, HEXIM1, JUN, AFAP1L2, XBP1, GADD45A, FZD8, ABCA7, GDF5, GADD4…	1674	1861	19229	1.41965	0.000173285	1.78557e-06		regulation of phosphate metabolic process	GO:0019220	1404	189	128.47	1.47	7.71e-07	0.000111
GO:0019932	0.000211926	GOTERM_BP_FAT	second-messenger-mediated signaling	55	2.9778	4.07375e-06	RYR2, TENM2, CXCL8, PDE3B, CGAS, GPR62, AHR, AQP1, RIMS2, RNF157, NPPC, SGCD, CCRL2, KDR, CHP1, SOX9, PRKG1, EPHA5, EDN1, GSTO1, IRAG1, ANK2, LAT2, SELENON, GAL, CDH13, CAMK2D, NPR2, HPCA, LPAR1, ITPR1, CXCR4, ATP1A2, ITPR3, AKAP5, ADCY1, THBS1, TRPM2, HRH1, PDE11A, DMPK, CCL20, NOS3, HOMER2, OR51E2, PDE2A, TPCN2, AGT, NFATC4, GRIN2D, P2RX7, PTPRC, PDE3A, ADGRL1, PDE7B	1674	329	19229	1.9203	0.0372243	0.000196519		second-messenger-mediated signaling	GO:0019932	231	44	21.14	2.08	3.82e-05	0.00281
GO:0022008	1.99371e-08	GOTERM_BP_FAT	neurogenesis	229	12.3985	6.85124e-11	CYFIP1, SERPINE2, NEXMIF, ADARB1, EDNRA, RPS6KA5, OPHN1, SOX9, B2M, SOX5, CDON, DYNC2H1, EPHA5, MEF2C, EPHA6, UNC5A, MAPK8IP2, MAPK8IP3, DKK1, EML1, TIAM2, SFRP1, HECW2, MAP1A, PRKCQ, MGARP, NBL1, ASTN1, GPM6A, EPHA10, STXBP1, CEP85L, SHOX2, LPAR1, CEND1, GATA3, NYAP2, HIF1A, C3, UGT8, GJC2, FLRT2, MAP2, INPP5J, MAP6, VASP, NTNG1, WNT10B, JUN, FZD3, XBP1, EGR2, JAG1, PLK2, FZD8, GDF5, NFATC4, GRI…	1674	1739	19229	1.51265	6.37987e-07	1.84876e-08		neurogenesis	GO:0022008	1290	184	118.04	1.56	2.63e-08	5.5e-06
GO:0022407	0.00493187	GOTERM_BP_FAT	regulation of cell-cell adhesion	72	3.89821	0.000176365	IL21, FOXA1, PTPRU, SERPINE2, NEXMIF, ITGB2, LOXL3, CGAS, CBLB, F11R, GLI3, SIRPB1, IL27RA, SPN, PYCARD, LGALS3, C1QTNF1, UBASH3B, MDK, CDH1, RAC2, SIRPA, IL12A, B2M, IL6R, PRKG1, LMO1, SWAP70, IGFBP2, WNT5A, TNFRSF1B, VAV1, ADAM19, PSG9, MYADM, PDE5A, PRKCQ, ADAM8, CD47, ADTRP, ZP3, CD44, CARD11, CHST2, HLA-DQB1, TCF7, PTAFR, ILDR2, GATA3, MALT1, FUT4, DPP4, GPNMB, HLX, ALOX5, RPS3, GCNT2, NLRP3…	1674	531	19229	1.55754	0.806496	0.00457331		regulation of cell-cell adhesion	GO:0022407	484	70	44.29	1.58	0.000594	0.0246
GO:0022603	5.43502e-10	GOTERM_BP_FAT	regulation of anatomical structure morphogenesis	174	9.42068	9.4217e-13	CYFIP1, MTCH2, RNH1, PID1, CELSR1, F11R, FGF2, CELSR3, AQP1, RIMS2, FGF7, BMPER, CDH1, PIM1, C3AR1, KDR, IL12A, SOX9, ARPIN, SEMA6B, MEF2C, OSR1, TPM1, WNT5A, MAGI2, HSPG2, POU3F2, DKK1, TIAM2, AR, SFRP1, CLDN3, STIM1, HECW2, MYADM, TNIK, CDC42SE1, CSF1R, SEMA7A, BRSK2, FBLIM1, CHRNA7, SHOX2, RHOBTB3, LPAR1, TNFRSF11B, FBLN1, GATA3, HIF1A, FUT1, C3, STRIP2, MAP2, MAP6, PPARGC1A, STARD13, FZD3, XB…	1674	1166	19229	1.71416	8.77316e-09	5.03989e-10		regulation of anatomical structure morphogenesis	GO:0022603	924	162	84.55	1.92	2.59e-13	2.9e-10
GO:0022604	8.16335e-07	GOTERM_BP_FAT	regulation of cell morphogenesis	85	4.60206	5.43522e-09	CYFIP1, HEXB, ITGB2, C15ORF62, NR2E1, F11R, SYNE3, RIMS2, RNF157, MDK, CDH1, KDR, RAC2, KIF1A, ARPIN, SEMA6B, DCC, TPM1, WNT5A, RHOF, RHOC, NGF, RHOD, POU3F2, ZDHHC15, TIAM2, TUBB2B, CLDN3, HECW2, ITPKA, MYADM, TNIK, SHANK3, CD44, CDC42SE1, PRKN, CSF1R, SEMA7A, BRSK2, SEMA3D, FBLIM1, SHOX2, RHOBTB3, LPAR1, NEDD9, CXCR4, LRP4, FBLN1, ATP10A, PTN, NTN1, COCH, TRAK2, FGD3, STRIP2, RELN, FGD6, PALMD,…	1674	506	19229	1.92961	5.06115e-05	7.56986e-07		regulation of cell morphogenesis	GO:0022604	314	53	28.73	1.84	8.82e-05	0.00542
GO:0022612	0.000955327	GOTERM_BP_FAT	gland morphogenesis	27	1.46183	2.3083e-05	FOXA1, LAMA5, CSF1R, PLAG1, TNFAIP3, TGFA, PTN, NTN1, GLI3, FGF7, MDK, STAT6, SOX9, TP63, XBP1, MSX2, TGFB3, MMP2, WNT5A, CYP7B1, ESR1, TBX2, AR, SFRP1, ESRP2, BCL2, PGR	1674	125	19229	2.48116	0.193419	0.000885873		gland morphogenesis	GO:0022612	106	23	9.7	2.37	0.000582	0.0243
GO:0022898	0.00105322	GOTERM_BP_FAT	regulation of transmembrane transporter activity	50	2.70709	2.61268e-05	RYR2, RASGRF2, EDNRA, PDE4B, PIM1, CHP1, MEF2C, EDN1, GSTO1, OSR1, TESC, ANO9, ANK2, ABCC9, MAPK8IP2, ADRA2A, GEM, SELENON, GAL, CACNB4, STIM1, HECW2, UTRN, SCN4B, SHANK3, NLGN3, CAMK2D, RRAD, HPCA, PTAFR, CACNA1D, GLRX, ATP1A2, AKAP5, ADRB2, CBARP, CACNG8, RELN, PTK2B, PPARGC1A, SNCA, AGT, EHD3, SLC6A9, KCNS1, BCL2, CHRFAM7A, FXYD5, FGF13, HCN2	1674	308	19229	1.86475	0.215961	0.000976646		regulation of transmembrane transporter activity	GO:0022898	282	49	25.8	1.9	8.58e-05	0.00532
GO:0023051	7.36894e-10	GOTERM_BP_FAT	regulation of signaling	430	23.281	1.46205e-12	CYFIP1, PID1, SERPINE2, F11R, UBASH3B, WLS, PRKCG, VPS18, MEF2C, DKK1, SIGIRR, AR, RNF125, PRKAR1B, LARS1, MAP1A, AKIP1, PRKCQ, ATF3, CDC42SE1, FICD, SHOX2, PDGFB, GATA3, HIF1A, C3, PRKAR2B, PTPMT1, PDGFD, FIGNL1, PDGFC, PPARGC1A, HEXIM1, WNT10B, STARD13, JUN, AFAP1L2, JAG1, JUP, DMPK, HOMER2, PLK2, RDX, FZD8, ABCA7, NFATC4, GRIN2D, COL1A1, MLLT11, FERMT1, CYLD, EHD3, GRIN3A, SLC6A9, CHRFAM7A, CD…	1674	3651	19229	1.35288	1.36146e-08	6.83321e-10		regulation of signaling	GO:0023051	3381	418	309.38	1.35	6.38e-10	2.28e-07
GO:0023056	2.02694e-08	GOTERM_BP_FAT	positive regulation of signaling	245	13.2648	7.35953e-11	CYFIP1, SERPINE2, F11R, KDR, IL12A, CCN3, SOX9, TP63, WLS, CDON, DYNC2H1, PRKCG, MEF2C, IL1R1, MAPK8IP2, MAPK8IP3, DKK1, BTC, AR, SFRP1, GAREM1, PRKAR1B, LARS1, RRAGD, TRIM14, ATF3, NECAB2, INTU, MAOA, STXBP1, SHOX2, PDGFB, LPAR1, TGFA, GATA3, HIF1A, C3, CYP27B1, TRPM2, PDGFD, PDGFC, KCNN4, PCK2, TNFSF18, HEXIM1, WNT10B, JUN, AFAP1L2, XBP1, JAG1, JUP, GADD45A, PLK2, TNFSF12, FZD8, ABCA7, NMI, GDF…	1674	1894	19229	1.48589	6.85319e-07	1.87958e-08		positive regulation of signaling	GO:0023056	1701	227	155.65	1.46	8.89e-08	1.62e-05
GO:0023057	0.00448007	GOTERM_BP_FAT	negative regulation of signaling	169	9.14997	0.000157322	CSF2, PID1, SERPINE2, JADE1, CBLB, RORA, CLU, FGF2, RGS4, PYCARD, LGALS3, RPS6KA6, SESN3, BMPER, UBASH3B, SIRPA, CHP1, IL12A, CCN3, SOX9, TP63, VPS18, RNF43, FST, WNT5A, MAGI2, IGFBP2, MAPK8IP2, DKK1, HIC1, OVOL2, SIGIRR, AR, SFRP1, RNF125, MYADM, PRKCQ, ALPK2, NBL1, TRABD2B, ATF3, NECAB2, FBN2, STXBP1, HTRA1, LPAR1, ITPR1, FBLN1, GATA3, ADRB2, NDRG2, HIF1A, FIGNL1, NLRP3, LPXN, XBP1, TGFB3, HOME…	1674	1478	19229	1.31345	0.768945	0.00415436		negative regulation of signaling	GO:0023057	1363	174	124.72	1.4	3.93e-05	0.00286
GO:0030001	1.16182e-06	GOTERM_BP_FAT	metal ion transport	133	7.20087	9.10787e-09	STEAP3, SERPINE2, SLC23A1, NALF2, FGF2, AQP1, NIPAL4, RGS4, LGALS3, EDNRA, HEPHL1, UBASH3B, FTH1, NIPAL2, NIPAL3, CHP1, SLC12A6, B2M, KCNH1, KCNH3, SLC6A17, SLC30A3, SLC6A16, KCNH8, OSR1, F2R, ANK2, CYBA, GEM, SELENON, CACNB4, PLPP4, STIM1, HECW2, SCNN1A, UTRN, GPM6A, CEMIP, RRAD, CHRNA7, HPCA, PDGFB, ITPR1, SLC41A1, CACNA1D, ITPR3, ADRB2, NALCN, CBARP, CYP27B1, TRPM2, NKAIN4, GJC2, CRACR2B, STC2…	1674	929	19229	1.64451	8.48089e-05	1.07735e-06		metal ion transport	GO:0030001	632	98	57.83	1.69	3.32e-06	0.000383
GO:0030029	2.83251e-08	GOTERM_BP_FAT	actin filament-based process	130	7.03844	1.09504e-10	CYFIP1, WASHC5, NRK, FAM107A, FNBP1L, CELSR1, F11R, AQP1, PYCARD, FGF7, BAIAP2L1, OPHN1, ARHGDIB, COTL1, HMCN1, ARPIN, EPHA5, SWAP70, ACTN1, TPM1, ANK2, SFRP1, CLDN3, MYL1, MYADM, TNIK, UTRN, DSC2, CSF1R, BRSK2, CRACD, RHOBTB3, LPAR1, CACNA1D, CNN2, TRPM2, SDCBP, ESPNL, CALD1, PLEK2, PACSIN1, VASP, STARD13, SIGLEC15, IQSEC2, JUP, NEBL, TGFB3, RDX, MICAL2, CYRIB, FHDC1, CYRIA, CORO2B, BST2, FES, M…	1674	842	19229	1.77351	1.0197e-06	2.62658e-08		actin filament-based process	GO:0030029	611	93	55.91	1.66	1.18e-05	0.00107
GO:0030030	1.92556e-06	GOTERM_BP_FAT	cell projection organization	203	10.9908	1.84982e-08	CYFIP1, ODAD2, ADARB1, FNBP1L, EDNRA, RPS6KA5, OPHN1, B2M, ARPIN, DYNC2H1, EPHA5, MEF2C, EPHA6, UNC5A, DNAAF3, MAPK8IP2, MAPK8IP3, DKK1, TIAM2, SFRP1, HECW2, MAP1A, PRKCQ, HOATZ, MGARP, NBL1, GPM6A, INTU, EPHA10, STXBP1, SHOX2, LPAR1, GATA3, NYAP2, ADAMTS16, TRPM2, UGT8, FLRT2, MAP2, INPP5J, MAP6, VASP, NTNG1, JUN, FZD3, EGR2, CFAP73, PLK2, RDX, CPLANE1, FHDC1, NFATC4, CYLD, EHD3, GRIN3A, VANGL2,…	1674	1597	19229	1.46013	0.000172241	1.78557e-06		cell projection organization	GO:0030030	1161	153	106.24	1.44	2.49e-05	0.002
GO:0030036	1.69746e-05	GOTERM_BP_FAT	actin cytoskeleton organization	105	5.68489	2.26037e-07	CYFIP1, WASHC5, NRK, FAM107A, F11R, AQP1, PYCARD, FGF7, BAIAP2L1, OPHN1, ARHGDIB, COTL1, HMCN1, ARPIN, SWAP70, ACTN1, TPM1, SFRP1, CLDN3, MYADM, TNIK, UTRN, CSF1R, BRSK2, CRACD, RHOBTB3, LPAR1, CNN2, TRPM2, SDCBP, ESPNL, CALD1, PLEK2, PACSIN1, VASP, STARD13, IQSEC2, NEBL, TGFB3, RDX, MICAL2, CYRIB, FHDC1, CYRIA, CORO2B, FES, MYO5B, ID1, BCL2, CORO6, SPIRE1, AMOTL1, SETD3, C15ORF62, LMOD1, CXCL1, …	1674	725	19229	1.66361	0.00210264	1.57405e-05		actin cytoskeleton organization	GO:0030036	549	79	50.24	1.57	0.000321	0.0151
GO:0030155	6.9808e-07	GOTERM_BP_FAT	regulation of cell adhesion	126	6.82187	4.49794e-09	FOXA1, SERPINE2, NEXMIF, FAM107A, LOXL3, CBLB, F11R, IL27RA, PYCARD, LGALS3, UBASH3B, PLAU, CDH1, ARHGDIB, KDR, SIRPA, IL12A, SOX9, B2M, IL6R, LMO1, SWAP70, TPM1, WNT5A, IGFBP2, ADAM19, PSG9, SFRP1, CLDN7, MYADM, ADAM8, PRKCQ, ADTRP, UTRN, CARD11, TCF7, PDGFB, ILDR2, ARL2, FBLN1, GATA3, FBLN2, FUT1, FUT4, DPP4, ADGRG1, NLRP3, LPXN, TNFRSF14, TNFSF18, WNT10B, XBP1, JAG1, JUP, FOXF1, RDX, CYRIB, CO…	1674	856	19229	1.69082	4.18839e-05	6.47328e-07		regulation of cell adhesion	GO:0030155	789	121	72.2	1.68	3.38e-07	5.25e-05
GO:0030182	3.36981e-06	GOTERM_BP_FAT	neuron differentiation	185	10.0162	3.51022e-08	FOXA1, CYFIP1, WASHC5, NRK, RORA, ADARB1, FRY, FGF2, DOCK10, RIMS2, EDNRA, RPS6KA5, OPHN1, CDH1, DENND5A, SOX9, B2M, SH3GL2, PITX3, CDON, SEMA6B, DYNC2H1, EPHA5, MEF2C, EPHA6, AGTPBP1, UNC5A, LMO4, APLP2, WNT5A, MAGI2, MAPK8IP2, POU3F2, MAPK8IP3, DKK1, TIAM2, MYCL, SFRP1, HECW2, MAP1A, PRKCQ, TNIK, MGARP, NBL1, GPM6A, CSF1R, SEMA7A, BRSK2, RTN1, EPHA10, STXBP1, SHOX2, LPAR1, CEND1, GATA3, NYAP2, …	1674	1437	19229	1.47882	0.000326818	3.12482e-06		neuron differentiation	GO:0030182	1065	143	97.45	1.47	2.33e-05	0.00191
GO:0030193	0.00147343	GOTERM_BP_FAT	regulation of blood coagulation	23	1.24526	3.90827e-05	VKORC1, EDN1, SERPINB2, SERPINE2, NOS3, PROS1, F2R, PDGFB, PLA2G4A, PLAT, F11R, TFPI, THBS1, THBD, C1QTNF1, UBASH3B, PLAU, SERPING1, PRKCQ, ADTRP, IL6R, CD34, PRKG1	1674	100	19229	2.64198	0.305071	0.00136631		regulation of blood coagulation	GO:0030193	70	20	6.41	3.12	4.45e-05	0.00319
GO:0030195	9.40589e-05	GOTERM_BP_FAT	negative regulation of blood coagulation	17	0.920411	1.53533e-06	EDN1, SERPINB2, SERPINE2, NOS3, PROS1, PDGFB, PLAT, TFPI, THBS1, THBD, C1QTNF1, UBASH3B, PLAU, SERPING1, ADTRP, CD34, PRKG1	1674	48	19229	4.06826	0.0141952	8.72206e-05		negative regulation of blood coagulation	GO:0030195	46	17	4.21	4.04	1.12e-05	0.00104
GO:0030198	4.00016e-06	GOTERM_BP_FAT	extracellular matrix organization	59	3.19437	4.20979e-08	FKBP10, OLFML2B, B4GALT1, PTPRQ, COL12A1, LOXL3, LOXL4, NR2E1, LAMC1, CTSV, OLFML2A, ADAMTS2, ADAMTS3, ADAMTS1, ADAMTSL3, CTSK, SH3PXD2B, SOX9, HMCN1, COL27A1, MMP2, TNFRSF1B, MMP14, COL4A1, FSHR, MMP17, COL4A6, VWA1, MMP19, ADAM8, ADTRP, GAS6, DDR2, RAMP2, FBLN1, TNFRSF11B, HSD17B12, NID2, FBLN2, FBLN5, DPP4, CST3, ADAMTS16, ADAMTS14, PRDX4, DNAJB6, FLRT2, ABI3BP, MPZL3, NTNG1, CRTAP, FOXF1, AGT…	1674	317	19229	2.13793	0.000391939	3.70934e-06		extracellular matrix organization	GO:0030198	280	54	25.62	2.11	3.27e-06	0.000383
GO:0030278	5.88806e-05	GOTERM_BP_FAT	regulation of ossification	45	2.43638	9.23172e-07	FBN2, YAP1, ECM1, PKDCC, INTU, LRP4, LRP3, PTN, ADRB2, FGF2, HIF1A, GLI3, SCUBE2, NPPC, CYP27B1, MDK, ALOX5, SIX2, PTK2B, SOX9, IL6R, PDLIM7, TP63, SRGN, WNT10B, EGR2, MEF2C, JAG1, MSX2, TGFB3, OSR1, WNT5A, SUCO, TENT5A, KREMEN2, DKK1, RFLNA, P2RX7, BMP2, SFRP1, RIOX1, BCL2, ID3, PPARG, DDR2	1674	235	19229	2.19961	0.00855973	5.45999e-05		regulation of ossification	GO:0030278	122	33	11.16	2.96	5.02e-07	7.42e-05
GO:0030334	2.74397e-10	GOTERM_BP_FAT	regulation of cell migration	162	8.77098	4.42006e-13	CSF2, SERPINE2, ATP8A1, NEXMIF, FAM107A, ADARB1, CXCL14, FGF2, AQP1, IL27RA, DOCK10, PYCARD, LGALS3, FGF7, BMPER, PLAU, CDH1, ARHGDIB, C3AR1, KDR, IL12A, CCN3, SOX9, IL6R, ARPIN, SEMA6B, MEF2C, LMO4, IL1R1, SWAP70, TPM1, WNT5A, F2R, MAGI2, MTUS1, SFRP1, CLDN3, MYADM, ADAM8, ADTRP, NBL1, GRB7, CSF1R, SEMA7A, CEMIP, PDGFB, LPAR1, PIK3R3, FBLN1, GATA3, HIF1A, FUT1, FUT4, DPP4, CNN2, SDCBP, ADGRG1, F…	1674	1051	19229	1.77057	4.11572e-09	2.54448e-10		regulation of cell migration	GO:0030334	929	166	85.01	1.95	3.37e-14	7.56e-11
GO:0030335	1.50868e-09	GOTERM_BP_FAT	positive regulation of cell migration	105	5.68489	3.4023e-12	CSF2, ATP8A1, FAM107A, CXCL14, FGF2, AQP1, PYCARD, LGALS3, FGF7, PLAU, C3AR1, KDR, IL12A, SOX9, IL6R, SEMA6B, IL1R1, SWAP70, WNT5A, F2R, CLDN3, MYADM, ADAM8, GRB7, CSF1R, SEMA7A, CEMIP, PDGFB, LPAR1, PIK3R3, FBLN1, GATA3, HIF1A, FUT1, FUT4, SDCBP, PDGFD, PDGFC, TNFRSF14, S100A14, TNFSF18, XBP1, JUN, FOXF1, PLK2, MCAM, RDX, COL1A1, FERMT1, DAB2, BMP2, PTPRC, BCL2, LCN2, ATM, FGFR1, CXCL8, FLT4, HS…	1674	595	19229	2.02709	3.1682e-08	1.39899e-09		positive regulation of cell migration	GO:0030335	532	104	48.68	2.14	3.23e-11	1.69e-08
GO:0030500	0.00241913	GOTERM_BP_FAT	regulation of bone mineralization	20	1.08284	7.29773e-05	SRGN, FBN2, WNT10B, ECM1, MEF2C, PKDCC, TGFB3, OSR1, PTN, TENT5A, ADRB2, HIF1A, RFLNA, P2RX7, CYP27B1, BMP2, ALOX5, PTK2B, SOX9, DDR2	1674	83	19229	2.76792	0.493175	0.00224326		regulation of bone mineralization	GO:0030500	81	21	7.41	2.83	9.49e-05	0.00568
GO:0030501	0.025539	GOTERM_BP_FAT	positive regulation of bone mineralization	12	0.649702	0.00132467	P2RX7, FBN2, WNT10B, MEF2C, BMP2, PKDCC, TGFB3, ALOX5, OSR1, TENT5A, PTN, ADRB2	1674	45	19229	3.06316	0.999996	0.0236823		positive regulation of bone mineralization	GO:0030501	45	13	4.12	3.16	0.000851	0.0327
GO:0030855	6.01483e-06	GOTERM_BP_FAT	epithelial cell differentiation	108	5.84732	6.60863e-08	FOXA1, MSI1, F11R, FGF2, LGALS3, EDNRA, OPHN1, DMBT1, KDR, SOX9, TP63, PITX3, CPT1A, MEF2C, MSX2, OSR1, FST, WNT5A, MAGI2, KRT7, POU3F2, OVOL2, MYCL, AR, CLDN3, MAF, COL4A1, MYADM, PGR, INTU, ARHGEF26, PDGFB, GATA3, MACROH2A2, HIF1A, CYP27B1, SCUBE1, PSAP, ZBED2, SFN, PDZD7, PCK2, FN3K, WNT10B, GSTM3, JUN, JAG1, FOXF1, PDE2A, RDX, ESR1, FOSL2, DAB2, BMP2, ID1, CCDC88C, MAFF, ID3, TPP1, TP73, MESP…	1674	734	19229	1.69016	0.000615206	5.57754e-06		epithelial cell differentiation	GO:0030855	620	95	56.73	1.67	7.21e-06	0.000711
GO:0031175	6.57991e-08	GOTERM_BP_FAT	neuron projection development	143	7.74228	3.10906e-10	CYFIP1, WASHC5, NRK, ADARB1, FRY, DOCK10, RIMS2, EDNRA, RPS6KA5, OPHN1, CDH1, DENND5A, B2M, SH3GL2, SEMA6B, EPHA5, MEF2C, EPHA6, UNC5A, APLP2, WNT5A, MAGI2, MAPK8IP2, POU3F2, MAPK8IP3, DKK1, TIAM2, HECW2, MAP1A, PRKCQ, TNIK, MGARP, NBL1, GPM6A, CSF1R, SEMA7A, BRSK2, EPHA10, STXBP1, SHOX2, LPAR1, GATA3, NYAP2, UGT8, FLRT2, MAP2, INPP5J, MAP6, NDN, RAB6A, RAB6B, PACSIN1, NTNG1, VASP, FZD3, JUN, EGR…	1674	970	19229	1.69342	2.89516e-06	6.10154e-08		neuron projection development	GO:0031175	677	103	61.95	1.66	3.64e-06	0.000411
GO:0031344	0.000471784	GOTERM_BP_FAT	regulation of cell projection organization	100	5.41419	1.05381e-05	CYFIP1, WASHC5, FNBP1L, RIMS2, CDH1, DENND5A, B2M, ARPIN, SEMA6B, MEF2C, WNT5A, MAGI2, POU3F2, DKK1, TIAM2, SFRP1, HECW2, TNIK, MGARP, GPM6A, SEMA7A, BRSK2, INTU, SHOX2, LPAR1, GATA3, ADAMTS16, TRPM2, MAP2, INPP5J, MAP6, PACSIN1, NTNG1, TGFB3, PLK2, RDX, TRPV2, NFATC4, EFNA1, PTPRD, CYLD, SDK1, DAB2, GRIN3A, FES, ID1, LCN2, FAT3, FGF13, TENM2, TENM3, C15ORF62, NR2E1, SYNE2, PTPRG, RNF157, MDK, EN…	1674	741	19229	1.55018	0.0934705	0.000437485		regulation of cell projection organization	GO:0031344	656	92	60.03	1.53	0.000209	0.0107
GO:0031399	0.000467544	GOTERM_BP_FAT	regulation of protein modification process	226	12.2361	1.03932e-05	PID1, CCNH, CBLB, ADARB1, HERC5, LGALS3, RPS6KA6, RPS6KA5, UBASH3B, RASSF5, PPP4R4, KDR, IL12A, SOX9, CDON, ARRDC4, PRKCG, MEF2C, MAPK8IP2, MAPK8IP3, DKK1, BTC, AR, SFRP1, GAREM1, CLDN3, PRKAR1B, NHLRC1, ATF3, NECAB2, DCUN1D5, PDGFB, LPAR1, PIK3R3, TGFA, GATA3, RTF1, HIF1A, C3, GJC2, MRNIP, PRKAR2B, PDGFD, PDGFC, INPP5J, SFN, PPARGC1A, TNFSF18, HEXIM1, JUN, AFAP1L2, XBP1, GADD45A, FZD8, ABCA7, NM…	1674	1979	19229	1.31179	0.0922463	0.000433553		regulation of protein modification process	GO:0031399	1563	193	143.02	1.35	7.67e-05	0.00483
GO:0031400	0.0156686	GOTERM_BP_FAT	negative regulation of protein modification process	81	4.38549	0.000701656	CDKN1A, PID1, PTPRQ, TNFAIP3, HSPB1, ARRB1, CBLB, ADARB1, FRY, PTPRH, IPO7, IPO5, PYCARD, RGS4, LGALS3, HHEX, RPS6KA6, UBASH3B, PPP4R4, SIRPA, PMEPA1, CHP1, SH3GL2, DACT1, PRKCG, PIAS3, SWAP70, PRMT3, SIRT7, DKK1, DUSP9, SFRP1, GPRC5A, PRKAR1B, MYADM, PPARG, ATF3, PRKN, RGS14, NXN, FBLN1, PRR5L, NDRG2, PPM1E, CAMK2N1, PRKAR2B, CAMK2N2, RPS3, INPP5J, SH3BP5, SFN, PPARGC1A, GBP1, SNCA, HEXIM1, PTPN…	1674	643	19229	1.44702	0.99855	0.0145295		negative regulation of protein modification process	GO:0031400	503	71	46.03	1.54	0.00098	0.0367
GO:0031401	0.000428543	GOTERM_BP_FAT	positive regulation of protein modification process	162	8.77098	9.38819e-06	CSF2, NRK, FAM107A, CBLB, CLU, FGF2, PYCARD, FGF7, RPS6KA5, BMPER, RASSF5, LEPR, PIM1, KDR, CHP1, IL12A, SOX9, IL6R, CDON, ARRDC4, PIAS3, MEF2C, AGTPBP1, WNT5A, F2R, MAGI2, MAPK8IP2, MAPK8IP3, DKK1, CLIP3, BTC, AR, CLDN3, GAREM1, NHLRC1, ADAM8, TNIK, ADTRP, TRABD2B, NECAB2, CSF1R, SEMA7A, CEMIP, SHC2, NNMT, DCUN1D5, CHRNA7, PDGFB, LPAR1, PIK3R3, TGFA, GATA3, RTF1, ADRB2, INAVA, C3, SDCBP, MRNIP, …	1674	1334	19229	1.39496	0.0837108	0.000397387		positive regulation of protein modification process	GO:0031401	1019	129	93.24	1.38	0.000559	0.0236
GO:0032101	0.00225727	GOTERM_BP_FAT	regulation of response to external stimulus	119	6.44288	6.69683e-05	SERPINE2, PROS1, PLAT, RORA, F11R, CXCL14, FGF2, PYCARD, HERC5, UBASH3B, PLAU, C3AR1, KDR, SIRPA, IL12A, CCN3, IL6R, SEMA6B, PRKCG, CHID1, GBP5, IL1R1, SWAP70, WNT5A, F2R, MTUS1, CYBA, PSG9, SIGIRR, FNDC4, CLDN3, RNF125, SERPING1, ADAM8, PRKCQ, ADTRP, NBL1, PTGES, CSF1R, SEMA7A, HTRA1, PDGFB, LPAR1, MGST2, GATA3, HIF1A, DPP4, C3, CYP27B1, PDGFD, NLRP3, S100A14, TNFSF18, FOXF1, PLK2, PDE2A, NMI, C…	1674	959	19229	1.42538	0.464005	0.00209316		regulation of response to external stimulus	GO:0032101	973	135	89.03	1.52	1.03e-05	0.000961
GO:0032102	0.0361238	GOTERM_BP_FAT	negative regulation of response to external stimulus	54	2.92366	0.00210257	CDKN1A, SERPINE2, PROS1, TNFAIP3, PLAT, RORA, FGF2, PYCARD, THBD, C1QTNF1, UBASH3B, PLAU, SIRPA, CCN3, SPX, CD34, PRKG1, SEMA6B, CHID1, EDN1, SERPINB2, RHBDF2, WNT5A, SIGIRR, PSG9, RNF125, FNDC4, CLDN3, PSMA1, SERPING1, PPARG, ADTRP, SMPDL3B, NBL1, SEMA7A, GRN, SEMA3D, HTRA1, PDGFB, GATA3, TFPI, THBS1, DPP4, ABI3BP, ALOX5, NLRP3, NOS3, FOXF1, PLK2, CYLD, GRIN3A, SAA1, EPPK1, NUCB2	1674	408	19229	1.52032	1	0.0334975		negative regulation of response to external stimulus	GO:0032102	391	63	35.78	1.76	7.3e-05	0.00469
GO:0032103	0.00349354	GOTERM_BP_FAT	positive regulation of response to external stimulus	56	3.03194	0.000115926	IL21, CXCL8, HSPB1, PLAT, FGF2, CXCL14, PYCARD, THBD, PLAU, MDK, CASP4, C3AR1, KDR, RAC2, IL12A, IL6R, GBP5, EDN1, CAMK1D, SWAP70, WNT5A, CYBA, TUBB2B, CDH13, ADAM8, CD47, GAS6, ZP3, TLR2, CSF1R, GRN, PDGFB, LPAR1, MGST2, CXCR4, PTN, THBS1, HIF1A, C3, CYP27B1, CAMK2N1, PDGFD, PTK2B, NLRP3, STX4, S100A14, SNCA, TNFSF18, CD74, IL33, PDE2A, VEGFB, NMI, AGT, VEGFA, FGFR1	1674	379	19229	1.69727	0.660258	0.00323956		positive regulation of response to external stimulus	GO:0032103	455	69	41.63	1.66	0.000166	0.00884
GO:0032350	0.00729277	GOTERM_BP_FAT	regulation of hormone metabolic process	12	0.649702	0.000276597	SLCO1C1, DAB2, BMP2, GAL, STC2, FSHR, PRMT3, AKR1C3, GATA3, ATP1A1, HIF1A, PPARGC1A	1674	38	19229	3.62743	0.923924	0.00676257		regulation of hormone metabolic process	GO:0032350	40	12	3.66	3.28	0.00101	0.0375
GO:0032409	0.00472754	GOTERM_BP_FAT	regulation of transporter activity	51	2.76123	0.000167418	RYR2, RASGRF2, EDNRA, PDE4B, PIM1, CHP1, MEF2C, EDN1, GSTO1, OSR1, TESC, ANO9, ANK2, ABCC9, MAPK8IP2, ADRA2A, GEM, SELENON, GAL, CACNB4, STIM1, HECW2, PPARG, UTRN, SCN4B, SHANK3, NLGN3, CAMK2D, RRAD, HPCA, PTAFR, CACNA1D, GLRX, ATP1A2, AKAP5, ADRB2, CBARP, CACNG8, RELN, PTK2B, PPARGC1A, SNCA, AGT, EHD3, SLC6A9, KCNS1, BCL2, CHRFAM7A, FXYD5, FGF13, HCN2	1674	340	19229	1.72303	0.789681	0.00438384		regulation of transporter activity	GO:0032409	299	51	27.36	1.86	0.000126	0.00716
GO:0032412	0.00277874	GOTERM_BP_FAT	regulation of ion transmembrane transporter activity	47	2.54467	8.82881e-05	NLGN3, RYR2, CAMK2D, RRAD, RASGRF2, HPCA, PTAFR, CACNA1D, ATP1A2, GLRX, AKAP5, ADRB2, CBARP, CACNG8, EDNRA, RELN, PDE4B, PTK2B, CHP1, PPARGC1A, MEF2C, EDN1, GSTO1, OSR1, TESC, ANO9, ABCC9, ANK2, MAPK8IP2, ADRA2A, GEM, AGT, SELENON, EHD3, GAL, CACNB4, STIM1, SLC6A9, KCNS1, HECW2, CHRFAM7A, FXYD5, FGF13, UTRN, SHANK3, SCN4B, HCN2	1674	297	19229	1.81779	0.560525	0.00257672		regulation of ion transmembrane transporter activity	GO:0032412	272	46	24.89	1.85	0.00031	0.0147
GO:0032880	0.00158104	GOTERM_BP_FAT	regulation of protein localization	118	6.38874	4.26161e-05	PID1, CLSTN3, IPO5, LGALS3, EDNRA, BMPER, FRRS1L, CDH1, RASSF5, CEP250, CHP1, IL12A, CCN3, SYBU, WLS, EPHA5, CPT1A, SWAP70, WNT5A, F2R, OVOL2, CLIP3, AR, SFRP1, CACNB4, MAP1A, TRIM14, NHLRC1, ADAM8, RAB38, ADTRP, NECAB2, BRSK2, CEMIP, PKDCC, HPCA, HIF1A, DPP4, TRPM2, MAP2, SFN, KCNN4, PCK2, SEC16B, XBP1, JUP, TGFB3, RDX, ABCA7, GDF5, CORO2B, FERMT1, DAB2, BMP2, PKIA, BCL2, SERGEF, CD200, DPP10, I…	1674	939	19229	1.4435	0.327565	0.0014661		regulation of protein localization	GO:0032880	850	113	77.78	1.45	0.000275	0.0134
GO:0032956	0.00410124	GOTERM_BP_FAT	regulation of actin cytoskeleton organization	57	3.08609	0.000141377	CYFIP1, WASHC5, C15ORF62, FAM107A, LMOD1, FMN1, CELSR1, F11R, PYCARD, BAIAP2L1, MDK, ARHGDIB, TMSB4Y, COTL1, RAC2, ARPIN, EPHA5, EDN1, PLEKHG2, SWAP70, TPM1, ARHGEF19, RHOF, RHOC, RHOD, MTSS1, SFRP1, MYADM, CD47, SHANK3, ARHGEF5, PRKN, CSF1R, CRACD, RHOBTB3, LPAR1, NEDD9, PPM1E, TRPM2, PTK2B, PAK3, WASF3, VASP, SIGLEC15, TGFB3, LIMK1, RDX, HIP1R, CYRIB, CYRIA, CORO2B, TJP1, BST2, FES, ID1, SPIRE1…	1674	391	19229	1.67455	0.731952	0.00380307		regulation of actin cytoskeleton organization	GO:0032956	364	59	33.31	1.77	0.000121	0.00694
GO:0032963	0.000421613	GOTERM_BP_FAT	collagen metabolic process	26	1.40769	9.13241e-06	HIF1A, CST3, NPPC, ADAMTS14, ADAMTS2, ADAMTS3, CTSL, CTSK, IL6R, CTSB, TGFB3, MMP2, F2R, P3H2, SUCO, PCOLCE, LARP6, P2RX7, COL1A1, MMP14, COL1A2, COL5A1, MMP17, MMP19, PPARG, DDR2	1674	112	19229	2.66659	0.0815257	0.000390961		collagen metabolic process	GO:0032963	61	18	5.58	3.22	7.46e-05	0.00476
GO:0032970	0.000110488	GOTERM_BP_FAT	regulation of actin filament-based process	69	3.73579	1.89842e-06	CYFIP1, WASHC5, RYR2, C15ORF62, FAM107A, LMOD1, FMN1, CELSR1, F11R, PYCARD, BAIAP2L1, MDK, ARHGDIB, TMSB4Y, PDE4B, COTL1, RAC2, ARPIN, EPHA5, EDN1, PLEKHG2, SWAP70, TPM1, ARHGEF19, ANK2, ABCC9, RHOF, RHOC, RHOD, MTSS1, SFRP1, MYADM, CD47, SHANK3, DSC2, ARHGEF5, PRKN, CSF1R, CAMK2D, CRACD, RHOBTB3, LPAR1, NEDD9, ATP1A2, ATP1A1, PPM1E, CNN2, TRPM2, PTK2B, PAK3, KCNJ2, WASF3, VASP, SIGLEC15, JUP, TG…	1674	438	19229	1.80957	0.0175227	0.000102455		regulation of actin filament-based process	GO:0032970	405	69	37.06	1.86	7.2e-06	0.000715
GO:0032989	1.35099e-11	GOTERM_BP_FAT	cellular component morphogenesis	178	9.63725	1.45081e-14	CYFIP1, PID1, NRK, ADARB1, FRY, F11R, CLU, DOCK10, RIMS2, EDNRA, RPS6KA5, OPHN1, CDH1, KDR, SH3GL2, ARPIN, SEMA6B, EPHA5, MEF2C, EPHA6, UNC5A, APLP2, ACTN1, TPM1, WNT5A, ANK2, MAPK8IP2, POU3F2, DKK1, TIAM2, AR, CLDN3, LRATD1, HECW2, MAP1A, AKIP1, MYADM, ADAM8, PRKCQ, TNIK, NBL1, CDC42SE1, GPM6A, CSF1R, SEMA7A, BRSK2, ARHGEF26, EPHA10, FBLIM1, STXBP1, SHOX2, RHOBTB3, LPAR1, ITPR1, FBLN1, GATA3, NY…	1674	1148	19229	1.78106	1.35433e-10	1.25277e-11		cellular component morphogenesis	GO:0032989	604	97	55.27	1.76	1.02e-06	0.000138
GO:0032990	1.02399e-06	GOTERM_BP_FAT	cell part morphogenesis	103	5.57661	7.80748e-09	CYFIP1, PID1, NRK, ADARB1, DOCK10, RIMS2, EDNRA, RPS6KA5, OPHN1, CDH1, SH3GL2, ARPIN, SEMA6B, EPHA5, EPHA6, UNC5A, APLP2, WNT5A, MAPK8IP2, TIAM2, MAP1A, PRKCQ, TNIK, NBL1, GPM6A, CSF1R, SEMA7A, BRSK2, EPHA10, STXBP1, SHOX2, GATA3, NYAP2, UGT8, FLRT2, MAP2, MAP6, NDN, PACSIN1, NTNG1, VASP, FZD3, EGR2, TRPV2, NFATC4, EFNA1, PTPRD, LHX2, ID1, BCL2, FGF13, TENM2, LAMC2, NR2E1, GLI3, MYPN, RNF157, BOC…	1674	662	19229	1.78723	7.27006e-05	9.49543e-07		cell part morphogenesis	GO:0032990	508	88	46.48	1.89	1.74e-07	2.94e-05
GO:0033673	0.00695441	GOTERM_BP_FAT	negative regulation of kinase activity	41	2.21982	0.000261917	PRKN, CDKN1A, RGS14, PTPRQ, TNFAIP3, HSPB1, CBLB, ADARB1, PTPRH, IPO7, PPM1E, IPO5, RGS4, PYCARD, HHEX, UBASH3B, PRKAR2B, CAMK2N1, CAMK2N2, SH3BP5, CHP1, SFN, SNCA, HEXIM1, PTPN1, GADD45A, DAB2IP, DUSP9, SORL1, AGT, PKIB, BMP2, SFRP1, PTPRB, GPRC5A, PTPRC, PRKAR1B, PKIA, SPRY1, PPARG, DDR2	1674	259	19229	1.81838	0.912778	0.00644881		negative regulation of kinase activity	GO:0033673	231	42	21.14	1.99	0.000151	0.00831
GO:0033674	5.5056e-06	GOTERM_BP_FAT	positive regulation of kinase activity	91	4.92691	5.9715e-08	CDKN1A, DOCK3, FLT3, FLT4, NRK, ARRB1, CLU, FGF2, PIM1, KDR, TNFAIP8L3, IKBKE, IL6R, EPHA5, MEF2C, EDN1, EPHA6, LMO4, STRADB, WNT5A, ITGA1, F2R, ZFP91, DKK1, DUSP9, MAPK8IP3, ADRA2A, BTC, GPRC5A, ALS2, PDE5A, ADAM8, TNIK, GAS6, GPRC5D, GPRC5C, ARHGEF5, CD44, DDR2, CSF1R, SHC2, CEMIP, EPHA10, PDGFB, NEDD9, CXCR4, TGFA, ADRB2, THBS1, MALT1, INAVA, RELN, MRNIP, PDGFD, PDGFC, RPS3, PTK2B, PAK6, ALKAL…	1674	584	19229	1.7899	0.000555911	5.10534e-06		positive regulation of kinase activity	GO:0033674	499	70	45.66	1.53	0.00123	0.0436
GO:0033993	0.000730663	GOTERM_BP_FAT	response to lipid	128	6.93016	1.71053e-05	FOXA1, CSF2, PID1, FAM107A, PLAT, RORA, AHR, CLU, AQP1, PYCARD, PDK4, PIM1, SIRPA, IL12A, SOX9, B2M, TP63, VPS18, CPT1A, MEF2C, PAQR7, MSX2, OSR1, WNT5A, F2R, IGFBP2, CYBA, DKK1, SIGIRR, AR, SFRP1, SLPI, FDX1, SCNN1A, PGR, ADTRP, MGARP, PTGES, STXBP1, LPAR1, MGST1, MGST2, CYP27B1, BRINP1, STC2, NLRP3, IGFBP7, S100A14, PPARGC1A, PCK2, WNT10B, XBP1, JUN, OSBPL7, TGFB3, TYR, FBXO32, ESR1, COL1A1, DA…	1674	1016	19229	1.44716	0.147247	0.000677542		response to lipid	GO:0033993	843	114	77.14	1.48	0.000129	0.00725
GO:0034103	0.00410124	GOTERM_BP_FAT	regulation of tissue remodeling	21	1.13698	0.00014091	IL21, CSF1R, SIGLEC15, FLT4, SUCO, TNFAIP3, TNFRSF11B, AGT, P2RX7, CST3, SFRP1, GPNMB, UBASH3B, MDK, ABI3BP, FSHR, PDK4, LEPR, ADAM8, PPARG, DDR2	1674	94	19229	2.56621	0.730786	0.00380307		regulation of tissue remodeling	GO:0034103	75	21	6.86	3.06	3.72e-05	0.00275
GO:0034104	0.00332667	GOTERM_BP_FAT	negative regulation of tissue remodeling	10	0.541419	0.00010929	P2RX7, CST3, SFRP1, UBASH3B, ABI3BP, FSHR, TNFAIP3, TNFRSF11B, PPARG, AGT	1674	24	19229	4.78619	0.638599	0.00308481		negative regulation of tissue remodeling	GO:0034104	24	10	2.2	4.55	0.000337	0.0156
GO:0034220	1.69907e-06	GOTERM_BP_FAT	ion transmembrane transport	165	8.93341	1.51442e-08	ATP8A1, NDUFA12, SLC23A1, NALF2, FGF2, AQP1, NIPAL4, RGS4, EDNRA, UBASH3B, NIPAL2, NIPAL3, CHP1, SLC26A11, SLC25A42, SLC12A6, KCNH1, KCNH3, CPT1A, MEF2C, SLC6A17, SLC30A3, SLC6A16, KCNH8, OSR1, F2R, ANK2, CYBA, SDHD, MAPK8IP2, GEM, SELENON, CACNB4, STIM1, HECW2, SCNN1A, UTRN, SLC27A5, XPR1, GPM6A, SLC22A3, CEMIP, TMEM63C, RRAD, CHRNA7, HPCA, ITPR1, SLC41A1, CACNA1D, SLC1A4, ITPR3, ADRB2, COX7A1, …	1674	1232	19229	1.53842	0.000141013	1.57555e-06		ion transmembrane transport	GO:0034220	891	120	81.53	1.47	9.51e-05	0.00567
GO:0034762	5.63426e-05	GOTERM_BP_FAT	regulation of transmembrane transport	84	4.54792	8.77328e-07	DPP10, KCNK5, CLIC6, KCNK6, RYR2, RASGRF2, CHD7, RGS4, EDNRA, UBASH3B, PDE4B, PIM1, CHP1, KCNH1, KCNH3, MEF2C, EDN1, GSTO1, KCNH8, OSR1, TESC, F2R, ANO9, ANK2, ABCC9, CYBA, MAPK8IP2, ADRA2A, GEM, SELENON, GAL, CACNB4, STIM1, HECW2, KCNMA1, UTRN, SCN4B, SHANK3, NLGN3, CD63, CAMK2D, CEMIP, CATSPER2, RRAD, HPCA, PTAFR, CACNA1D, GLRX, ATP1A2, AKAP5, ADRB2, KCNA7, THBS1, NALCN, CBARP, CACNG6, CACNG8, …	1674	558	19229	1.7292	0.0081364	5.22464e-05		regulation of transmembrane transport	GO:0034762	593	93	54.26	1.71	3.42e-06	0.000389
GO:0034765	2.55668e-05	GOTERM_BP_FAT	regulation of ion transmembrane transport	82	4.43963	3.59671e-07	DPP10, KCNK5, CLIC6, KCNK6, RYR2, RASGRF2, CHD7, RGS4, EDNRA, UBASH3B, PDE4B, CHP1, KCNH1, KCNH3, MEF2C, EDN1, GSTO1, KCNH8, OSR1, TESC, F2R, ANO9, ANK2, ABCC9, CYBA, MAPK8IP2, ADRA2A, GEM, SELENON, GAL, CACNB4, STIM1, HECW2, KCNMA1, UTRN, SCN4B, SHANK3, NLGN3, CD63, CAMK2D, CEMIP, CATSPER2, RRAD, HPCA, PTAFR, CACNA1D, GLRX, ATP1A2, AKAP5, ADRB2, KCNA7, THBS1, NALCN, CBARP, CACNG6, CACNG8, RELN, …	1674	529	19229	1.78057	0.00334366	2.37081e-05		regulation of ion transmembrane transport	GO:0034765	510	85	46.67	1.82	1.27e-06	0.000167
GO:0035239	1.75598e-06	GOTERM_BP_FAT	tube morphogenesis	69	3.73579	1.60286e-08	TRIM71, FOXA1, MESP1, RYR2, CHD7, SIX1, FMN1, CELSR1, FGF2, GLI3, EDNRA, MDK, SALL4, SIX2, KDR, ITGAX, SOX9, BBS5, TEAD2, TP63, DACT1, KDM6A, MEF2C, EDN1, MSX2, LMO4, OSR1, WNT5A, MTSS1, OVOL2, AR, SFRP1, MMP14, COL4A1, ESRP2, PGR, SHANK3, YAP1, CSF1R, LAMA5, TMEM59L, SHOX2, CXCR4, GATA3, HIF1A, NTN1, ADAMTS16, HLX, GPC3, VASP, STARD13, FZD3, EGF, FOXF1, SETDB2, DAB2IP, MICAL2, ESR1, AGT, NFATC4,…	1674	387	19229	2.04804	0.000149248	1.62832e-06		tube morphogenesis	GO:0035239	673	113	61.58	1.83	1.29e-08	2.97e-06
GO:0035265	0.00892344	GOTERM_BP_FAT	organ growth	32	1.73254	0.000360695	YAP1, MESP1, ECM1, PLAG1, FGF2, RGS4, NPPC, FGF7, HLX, PSAP, PIM1, LEPR, SOX9, MEF2C, EDN1, NLGN4X, COL27A1, MSX2, ESR1, DUSP9, AGT, TBX2, TGFBR3, MAPK11, AR, EVC, FES, BCL2, PI16, KCNK2, DDR2, TP73	1674	187	19229	1.96567	0.965244	0.00827469		organ growth	GO:0035265	101	23	9.24	2.49	0.000255	0.0126
GO:0035295	8.84717e-07	GOTERM_BP_FAT	tube development	102	5.52247	6.3884e-09	FOXA1, SERPINE2, SLC23A1, LOXL3, CELSR1, FGF2, AQP1, EDNRA, FGF7, SALL2, BMPER, TBC1D32, SALL4, KDR, SOX9, TP63, MEF2C, MSX2, LMO4, OSR1, WNT5A, OVOL2, SELENON, AR, SFRP1, COL4A1, PGR, CSF1R, PKDCC, INTU, SHOX2, TMEM59L, GATA3, HIF1A, ACAT1, ADAMTS16, C3, ADGRG1, MAN2A1, PDGFC, VASP, STARD13, FZD3, JAG1, TGFB3, FOXF1, SETDB2, MICAL2, ESR1, NFATC4, BMP2, VANGL2, LHX2, BCL2, LCN2, DCHS1, SIM1, TP73…	1674	651	19229	1.79978	5.9487e-05	8.20397e-07		tube development	GO:0035295	885	137	80.98	1.69	3.27e-08	6.66e-06
GO:0035556	1.43338e-10	GOTERM_BP_FAT	intracellular signal transduction	348	18.8414	2.15499e-13	CYFIP1, SERPINE2, CBLB, F11R, AQP1, RPS6KA6, EDNRA, RPS6KA5, OPHN1, RASSF5, KDR, IL12A, CCN3, SOX9, TP63, WLS, CDON, TNS1, PRKCG, EPHA5, MEF2C, ANK2, MAPK8IP2, MAPK8IP3, DKK1, TIAM2, AR, SFRP1, RNF125, GAREM1, PRKAR1B, LARS1, RRAGD, AKIP1, TRIM14, PRKCQ, ATF3, CDC42SE1, NECAB2, RRAD, PDGFB, LPAR1, PIK3R3, TGFA, GATA3, NYAP2, HIF1A, TRPM2, PRDX4, PCBP4, PRKAR2B, PTPMT1, PDGFD, FIGNL1, PDGFC, TP53B…	1674	2784	19229	1.43586	2.00668e-09	1.32917e-10		intracellular signal transduction	GO:0035556	1511	219	138.26	1.58	2.85e-10	1.18e-07
GO:0035567	0.00918585	GOTERM_BP_FAT	non-canonical Wnt signaling pathway	17	0.920411	0.000378798	FZD3, SPEF1, MAGI2, WNT5A, ARHGEF19, FZD8, WNT7A, CELSR1, DKK1, CELSR3, DAB2, SFRP1, VANGL2, CCDC88C, GPC3, GPC4, DACT1	1674	72	19229	2.71217	0.970637	0.00851802		non-canonical Wnt signaling pathway	GO:0035567	54	14	4.94	2.83	0.00133	0.046
GO:0036293	0.00212838	GOTERM_BP_FAT	response to decreased oxygen levels	54	2.92366	6.23978e-05	RYR2, PLAT, RORA, HK2, AQP1, NPPC, EDNRA, MB, PLAU, PLEKHN1, CD34, EDN1, MMP2, AGTRAP, CYBA, SDHD, TGFBR3, SFRP1, MMP14, CLDN3, KCNMA1, PPARG, ADAM8, MGARP, BIRC2, DDR2, TLR2, RAMP2, CHRNA7, ITPR1, CXCR4, PTN, THBS1, HIF1A, NDRG1, DPP4, PDLIM1, STC2, UCP2, PTK2B, VHL, PPARGC1A, ARNT2, TGFB3, VEGFB, HIPK2, VEGFA, BMP2, CPEB1, BCL2, LCN2, ATM, SCN2A, KCNK2	1674	353	19229	1.7572	0.440699	0.00197365		response to decreased oxygen levels	GO:0036293	290	51	26.54	1.92	4.67e-05	0.00331
GO:0040007	1.72744e-05	GOTERM_BP_FAT	growth	132	7.14672	2.35593e-07	CYFIP1, SERPINE2, CLSTN3, JADE1, FAM107A, MT1X, ADARB1, TMEM97, FGF2, ENO3, RGS4, RIMS2, NPPC, EDNRA, MT2A, FGF7, CDH1, SALL4, LEPR, PIM1, CCN3, SOX9, SH3GL2, SEMA6B, GAMT, MEF2C, COL27A1, MSX2, WNT5A, MAGI2, NPY1R, CYBA, POU3F2, SELENON, AR, SFRP1, NINJ2, MT1F, PRKCQ, SEMA7A, PKDCC, DCUN1D5, GATA3, RTF1, ADRB2, RASGRP2, HIF1A, FBLN5, CYP27B1, SDCBP, MAP2, STC2, PSAP, NDN, IGFBP7, SFN, IP6K2, WNT…	1674	972	19229	1.55994	0.00219144	1.60185e-05		growth	GO:0040007	413	63	37.79	1.67	0.000298	0.0142
GO:0040008	0.0035031	GOTERM_BP_FAT	regulation of growth	92	4.98105	0.00011662	CYFIP1, CDKN1A, SERPINE2, CLSTN3, CHD7, FAM107A, JADE1, SIX1, MT1X, TMEM97, FGF2, RIMS2, RGS4, RNF157, NPPC, MT2A, CDH1, PIM1, CCN3, SEMA6B, GAMT, MEF2C, EDN1, DCC, IGFBP2, WNT5A, NPY1R, CYBA, NGF, DUSP9, POU3F2, IL17RB, TGFBR3, AR, SFRP1, MMP14, MT1F, PRKCQ, PPARG, GAS6, ZP3, YAP1, PRKN, SEMA7A, CAMK2D, DCUN1D5, SEMA3D, NEDD9, CXCR4, ADRB2, RASGRP2, HIF1A, NTN1, FBLN5, CYP27B1, SDCBP, FOXS1, IGF…	1674	711	19229	1.48634	0.662444	0.00324842		regulation of growth	GO:0040008	627	88	57.37	1.53	0.000263	0.0129
GO:0040011	9.34883e-13	GOTERM_BP_FAT	locomotion	283	15.3221	8.03164e-16	CYFIP1, SERPINE2, NEXMIF, ADARB1, F11R, IL27RA, AQP1, LGALS3, EDNRA, RPS6KA5, OPHN1, C3AR1, KDR, IL12A, CCN3, SOX9, ARPIN, TNS1, EPHA5, MEF2C, EPHA6, UNC5A, IL1R1, MTUS1, PSG2, OVOL2, SFRP1, CLDN3, LRATD1, CLDN7, PRKCQ, HOATZ, NBL1, ASTN1, GPM6A, GRB7, EPHA10, CEP85L, PDGFB, LPAR1, CEND1, PIK3R3, GATA3, HIF1A, TRPM2, STRIP2, FLRT2, PDGFD, PDGFC, S100A14, PPARGC1A, VASP, TNFSF18, NTNG1, STARD13, J…	1674	2058	19229	1.57958	7.23688e-12	8.66915e-13		locomotion	GO:0040011	539	86	49.32	1.74	4.82e-06	0.000517
GO:0040012	3.71867e-08	GOTERM_BP_FAT	regulation of locomotion	169	9.14997	1.47756e-10	CSF2, SERPINE2, ATP8A1, NEXMIF, FAM107A, ADARB1, CXCL14, FGF2, AQP1, IL27RA, DOCK10, PYCARD, LGALS3, FGF7, BMPER, PLAU, CDH1, ARHGDIB, C3AR1, KDR, IL12A, CCN3, SOX9, IL6R, ARPIN, SEMA6B, MEF2C, LMO4, IL1R1, SWAP70, TPM1, WNT5A, F2R, MAGI2, MTUS1, MID2, SFRP1, CLDN3, CLDN7, MYADM, ADAM8, ADTRP, NBL1, GRB7, CSF1R, SEMA7A, CEMIP, PDGFB, LPAR1, PIK3R3, FBLN1, GATA3, HIF1A, FUT1, FUT4, DPP4, CNN2, SDC…	1674	1193	19229	1.62722	1.37591e-06	3.44831e-08		regulation of locomotion	GO:0040012	1034	171	94.62	1.81	5.08e-12	3.06e-09
GO:0040017	1.37921e-08	GOTERM_BP_FAT	positive regulation of locomotion	109	5.90146	4.29523e-11	CSF2, ATP8A1, FAM107A, CXCL14, FGF2, AQP1, PYCARD, LGALS3, FGF7, PLAU, C3AR1, KDR, IL12A, SOX9, IL6R, SEMA6B, IL1R1, SWAP70, WNT5A, F2R, CLDN3, CLDN7, MYADM, ADAM8, GRB7, CSF1R, SEMA7A, CEMIP, PDGFB, LPAR1, PIK3R3, FBLN1, GATA3, HIF1A, FUT1, FUT4, SDCBP, PDGFD, PDGFC, TNFRSF14, S100A14, TNFSF18, XBP1, JUN, FOXF1, PLK2, MCAM, RDX, COL1A1, FERMT1, DAB2, BMP2, PTPRC, BCL2, LCN2, ATM, FGFR1, CXCL8, F…	1674	653	19229	1.91741	3.99972e-07	1.27894e-08		positive regulation of locomotion	GO:0040017	574	106	52.52	2.02	3.77e-10	1.48e-07
GO:0042060	1.71386e-07	GOTERM_BP_FAT	wound healing	89	4.81862	9.75459e-10	FKBP10, CDKN1A, B4GALT1, SERPINE2, PROS1, DYSF, TNFAIP3, HSPB1, PLAT, CELSR1, F11R, FGF2, ENO3, GLI3, AQP1, THBD, C1QTNF1, UBASH3B, PLAU, MDK, KDR, CCN3, TIMP1, CD34, IL6R, PRKG1, VKORC1, EDN1, SERPINB2, MSX2, DST, TPM1, WNT5A, F2R, ARHGEF19, PLA2G4A, RHOC, ADRA2A, VAV1, SELENON, CLDN3, NINJ2, SERPING1, PRKCQ, PPARG, ADTRP, GAS6, CD44, DGKI, DDR2, DGKH, ITGA9, YAP1, STXBP1, PDGFB, CXCR4, TGFA, FB…	1674	521	19229	1.96225	9.08343e-06	1.58926e-07		wound healing	GO:0042060	338	61	30.93	1.97	4.15e-06	0.000462
GO:0042127	5.89073e-08	GOTERM_BP_FAT	regulation of cell proliferation	238	12.8858	2.72016e-10	PID1, SERPINE2, CBLB, ADARB1, FGFRL1, IFIT3, IL27RA, AQP1, LGALS3, RASSF5, FTH1, KDR, IL12A, CCN3, SOX9, B2M, TP63, CDON, MEF2C, P3H2, OVOL2, BTC, AR, AZGP1, SFRP1, GAREM1, CLDN3, CLDN7, PRKCQ, ATF3, PTGES, INTU, SHOX2, PDGFB, CEND1, TGFA, GATA3, HIF1A, CYP27B1, PRDX4, GJC2, PDGFD, PDGFC, SFN, PPARGC1A, ZBTB7C, TNFSF18, WNT10B, JUN, FZD3, XBP1, JAG1, JUP, FOXF1, ST8SIA1, TNFSF12, THAP12, NMI, GDF…	1674	1852	19229	1.47617	2.53301e-06	5.46247e-08		regulation of cell population proliferation	GO:0042127	1674	239	153.18	1.56	1.42e-10	6.35e-08
GO:0042325	6.90522e-07	GOTERM_BP_FAT	regulation of phosphorylation	214	11.5864	4.37509e-09	PID1, CCNH, CBLB, ADARB1, HERC5, RPS6KA6, RPS6KA5, UBASH3B, WDR91, KDR, IL12A, SOX9, CDON, EPHA5, MEF2C, EPHA6, MAPK8IP2, MAPK8IP3, DKK1, BTC, AR, SFRP1, GAREM1, CLDN3, PRKAR1B, NHLRC1, ATF3, NECAB2, EPHA10, PDGFB, LPAR1, PIK3R3, TGFA, HIF1A, C3, GJC2, MRNIP, PRKAR2B, PDGFD, PDGFC, INPP5J, SFN, PPARGC1A, TNFSF18, HEXIM1, JUN, AFAP1L2, XBP1, GADD45A, FZD8, ABCA7, GDF5, GADD45G, CYLD, PKIB, PKIA, C…	1674	1674	19229	1.46845	4.074e-05	6.4032e-07		regulation of phosphorylation	GO:0042325	1248	175	114.2	1.53	1.87e-07	3.09e-05
GO:0042326	0.00678018	GOTERM_BP_FAT	negative regulation of phosphorylation	68	3.68165	0.000251927	CDKN1A, PID1, PTPRQ, TNFAIP3, HSPB1, ARRB1, CBLB, ADARB1, PTPRH, IPO7, IPO5, PYCARD, RGS4, HHEX, RPS6KA6, UBASH3B, SIRPA, PMEPA1, CHP1, SH3GL2, DACT1, DKK1, DUSP9, SFRP1, GPRC5A, PRKAR1B, MYADM, PPARG, ATF3, DDR2, PRKN, RGS14, FBLN1, PRR5L, NDRG2, PPM1E, CAMK2N1, PRKAR2B, CAMK2N2, INPP5J, SH3BP5, SFN, PPARGC1A, GBP1, SNCA, HEXIM1, PTPN1, JUN, XBP1, ANGPT1, GADD45A, DAB2IP, ABCA7, SORL1, AGT, EFNA…	1674	500	19229	1.56221	0.904271	0.00628725		negative regulation of phosphorylation	GO:0042326	365	56	33.4	1.68	0.000678	0.0272
GO:0042327	8.1275e-06	GOTERM_BP_FAT	positive regulation of phosphorylation	151	8.17542	9.33894e-08	CSF2, NRK, CLU, FGF2, PYCARD, FGF7, RPS6KA5, BMPER, LEPR, PIM1, KDR, IL12A, SOX9, IL6R, CDON, EPHA5, MEF2C, EPHA6, LMO4, WNT5A, F2R, MAPK8IP2, MAPK8IP3, DKK1, CLIP3, BTC, AR, CLDN3, GAREM1, GPD1, ADAM8, TNIK, ADTRP, NECAB2, CSF1R, SEMA7A, CEMIP, SHC2, EPHA10, CHRNA7, PDGFB, LPAR1, PIK3R3, TGFA, ADRB2, HIF1A, INAVA, C3, SDCBP, MRNIP, PDGFD, PDGFC, TNFRSF14, MAP2K6, TNFSF18, XBP1, JUN, AFAP1L2, GAD…	1674	1133	19229	1.53091	0.000869264	7.53661e-06		positive regulation of phosphorylation	GO:0042327	826	116	75.58	1.53	2.44e-05	0.00197
GO:0042330	1.82121e-06	GOTERM_BP_FAT	taxis	100	5.41419	1.72107e-08	CYFIP1, CXCL14, FGF2, LGALS3, EDNRA, FGF7, RPS6KA5, OPHN1, PLAU, CCRL2, C3AR1, KDR, IL12A, CCN3, IL6R, SEMA6B, EPHA5, EPHA6, UNC5A, SWAP70, WNT5A, MTUS1, ADAM8, PRKCQ, NBL1, CSF1R, SEMA7A, EPHA10, PDGFB, LPAR1, GATA3, DPP4, TRPM2, HRH1, FLRT2, PDGFD, S100A14, TNFSF18, VASP, FZD3, EGR2, EFNA1, LHX2, FES, FGFR1, TENM2, CXCL8, ITGB2, HSPB1, LAMC2, CXCL1, CXCL2, GLI3, MYPN, SPN, MDK, BOC, PDE4B, RAC2…	1674	646	19229	1.77815	0.000160254	1.6888e-06		taxis	GO:0042330	520	83	47.58	1.74	6.78e-06	0.000677
GO:0042391	1.6244e-05	GOTERM_BP_FAT	regulation of membrane potential	75	4.06064	2.14563e-07	GABRB3, KCNK5, KCNK6, RYR2, PID1, GRIK5, GRIK4, RIMS2, RGS4, RIMS3, KDR, B2M, KCNH1, PIAS3, KCNH3, MEF2C, EDN1, GRID1, KCNH8, NDUFC2, ANK2, INSYN1, ABCC9, MAPK8IP2, CACNB4, PRKAR1B, KCNMA1, RGS7BP, SCN4B, SHANK3, DSC2, DGKI, CNGB1, NLGN3, PRKN, CAMK2D, CHRNA7, ATP1A3, CACNA1D, GLRX, ATP1A2, PTN, ATP1A1, NALCN, GNA14, RELN, UCP2, PTK2B, SCN7A, S1PR2, KCNN4, BID, SCN3A, KCNJ2, SNCA, JUN, NLGN4X, JU…	1674	463	19229	1.86072	0.00199601	1.5063e-05		regulation of membrane potential	GO:0042391	430	77	39.35	1.96	3.59e-07	5.47e-05
GO:0042592	0.00879482	GOTERM_BP_FAT	homeostatic process	215	11.6405	0.000353228	MT1X, TMEM97, AQP1, EDNRA, MT2A, UBASH3B, FTH1, PDK4, C3AR1, KDR, CCN3, SOX9, SLC12A6, B2M, TP63, EPHA5, MEF2C, BOLA1, ANK2, AZGP1, TEP1, CLNS1A, MAP1A, MT1F, PRKCQ, PTGES, CRACD, LPAR1, GATA3, HIF1A, CYP27B1, TRPM2, PRDX4, ZNF827, TTPA, STC2, ATP6V0A2, SFN, ATP6V0A4, S100A14, KCNN4, PPARGC1A, PCK2, SIGLEC15, XBP1, DMPK, HOMER2, ABCA4, CP, GRIN2D, MLLT11, PKIB, MYO5B, ATM, CUTC, RYR2, HEXB, GRIK5…	1674	1979	19229	1.24794	0.96274	0.00815542		homeostatic process	GO:0042592	1424	172	130.3	1.32	0.000517	0.0223
GO:0042981	9.93469e-05	GOTERM_BP_FAT	regulation of apoptotic process	196	10.6118	1.65365e-06	IFIT3, IL27RA, AQP1, LGALS3, RASSF5, RASSF6, PDK4, KDR, IL12A, SOX9, TP63, PRKCG, MEF2C, ACTN1, MAPK8IP2, MAPK8IP3, DKK1, BTC, AR, SFRP1, CLDN7, PRKCQ, ALPK2, ATF3, AARS1, STXBP1, LPAR1, PIK3R3, TGFA, GATA3, HIF1A, PTPMT1, FIGNL1, TP53BP2, SFN, PPARGC1A, ST3GAL1, TNFSF18, WNT10B, JUN, FZD3, XBP1, GADD45A, PLK2, TNFSF12, GDF5, GADD45G, NFATC4, MLLT11, CYLD, ID1, PDE3A, ID3, ATM, TP73, HRK, FANK1, …	1674	1628	19229	1.38294	0.0152808	9.21242e-05		regulation of apoptotic process	GO:0042981	1468	196	134.33	1.46	7.98e-07	0.000112
GO:0043062	4.47417e-06	GOTERM_BP_FAT	extracellular structure organization	59	3.19437	4.75669e-08	FKBP10, OLFML2B, B4GALT1, PTPRQ, COL12A1, LOXL3, LOXL4, NR2E1, LAMC1, CTSV, OLFML2A, ADAMTS2, ADAMTS3, ADAMTS1, ADAMTSL3, CTSK, SH3PXD2B, SOX9, HMCN1, COL27A1, MMP2, TNFRSF1B, MMP14, COL4A1, FSHR, MMP17, COL4A6, VWA1, MMP19, ADAM8, ADTRP, GAS6, DDR2, RAMP2, FBLN1, TNFRSF11B, HSD17B12, NID2, FBLN2, FBLN5, DPP4, CST3, ADAMTS16, ADAMTS14, PRDX4, DNAJB6, FLRT2, ABI3BP, MPZL3, NTNG1, CRTAP, FOXF1, AGT…	1674	318	19229	2.13121	0.000442845	4.14889e-06		extracellular structure organization	GO:0043062	281	54	25.71	2.1	3.42e-06	0.000391
GO:0043065	0.0134875	GOTERM_BP_FAT	positive regulation of apoptotic process	82	4.43963	0.000592398	FANK1, HRK, FOXA1, SRPX, MTCH2, CSRNP3, B4GALT1, GRIK5, ARRB1, CLU, PYCARD, PEA15, IL12A, PLEKHN1, CTSD, TP63, PITX3, MEF2C, CAMK1D, MSX2, MMP2, WNT5A, ITGA1, F2R, NGF, TNFRSF1B, DUSP9, CLIP3, SFRP1, GAL, KCNMA1, PPARG, ADAM8, ATF3, NSMAF, CAMK2D, GRN, USP27X, CAMK2A, HTRA1, LPAR1, PTN, MFF, THBS1, MALT1, TP53INP1, RPS3, TP53BP2, NLRP3, BMF, PAK3, BID, PPARGC1A, SNCA, MAP2K6, IP6K2, WNT10B, JUN, …	1674	649	19229	1.45134	0.995986	0.012507		positive regulation of apoptotic process	GO:0043065	503	77	46.03	1.67	5.25e-05	0.00356
GO:0043066	0.00242711	GOTERM_BP_FAT	negative regulation of apoptotic process	119	6.44288	7.3762e-05	FCMR, CSF2, CLU, IFIT3, AQP1, IL27RA, LGALS3, LAMP3, PDK4, PIM1, KDR, SOX9, PRKCG, MEF2C, MSX2, OSR1, WNT5A, F2R, MAPK8IP2, MAPK8IP3, DKK1, BTC, AR, SFRP1, CLDN7, ADAM8, PRKCQ, CSF1R, AARS1, STXBP1, PIK3R3, TGFA, GATA3, HIF1A, FIGNL1, SFN, ST3GAL1, PPARGC1A, TNFSF18, FZD3, XBP1, JUN, API5, TGFB3, PLK2, GDF5, NFATC4, EFNA1, DAB2, ID1, PDE3A, BCL2, AVEN, FANK1, CDKN1A, SYCP2, FLT4, SLC40A1, APIP, S…	1674	961	19229	1.42241	0.496865	0.00225065		negative regulation of apoptotic process	GO:0043066	898	122	82.17	1.48	6.21e-05	0.00411
GO:0043067	0.000120796	GOTERM_BP_FAT	regulation of programmed cell death	198	10.7201	2.14039e-06	IFIT3, IL27RA, AQP1, LGALS3, RASSF5, RASSF6, PDK4, KDR, IL12A, SOX9, TP63, PRKCG, MEF2C, ACTN1, MAPK8IP2, MAPK8IP3, DKK1, BTC, AR, SFRP1, CLDN7, PRKCQ, ALPK2, ATF3, AARS1, STXBP1, LPAR1, PIK3R3, TGFA, GATA3, HIF1A, PTPMT1, FIGNL1, TP53BP2, SFN, PPARGC1A, ST3GAL1, TNFSF18, WNT10B, JUN, FZD3, XBP1, GADD45A, PLK2, TNFSF12, GDF5, GADD45G, NFATC4, MLLT11, CYLD, ID1, PDE3A, ID3, ATM, TP73, HRK, FANK1, …	1674	1654	19229	1.37509	0.019734	0.000112014		regulation of programmed cell death	GO:0043067	1498	199	137.07	1.45	8.01e-07	0.000111
GO:0043068	0.0131277	GOTERM_BP_FAT	positive regulation of programmed cell death	83	4.49377	0.000575184	FANK1, HRK, FOXA1, SRPX, CDKN1A, MTCH2, CSRNP3, B4GALT1, GRIK5, ARRB1, CLU, PYCARD, PEA15, IL12A, PLEKHN1, CTSD, TP63, PITX3, MEF2C, CAMK1D, MSX2, MMP2, WNT5A, ITGA1, F2R, NGF, TNFRSF1B, DUSP9, CLIP3, SFRP1, GAL, KCNMA1, PPARG, ADAM8, ATF3, NSMAF, CAMK2D, GRN, USP27X, CAMK2A, HTRA1, LPAR1, PTN, MFF, THBS1, MALT1, TP53INP1, RPS3, TP53BP2, NLRP3, BMF, PAK3, BID, PPARGC1A, SNCA, MAP2K6, IP6K2, WNT10…	1674	658	19229	1.44895	0.995288	0.0121733		positive regulation of programmed cell death	GO:0043068	516	78	47.22	1.65	8.58e-05	0.0053
GO:0043069	0.00510711	GOTERM_BP_FAT	negative regulation of programmed cell death	119	6.44288	0.000184826	FCMR, CSF2, CLU, IFIT3, AQP1, IL27RA, LGALS3, LAMP3, PDK4, PIM1, KDR, SOX9, PRKCG, MEF2C, MSX2, OSR1, WNT5A, F2R, MAPK8IP2, MAPK8IP3, DKK1, BTC, AR, SFRP1, CLDN7, ADAM8, PRKCQ, CSF1R, AARS1, STXBP1, PIK3R3, TGFA, GATA3, HIF1A, FIGNL1, SFN, ST3GAL1, PPARGC1A, TNFSF18, FZD3, XBP1, JUN, API5, TGFB3, PLK2, GDF5, NFATC4, EFNA1, DAB2, ID1, PDE3A, BCL2, AVEN, FANK1, CDKN1A, SYCP2, FLT4, SLC40A1, APIP, S…	1674	983	19229	1.39058	0.821158	0.00473581		negative regulation of programmed cell death	GO:0043069	918	122	84	1.45	0.000148	0.00818
GO:0043085	0.000127088	GOTERM_BP_FAT	positive regulation of catalytic activity	165	8.93341	2.29282e-06	NRK, F11R, CLU, FGF2, DOCK10, RGS4, PYCARD, EDNRA, PIM1, KDR, IL6R, ARRDC4, EPHA5, MEF2C, EPHA6, LMO4, TPM1, WNT5A, F2R, MAGI2, PCOLCE, CYBA, MAPK8IP3, DKK1, ARHGAP45, TIAM2, BTC, SFRP1, CLDN3, STIM1, LARS1, ADPRH, FDX1, ADAM8, PRKCQ, TNIK, CSF1R, CEMIP, SHC2, DCUN1D5, ARHGEF26, EPHA10, CHRNA7, HPCA, PDGFB, LPAR1, TGFA, CACNA1D, FBLN1, ADRB2, RASGRP2, HIF1A, INAVA, CYP27B1, MRNIP, ADAP2, PDGFD, P…	1674	1331	19229	1.42399	0.0211244	0.000117848		positive regulation of catalytic activity	GO:0043085	1194	146	109.26	1.34	0.000936	0.0354
GO:0043086	0.000730663	GOTERM_BP_FAT	negative regulation of catalytic activity	110	5.9556	1.70773e-05	RNH1, SERPINE2, SERPINE3, PROS1, CBLB, ADARB1, FRY, F11R, IPO7, IPO5, AQP1, RGS4, PYCARD, LGALS3, UBASH3B, PPP4R4, LAMP3, LEPR, CHP1, APLP2, SFRP1, SLPI, PRKAR1B, SERPING1, DGKH, CDC42SE1, FICD, HPCA, ARL2, C3, CYP27B1, MAP2, PRKAR2B, SFN, HEXIM1, GADD45A, TNK2, RARRES1, TFPI2, RDX, BST2, PKIB, BMP2, PTPRB, PTPRC, PKIA, CDKN1A, ECM1, PTPRQ, TNFAIP3, HSPB1, ARRB1, SERPINA9, PTPRH, BICD1, ELFN1, HH…	1674	844	19229	1.4971	0.147025	0.000677542		negative regulation of catalytic activity	GO:0043086	781	112	71.47	1.57	1.49e-05	0.0013
GO:0043269	1.23545e-06	GOTERM_BP_FAT	regulation of ion transport	115	6.22631	1.02158e-08	SERPINE2, ATP8A1, RGS4, LGALS3, EDNRA, UBASH3B, CHP1, B2M, KCNH1, KCNH3, MEF2C, KCNH8, OSR1, F2R, ANK2, CYBA, MAPK8IP2, GEM, SELENON, CACNB4, PLPP4, STIM1, HECW2, UTRN, PTGES, CEMIP, RRAD, STXBP1, HPCA, PDGFB, CACNA1D, ADRB2, NALCN, CBARP, NKAIN4, GJC2, CRACR2B, STC2, KCNN4, SLC38A3, PPARGC1A, SCN3A, MAP2K6, DMPK, HOMER2, TRPV2, TRPV3, ABCA7, SYT8, GRIN2D, EHD3, GRIN3B, SLC6A9, BCL2, LCN2, CHRFAM…	1674	770	19229	1.71557	9.5125e-05	1.14563e-06		regulation of ion transport	GO:0043269	708	112	64.79	1.73	2.32e-07	3.68e-05
GO:0043405	5.14088e-06	GOTERM_BP_FAT	regulation of MAP kinase activity	56	3.03194	5.5207e-08	FLT3, ARRB1, FGF2, RGS4, IKBKE, MEF2C, EDN1, WNT5A, ITGA1, F2R, DKK1, DUSP9, MAPK8IP3, ADRA2A, SFRP1, PDE5A, PPARG, ADAM8, TNIK, ARHGEF5, SHC2, RGS14, PDGFB, CXCR4, TGFA, THBS1, INAVA, PDGFD, PDGFC, RPS3, PTK2B, S1PR2, MAP2K6, PTPN1, CD74, TGFB3, EGF, GADD45A, DAB2IP, FZD8, SORL1, AGT, GADD45G, VEGFA, P2RX7, SBK2, MAPK11, BMP2, KITLG, MAP3K15, PTPRC, SAA1, TAB3, SPRY1, FGFR1, TP73	1674	296	19229	2.17319	0.000513956	4.76713e-06		regulation of MAP kinase activity	GO:0043405	184	35	16.84	2.08	0.000197	0.0102
GO:0043406	1.17458e-06	GOTERM_BP_FAT	positive regulation of MAP kinase activity	45	2.43638	9.58632e-09	SHC2, FLT3, PDGFB, CXCR4, TGFA, ARRB1, FGF2, THBS1, INAVA, PDGFD, PDGFC, RPS3, PTK2B, S1PR2, IKBKE, MAP2K6, PTPN1, CD74, MEF2C, EDN1, TGFB3, EGF, ITGA1, WNT5A, DAB2IP, FZD8, DKK1, MAPK8IP3, DUSP9, ADRA2A, AGT, VEGFA, P2RX7, SBK2, MAPK11, BMP2, KITLG, PTPRC, SAA1, TAB3, PDE5A, ADAM8, ARHGEF5, FGFR1, TP73	1674	202	19229	2.55895	8.92638e-05	1.08918e-06		positive regulation of MAP kinase activity	GO:0043406	117	27	10.71	2.52	6.17e-05	0.00412
GO:0043408	8.78606e-06	GOTERM_BP_FAT	regulation of MAPK cascade	111	6.00975	1.01972e-07	NRK, FGF2, RGS4, PYCARD, RPS6KA6, BMPER, KDR, SIRPA, IL6R, CDON, MEF2C, WNT5A, F2R, MAPK8IP2, MAPK8IP3, DKK1, AR, SFRP1, GAREM1, ADAM8, TNIK, ATF3, NECAB2, CSF1R, SEMA7A, SHC2, CHRNA7, PDGFB, LPAR1, TGFA, FBLN1, ADRB2, NDRG2, INAVA, SDCBP, PDGFD, PDGFC, MAP2K6, XBP1, JUN, GADD45A, TGFB3, FZD8, ABCA7, GADD45G, EFNA1, CYLD, DAB2, BMP2, MAP3K15, PTPRC, TAB3, FGFR1, TP73, FLT3, FLT4, APIP, ARRB1, ADR…	1674	767	19229	1.66237	0.000949109	8.14729e-06		regulation of MAPK cascade	GO:0043408	672	104	61.49	1.69	1.75e-06	0.000225
GO:0043410	2.53e-06	GOTERM_BP_FAT	positive regulation of MAPK cascade	88	4.76448	2.49958e-08	FLT3, FLT4, ARRB1, ADRA1B, FGF2, PYCARD, C1QTNF1, BMPER, KDR, TNFAIP8L3, IKBKE, IL6R, CDON, IL11, MEF2C, EDN1, WNT5A, ITGA1, F2R, MAPK8IP2, DKK1, DUSP9, MAPK8IP3, ADRA2A, AR, GAREM1, FSHR, PDE5A, ADAM8, TNIK, GAS6, ARHGEF5, CD44, DDR2, NECAB2, CSF1R, SHC2, SEMA7A, CHRNA7, PDGFB, LPAR1, CXCR4, TGFA, ADRB2, THBS1, INAVA, SDCBP, GPNMB, PDGFD, P2RY1, PDGFC, RPS3, GCNT2, PTK2B, ALKAL2, S1PR2, MAP2K6, …	1674	548	19229	1.8446	0.000232733	2.34607e-06		positive regulation of MAPK cascade	GO:0043410	484	79	44.29	1.78	6.56e-06	0.000659
GO:0043413	0.0175108	GOTERM_BP_FAT	macromolecule glycosylation	40	2.16567	0.000816118	DPAGT1, GALNT12, GALNT14, GAL3ST1, B4GALT1, GALNT16, GALNT18, TMTC1, GXYLT2, FUT1, FUT4, TRAK2, SERP2, EXTL1, MAN2A1, B3GALT1, GCNT2, MAN1C1, CHP1, ST3GAL6, GCNT4, LARGE2, ST3GAL1, GALNT7, B3GALNT1, GALNT6, ALG8, GALNT5, ST6GAL2, ALG9, ST8SIA1, VEGFB, GBGT1, DPY19L2, B3GNT5, MGAT4A, TET3, STT3A, AQP11, B4GALT4	1674	265	19229	1.73387	0.999501	0.0162377		macromolecule glycosylation	GO:0043413	220	38	20.13	1.89	0.000621	0.0253
GO:0043523	0.00241913	GOTERM_BP_FAT	regulation of neuron apoptotic process	40	2.16567	7.26862e-05	PRKN, AARS1, GRN, GRIK5, STXBP1, SIX1, ARRB1, GATA3, HIF1A, IL27RA, NTF4, PTPRZ1, MDK, KDR, PTK2B, PAK3, PPARGC1A, SNCA, PITX3, PRKCG, JUN, MEF2C, ANGPT1, TGFB3, PCDHGC5, KCNB1, ITGA1, F2R, PCDHGC3, VEGFB, VSTM2L, NGF, GDF5, HIPK2, NFATC4, BCL2, LCN2, ATM, ADAM8, CDK5R1	1674	236	19229	1.94693	0.491799	0.00224326		regulation of neuron apoptotic process	GO:0043523	218	40	19.95	2.01	0.000156	0.00849
GO:0043524	0.00267821	GOTERM_BP_FAT	negative regulation of neuron apoptotic process	31	1.6784	8.34064e-05	PRKN, AARS1, GRN, STXBP1, SIX1, ARRB1, HIF1A, IL27RA, NTF4, PTPRZ1, MDK, KDR, PTK2B, PPARGC1A, SNCA, PRKCG, JUN, MEF2C, ANGPT1, TGFB3, PCDHGC5, F2R, PCDHGC3, VEGFB, VSTM2L, NGF, GDF5, HIPK2, NFATC4, BCL2, ADAM8	1674	165	19229	2.15814	0.540085	0.0024835		negative regulation of neuron apoptotic process	GO:0043524	155	32	14.18	2.26	9.41e-05	0.0057
GO:0043549	3.7245e-08	GOTERM_BP_FAT	regulation of kinase activity	134	7.25501	1.51988e-10	CCNH, NRK, CBLB, ADARB1, IPO7, CLU, FGF2, IPO5, RGS4, PYCARD, HERC5, UBASH3B, WDR91, PIM1, KDR, CHP1, IL6R, EPHA5, MEF2C, EPHA6, LMO4, WNT5A, F2R, MAPK8IP3, DKK1, BTC, SFRP1, PRKAR1B, NHLRC1, ADAM8, TNIK, CSF1R, CEMIP, SHC2, EPHA10, PDGFB, PIK3R3, TGFA, ADRB2, INAVA, CCNB3, MRNIP, PRKAR2B, PDGFD, PDGFC, SFN, MAP2K6, HEXIM1, AFAP1L2, GADD45A, TGFB3, FZD8, GADD45G, EFNA1, PKIB, DAB2, BMP2, PTPRB, M…	1674	881	19229	1.74715	1.41531e-06	3.45372e-08		regulation of kinase activity	GO:0043549	783	115	71.65	1.61	4.8e-06	0.000519
GO:0043627	0.0492005	GOTERM_BP_FAT	response to estrogen	17	0.920411	0.00315713	GSTM3, MME, TGFB3, MMP2, IGFBP2, WNT7A, TNFRSF11B, SERPINB9, GATA3, ESR1, GLI3, AR, CYP27B1, MMP14, SFRP1, GAL, PPARG	1674	87	19229	2.24456	1	0.0456235		response to estrogen	GO:0043627	72	17	6.59	2.58	0.00145	0.0492
GO:0044087	0.00855909	GOTERM_BP_FAT	regulation of cellular component biogenesis	130	7.03844	0.000339165	CYFIP1, WASHC5, CSF2, CLSTN2, CLSTN3, FAM107A, FNBP1L, F11R, CLU, PYCARD, LGALS3, BAIAP2L1, COTL1, KDR, SOX9, ARPIN, VPS18, GBP5, MEF2C, LMO4, SWAP70, TPM1, WNT5A, DKK1, CLIP3, SFRP1, CLDN3, CLDN7, ADPRH, MYADM, TRABD2B, GPM6A, INTU, CRACD, FBLIM1, STXBP1, LPAR1, ARL2, SLAIN1, ADAMTS16, TRPM2, SDCBP, ZNF827, FLRT2, MAP2, INPP5J, BMF, TNFSF18, VASP, WNT10B, JUN, TGFB3, PLK2, RDX, STAM, CYRIB, ESR1…	1674	1107	19229	1.34895	0.957525	0.00793682		regulation of cellular component biogenesis	GO:0044087	951	126	87.02	1.45	0.000122	0.00693
GO:0044089	0.0157818	GOTERM_BP_FAT	positive regulation of cellular component biogenesis	80	4.33135	0.000711808	HRK, CYFIP1, WASHC5, TENM2, CSF2, CLSTN2, CLSTN3, C15ORF62, LMOD1, MED19, FMN1, LDB2, FNBP1L, CLU, PYCARD, LGALS3, BAIAP2L1, LRRTM3, LRRTM2, KDR, RAC2, SOX9, ARPIN, GBP5, EDN1, SWAP70, CEP295, TPM1, SIRT7, RHOC, MTSS1, SFRP1, CLDN3, CD47, CDH17, TRABD2B, ARHGEF5, NLGN3, GPM6A, CRACD, LPAR1, ARL2, SLAIN1, PPM1E, SDCBP, FLRT2, SLITRK4, RPS3, PTK2B, EPS8L2, BMF, BID, FNIP2, WASF3, SNCA, LINGO2, VASP…	1674	634	19229	1.44945	0.998681	0.0146344		positive regulation of cellular component biogenesis	GO:0044089	501	74	45.84	1.61	0.000232	0.0117
GO:0044092	0.00118397	GOTERM_BP_FAT	negative regulation of molecular function	149	8.06714	3.00061e-05	RNH1, SERPINE2, SERPINE3, PROS1, CBLB, ADARB1, FRY, F11R, IPO7, IPO5, AQP1, RGS4, PYCARD, LGALS3, UBASH3B, PPP4R4, LAMP3, LEPR, PIM1, CHP1, B2M, MSX2, APLP2, OSR1, DKK1, GEM, SIGIRR, SFRP1, SLPI, PRKAR1B, HECW2, SERPING1, DGKH, CDC42SE1, FICD, RRAD, HPCA, PDGFB, ARL2, ADRB2, CBARP, C3, CYP27B1, MAP2, PRKAR2B, NDN, NLRP3, SFN, PPARGC1A, HEXIM1, JUN, GADD45A, TNK2, RARRES1, TFPI2, RDX, ESR1, NFATC4…	1674	1234	19229	1.38699	0.243778	0.00109789		negative regulation of molecular function	GO:0044092	1150	151	105.23	1.43	3.56e-05	0.00265
GO:0044093	1.5904e-05	GOTERM_BP_FAT	positive regulation of molecular function	209	11.3156	2.08364e-07	F11R, EDNRA, RPS6KA5, KDR, B2M, ARRDC4, EPHA5, MEF2C, EPHA6, ANK2, MAPK8IP3, DKK1, TIAM2, BTC, AR, SFRP1, CLDN3, LARS1, ADPRH, FDX1, TRIM14, PRKCQ, DCUN1D5, EPHA10, PDGFB, LPAR1, TGFA, GATA3, HIF1A, CYP27B1, MRNIP, PDGFD, PDGFC, TP53BP1, PPARGC1A, TNFSF18, WNT10B, AFAP1L2, JUP, GADD45A, PLK2, FZD8, LARP6, GADD45G, PKIB, EHD3, SLC6A9, RGL3, CD200, TP73, FANK1, RYR2, CDKN1A, LFNG, TRIM6, TNFAIP8L3,…	1674	1708	19229	1.40559	0.0019384	1.47477e-05		positive regulation of molecular function	GO:0044093	1590	190	145.49	1.31	0.000423	0.0188
GO:0045595	2.4422e-07	GOTERM_BP_FAT	regulation of cell differentiation	249	13.4813	1.44245e-09	CYFIP1, SERPINE2, NEXMIF, PLEKHB1, F11R, UBASH3B, KDR, DPF3, CCN3, SOX9, B2M, TP63, SOX5, CDON, MEF2C, MAPK8IP3, DKK1, OVOL2, PSG9, TIAM2, BTC, AR, SFRP1, HECW2, MGARP, NBL1, SHOX2, PDGFB, LPAR1, GATA3, HIF1A, CYP27B1, GJC2, FLRT2, MAP2, TTPA, ZBED2, INPP5J, MAP6, SFN, ZBTB7C, H4C8, TNFSF18, NTNG1, WNT10B, SIGLEC15, JUN, FZD3, XBP1, EGR2, JAG1, DMPK, PLK2, SUCO, GDF5, NFATC4, COL1A1, GRIN3A, ID1,…	1674	1992	19229	1.43586	1.3432e-05	2.26464e-07		regulation of cell differentiation	GO:0045595	1581	205	144.67	1.42	2.28e-06	0.00028
GO:0045597	1.50157e-05	GOTERM_BP_FAT	positive regulation of cell differentiation	148	8.01299	1.93501e-07	CCDC71L, FOXA1, CYFIP1, WASHC5, MTCH2, CSF2, SERPINE2, F11R, FGF2, RIMS2, NPPC, PIM1, KDR, DPF3, SOX9, IL6R, TP63, SOX5, CDON, MEF2C, MSX2, MAMSTR, WNT5A, MAGI2, MAPK8IP3, DKK1, OVOL2, TIAM2, BTC, AR, SFRP1, MYADM, ADAM8, NBL1, FBN2, SEMA7A, PKDCC, SHOX2, LPAR1, GATA3, MACROH2A2, HIF1A, SCUBE2, CYP27B1, SDCBP, GJC2, BRINP1, MAN2A1, ZBED2, MAP6, NLRP3, SFN, ZBTB7C, PACSIN1, WNT10B, FZD3, XBP1, JUN…	1674	1118	19229	1.52062	0.00180026	1.3924e-05		positive regulation of cell differentiation	GO:0045597	884	125	80.89	1.55	9.11e-06	0.000866
GO:0045669	0.00918585	GOTERM_BP_FAT	positive regulation of osteoblast differentiation	18	0.974553	0.000377205	YAP1, FBN2, WNT10B, MEF2C, JAG1, MSX2, SUCO, LRP3, TENT5A, FGF2, GLI3, SCUBE2, NPPC, BMP2, IL6R, PDLIM7, TP63, DDR2	1674	79	19229	2.61726	0.970199	0.00851802		positive regulation of osteoblast differentiation	GO:0045669	68	18	6.22	2.89	0.000235	0.0118
GO:0045766	0.0128632	GOTERM_BP_FAT	positive regulation of angiogenesis	35	1.89496	0.000560833	GRN, RAMP2, ECM1, CXCL8, CHRNA7, ITGB2, CXCR4, HSPB1, NR2E1, FGF2, THBS1, HIF1A, FUT1, HK2, AQP1, C3, BMPER, MDK, C3AR1, KDR, ITGAX, PTK2B, CD34, XBP1, JUP, NOS3, PLK2, TNFSF12, WNT5A, VEGFB, HIPK2, VEGFA, TJP1, LRG1, STIM1	1674	217	19229	1.85272	0.994614	0.0119281		positive regulation of angiogenesis	GO:0045766	167	34	15.28	2.22	8.96e-05	0.00547
GO:0045778	0.000421613	GOTERM_BP_FAT	positive regulation of ossification	26	1.40769	9.13241e-06	FBN2, YAP1, PKDCC, LRP3, PTN, ADRB2, FGF2, GLI3, SCUBE2, NPPC, ALOX5, IL6R, PDLIM7, TP63, WNT10B, MEF2C, JAG1, MSX2, TGFB3, OSR1, WNT5A, SUCO, TENT5A, P2RX7, BMP2, DDR2	1674	112	19229	2.66659	0.0815257	0.000390961		positive regulation of ossification	GO:0045778	55	16	5.03	3.18	0.000211	0.0108
GO:0045785	0.000100776	GOTERM_BP_FAT	positive regulation of cell adhesion	76	4.11478	1.68825e-06	IL21, FOXA1, PTPRU, ITGB2, FMN1, LAMC1, F11R, GLI3, SIRPB1, IL27RA, PYCARD, MDK, KDR, SIRPA, IL12A, B2M, EDIL3, IL6R, TPM1, IGFBP2, WNT5A, RHOD, VAV1, ADAM19, SFRP1, MYADM, CDH13, PRKCQ, ADAM8, CD47, ZP3, UTRN, CD44, CARD11, CHST2, HLA-DQB1, PTAFR, PDGFB, NEDD9, ARL2, FBLN1, PTN, GATA3, HSD17B12, FBLN2, FUT1, MALT1, FUT4, DPP4, ADGRG1, HLX, ABI3BP, ALOX5, RPS3, GCNT2, PTK2B, NLRP3, STX4, TNFRSF14…	1674	497	19229	1.75654	0.0155981	9.34492e-05		positive regulation of cell adhesion	GO:0045785	488	75	44.65	1.68	5.72e-05	0.00385
GO:0045859	1.28248e-07	GOTERM_BP_FAT	regulation of protein kinase activity	119	6.44288	7.02389e-10	CCNH, NRK, CBLB, ADARB1, IPO7, CLU, FGF2, IPO5, RGS4, PYCARD, HERC5, UBASH3B, PIM1, CHP1, IL6R, MEF2C, WNT5A, F2R, MAPK8IP3, DKK1, BTC, SFRP1, PRKAR1B, NHLRC1, ADAM8, TNIK, CSF1R, CEMIP, SHC2, PDGFB, TGFA, ADRB2, INAVA, CCNB3, MRNIP, PRKAR2B, PDGFD, PDGFC, SFN, MAP2K6, HEXIM1, AFAP1L2, GADD45A, TGFB3, FZD8, GADD45G, EFNA1, PKIB, DAB2, BMP2, PTPRB, MAP3K15, PTPRC, PKIA, TAB3, COPS8, FGF13, CCNJL, …	1674	770	19229	1.77524	6.54063e-06	1.18924e-07		regulation of protein kinase activity	GO:0045859	668	99	61.13	1.62	1.49e-05	0.0013
GO:0045861	0.0153952	GOTERM_BP_FAT	negative regulation of proteolysis	52	2.81538	0.000687758	ECM1, SERPINE2, SERPINE3, PROS1, PLAT, SERPINA9, AQP1, OPHN1, PLAU, LAMP3, TIMP1, TIMP4, CTSB, PRKCG, SERPINB2, APLP2, SERPINB9, NGF, RENBP, UCHL5, SLPI, MAP1A, GAS1, SERPING1, GAS6, CD44, BIRC2, ITIH3, TFPI, THBS1, CST6, CST3, C3, SDCBP, DNAJB6, IFI16, CAMK2N1, GPC3, TM4SF20, SPOCK1, CD59, SFN, SNCA, RARRES1, TFPI2, SORL1, AGT, HIPK2, VEGFA, EFNA1, BST2, PI16	1674	370	19229	1.61437	0.998349	0.0142759		negative regulation of proteolysis	GO:0045861	345	53	31.57	1.68	0.000933	0.0354
GO:0045937	1.81787e-06	GOTERM_BP_FAT	positive regulation of phosphate metabolic process	166	8.98755	1.69839e-08	CSF2, PID1, NRK, CLU, FGF2, PYCARD, EDNRA, FGF7, RPS6KA5, BMPER, LEPR, PIM1, KDR, CHP1, IL12A, SOX9, IL6R, CDON, EPHA5, MEF2C, EPHA6, LMO4, WNT5A, F2R, MAGI2, MAPK8IP2, MAPK8IP3, DKK1, CLIP3, BTC, AR, CLDN3, GAREM1, STIM1, GPD1, ADAM8, RAB38, TNIK, ADTRP, NECAB2, CSF1R, SEMA7A, CEMIP, SHC2, EPHA10, CHRNA7, HPCA, PDGFB, LPAR1, PIK3R3, TGFA, CACNA1D, ADRB2, HIF1A, INAVA, C3, SDCBP, HRH1, MRNIP, PDG…	1674	1243	19229	1.53405	0.000158142	1.6857e-06		positive regulation of phosphate metabolic process	GO:0045937	911	127	83.36	1.52	1.56e-05	0.00134
GO:0048146	0.0102159	GOTERM_BP_FAT	positive regulation of fibroblast proliferation	15	0.812128	0.000425662	CD74, CDKN1A, JUN, WNT5A, PDGFB, FBLN1, ESR1, AGT, AQP1, FOSL2, BTC, PDGFD, PDGFC, GAS6, DDR2	1674	59	19229	2.92039	0.981025	0.00947317		positive regulation of fibroblast proliferation	GO:0048146	54	14	4.94	2.83	0.00133	0.0461
GO:0048167	0.00402871	GOTERM_BP_FAT	regulation of synaptic plasticity	37	2.00325	0.000137146	RGS14, SERPINE2, STXBP1, RASGRF2, CHRNA7, CAMK2A, FAM107A, PLAT, ITPR3, PTN, AKAP5, ADCY1, NR2E1, RIMS2, HRH1, SYNGR1, RELN, RIMS3, LRRTM2, PTK2B, STX4, SNCA, PRKCG, EGR2, MEF2C, MME, KCNB1, PLK2, SORCS3, AGT, GRIN2D, NFATC4, PRKAR1B, MAP1A, ITPKA, SHANK3, DGKI	1674	218	19229	1.9496	0.72118	0.00373582		regulation of synaptic plasticity	GO:0048167	194	40	17.75	2.25	1.39e-05	0.00123
GO:0048468	7.07931e-08	GOTERM_BP_FAT	cell development	286	15.4846	3.42106e-10	CYFIP1, SERPINE2, NEXMIF, ADARB1, F11R, EDNRA, RPS6KA5, OPHN1, KDR, SOX9, B2M, TP63, CDON, EPHA5, MEF2C, EPHA6, PAQR7, UNC5A, ACTN1, ANK2, MAPK8IP2, MAPK8IP3, DKK1, OVOL2, TIAM2, AR, SFRP1, CLDN3, HECW2, MAP1A, AKIP1, ALPK3, PRKCQ, MGARP, ALPK2, NBL1, GPM6A, EPHA10, STXBP1, SHOX2, PDGFB, LPAR1, GATA3, NYAP2, HIF1A, C3, UGT8, GJC2, FLRT2, MAP2, TTPA, INPP5J, MAP6, SFN, VASP, NTNG1, WNT10B, GSTM3, …	1674	2326	19229	1.4124	3.18569e-06	6.56463e-08		cell development	GO:0048468	1725	221	157.85	1.4	1.93e-06	0.00024
GO:0048514	0.000935359	GOTERM_BP_FAT	blood vessel morphogenesis	95	5.14348	2.23996e-05	FKBP10, ECM1, CXCL8, B4GALT1, FLT4, PDE3B, CHD7, ITGB2, TNFAIP3, SIX1, HSPB1, RORA, NR2E1, SAT1, FGF2, HK2, AQP1, TMEM100, HHEX, EDNRA, SGCD, BMPER, ADAMTS1, MDK, C3AR1, KDR, ITGAX, LEPR, IL12A, CCN3, SLC12A6, CD34, TEAD2, EGFL7, EDN1, MMP2, WNT5A, HSPG2, OVOL2, TGFBR3, MMP14, STIM1, COL4A1, ANGPTL2, MMP19, CDH13, PPARG, ADAM8, ADTRP, YAP1, RAMP2, GRN, CHRNA7, CXCR4, PIK3R3, TGFA, PRCP, PTN, THBS…	1674	708	19229	1.54132	0.18827	0.000867357		blood vessel morphogenesis	GO:0048514	421	66	38.52	1.71	9.45e-05	0.0057
GO:0048584	8.64957e-08	GOTERM_BP_FAT	positive regulation of response to stimulus	308	16.6757	4.45854e-10	CYFIP1, CBLB, F11R, IL27RA, LGALS3, C3AR1, KDR, DPF3, IL12A, CCN3, SOX9, B2M, TP63, WLS, CDON, DYNC2H1, PRKCG, GBP5, MEF2C, IL1R1, MAPK8IP2, MAPK8IP3, DKK1, BTC, AR, AZGP1, SFRP1, RNF125, GAREM1, CLDN3, PLPP4, PRKAR1B, LARS1, RRAGD, TRIM14, SERPING1, PRKCQ, ATF3, CFD, NECAB2, INTU, MAOA, STXBP1, SHOX2, PDGFB, LPAR1, MGST2, TGFA, GATA3, HIF1A, C3, CYP27B1, TRPM2, CD79A, MRNIP, PDGFD, PDGFC, S100A1…	1674	2550	19229	1.38743	4.15179e-06	8.02073e-08		positive regulation of response to stimulus	GO:0048584	2223	283	203.42	1.39	8.05e-08	1.52e-05
GO:0048585	1.52115e-05	GOTERM_BP_FAT	negative regulation of response to stimulus	220	11.9112	1.97658e-07	PID1, SERPINE2, CBLB, IL27RA, LGALS3, RPS6KA6, UBASH3B, IL12A, CCN3, SOX9, TP63, CHID1, VPS18, MAPK8IP2, DKK1, OVOL2, PSG9, SIGIRR, AR, SFRP1, RNF125, FNDC4, CLDN3, SERPING1, PRKCQ, ALPK2, NBL1, ATF3, NECAB2, PDGFB, LPAR1, GATA3, HIF1A, FIGNL1, TP53BP1, TNFSF18, XBP1, HOMER2, FOXF1, PLK2, PDE2A, ABCA7, NMI, NFATC4, BST2, CYLD, FERMT1, GRIN3A, SLC6A9, CCDC88C, PDE3A, CHRFAM7A, ATM, MESP1, PTPRU, C…	1674	1816	19229	1.39158	0.0018389	1.41056e-05		negative regulation of response to stimulus	GO:0048585	1620	219	148.24	1.48	5.95e-08	1.17e-05
GO:0048589	0.000131222	GOTERM_BP_FAT	developmental growth	98	5.3059	2.41851e-06	CYFIP1, ADARB1, FGF2, ENO3, RGS4, RIMS2, NPPC, EDNRA, FGF7, CDH1, SALL4, LEPR, PIM1, CCN3, SOX9, SH3GL2, SEMA6B, GAMT, MEF2C, COL27A1, MSX2, WNT5A, MAGI2, NPY1R, POU3F2, SELENON, AR, SFRP1, NINJ2, SEMA7A, PKDCC, GATA3, RTF1, ADRB2, MAP2, STC2, PSAP, NDN, WNT10B, TRPV2, GDF5, ESR1, LHX2, FES, BCL2, ATM, FGF13, TP73, MESP1, CDKN1A, ECM1, CHD7, SIX1, FMN1, GLI3, RNF157, MDK, KDM6A, EMX1, EDN1, DCC, …	1674	698	19229	1.61277	0.0222694	0.000121682		developmental growth	GO:0048589	413	63	37.79	1.67	0.000298	0.0141
GO:0048638	0.00855909	GOTERM_BP_FAT	regulation of developmental growth	52	2.81538	0.00033525	CYFIP1, CDKN1A, CHD7, SIX1, FGF2, RIMS2, RGS4, RNF157, NPPC, CDH1, PIM1, SEMA6B, GAMT, MEF2C, EDN1, DCC, WNT5A, NPY1R, NGF, DUSP9, POU3F2, TGFBR3, AR, SFRP1, ZP3, YAP1, PRKN, SEMA7A, SEMA3D, CXCR4, ADRB2, NTN1, FOXS1, MAP2, HLX, STC2, TRIM46, MBD5, LIMK1, TRPV2, GDF5, SYT17, TBX2, VEGFA, MAPK11, BCL2, EPPK1, PI16, FGF13, KCNK2, CDK5R1, TP73	1674	359	19229	1.66383	0.955947	0.00793682		regulation of developmental growth	GO:0048638	324	52	29.65	1.75	0.000331	0.0154
GO:0048646	3.33614e-06	GOTERM_BP_FAT	anatomical structure formation involved in morphogenesis	166	8.98755	3.43932e-08	FOXA1, COL12A1, RORA, CELSR1, SAT1, FGF2, AQP1, EDNRA, OPHN1, BMPER, SALL4, LEPR, PIM1, C3AR1, KDR, IL12A, CCN3, SOX9, SLC12A6, TP63, WLS, KCNH1, CDON, MEF2C, AGTPBP1, MSX2, LMO4, ACTN1, OSR1, TPM1, WNT5A, ANK2, HSPG2, DKK1, OVOL2, AR, SFRP1, STIM1, COL4A1, ADAM8, ADTRP, FBN2, CHRNA7, HTRA1, PIK3R3, CEND1, TGFA, GATA3, RTF1, HIF1A, FUT1, C3, UGT8, ADGRG1, CALD1, VASP, WNT10B, STARD13, FZD3, XBP1,…	1674	1256	19229	1.51817	0.000320218	3.0936e-06		anatomical structure formation involved in morphogenesis	GO:0048646	941	139	86.11	1.61	3.51e-07	5.39e-05
GO:0048660	0.0343222	GOTERM_BP_FAT	regulation of smooth muscle cell proliferation	31	1.6784	0.00196284	CDKN1A, PTAFR, PDGFB, TNFAIP3, AKR1B1, NDRG2, FGF2, THBS1, NPPC, ADAMTS1, PDGFD, IL12A, S1PR2, PPARGC1A, IL6R, PRKG1, ABCC4, XBP1, JUN, MEF2C, EDN1, TGFB3, NOS3, MMP2, TPM1, CYBA, AGT, BMP2, CDH13, PPARG, DDR2	1674	198	19229	1.79845	1	0.0318269		regulation of smooth muscle cell proliferation	GO:0048660	142	31	12.99	2.39	4.72e-05	0.00334
GO:0048666	1.17241e-06	GOTERM_BP_FAT	neuron development	157	8.50027	9.4427e-09	CYFIP1, WASHC5, NRK, ADARB1, FRY, DOCK10, RIMS2, EDNRA, RPS6KA5, OPHN1, CDH1, DENND5A, B2M, SH3GL2, PITX3, SEMA6B, EPHA5, MEF2C, EPHA6, AGTPBP1, UNC5A, APLP2, WNT5A, MAGI2, MAPK8IP2, POU3F2, MAPK8IP3, DKK1, TIAM2, HECW2, MAP1A, PRKCQ, TNIK, MGARP, NBL1, GPM6A, CSF1R, SEMA7A, BRSK2, EPHA10, STXBP1, SHOX2, LPAR1, GATA3, NYAP2, C3, UGT8, FLRT2, MAP2, INPP5J, MAP6, NDN, RAB6A, RAB6B, PDZD7, PACSIN1, …	1674	1149	19229	1.56957	8.79265e-05	1.08717e-06		neuron development	GO:0048666	843	120	77.14	1.56	1e-05	0.000943
GO:0048667	4.22003e-05	GOTERM_BP_FAT	cell morphogenesis involved in neuron differentiation	86	4.6562	6.29923e-07	CYFIP1, TENM2, PTPRQ, LAMC2, NR2E1, ADARB1, GLI3, MYPN, DOCK10, EDNRA, RPS6KA5, OPHN1, CDH1, BOC, RAC2, KIF1A, SEMA6B, EPHA5, LYPLA2, MEF2C, EDN1, EPHA6, UNC5A, DCC, APLP2, WNT5A, PRMT3, VSTM2L, NGF, MAPK8IP2, ZDHHC15, ENAH, TIAM2, TUBB2B, ALS2, CDHR1, MAP1A, ITPKA, PRKCQ, SHANK3, NLGN3, CSF1R, LAMA5, SEMA7A, BRSK2, EPHA10, SEMA3D, STXBP1, SHOX2, LRP4, GATA3, ADCY1, NTN1, TRAK2, PRTG, RELN, PTPRZ…	1674	571	19229	1.73007	0.00584868	3.91323e-05		cell morphogenesis involved in neuron differentiation	GO:0048667	440	75	40.26	1.86	2.46e-06	0.000299
GO:0048699	1.51945e-07	GOTERM_BP_FAT	generation of neurons	212	11.4781	8.48491e-10	CYFIP1, SERPINE2, NEXMIF, ADARB1, EDNRA, RPS6KA5, OPHN1, SOX9, B2M, SOX5, CDON, DYNC2H1, EPHA5, MEF2C, EPHA6, UNC5A, MAPK8IP2, MAPK8IP3, DKK1, EML1, TIAM2, SFRP1, HECW2, MAP1A, PRKCQ, MGARP, NBL1, ASTN1, GPM6A, EPHA10, STXBP1, CEP85L, SHOX2, LPAR1, CEND1, GATA3, NYAP2, HIF1A, C3, UGT8, GJC2, FLRT2, MAP2, INPP5J, MAP6, VASP, NTNG1, WNT10B, JUN, FZD3, XBP1, EGR2, JAG1, PLK2, FZD8, GDF5, NFATC4, GRI…	1674	1624	19229	1.49952	7.90112e-06	1.40898e-07		generation of neurons	GO:0048699	1134	157	103.77	1.51	1.77e-06	0.000225
GO:0048729	2.9428e-06	GOTERM_BP_FAT	tissue morphogenesis	100	5.41419	3.00221e-08	FOXA1, ADARB1, CELSR1, FGF2, CELSR3, EDNRA, FGF7, OPHN1, SALL4, KDR, SOX9, TP63, WLS, MEF2C, MSX2, LMO4, OSR1, FST, TPM1, WNT5A, MAGI2, DKK1, OVOL2, AR, SFRP1, COL4A1, PGR, CSF1R, BRSK2, INTU, SHOX2, TMEM59L, GATA3, HIF1A, ADAMTS16, VASP, STARD13, FZD3, JAG1, FOXF1, SETDB2, MICAL2, CPLANE1, ESR1, NFATC4, FERMT1, DAB2, BMP2, VANGL2, COL5A1, LHX2, BCL2, LCN2, DCHS1, TRIM71, MESP2, MESP1, RYR2, SPEF…	1674	653	19229	1.75909	0.000279527	2.72885e-06		tissue morphogenesis	GO:0048729	568	89	51.97	1.71	5.93e-06	0.000608
GO:0048732	0.0100424	GOTERM_BP_FAT	gland development	65	3.51922	0.000417356	FOXA1, MESP1, SERPINE2, PRKCSH, TNFAIP3, SIX1, FGF2, HK2, GLI3, FGF7, EDNRA, ATP7B, MDK, CDH1, SOX9, PITX1, TP63, WLS, CPT1A, EDN1, MSX2, LMO4, MMP2, WNT5A, CYP7B1, POU3F2, TGFBR3, AR, SFRP1, CACNB4, ESRP2, PGR, IRF6, CSF1R, LAMA5, PLAG1, CEBPG, TGFA, PTN, GATA3, HIF1A, NTN1, ACAT1, MAN2A1, HLX, PSAP, UCP2, STAT6, PCK2, JUN, XBP1, CADM1, TGFB3, EGF, MGMT, FOXF1, TYR, ESR1, SULF2, TBX2, VEGFA, BMP…	1674	481	19229	1.55228	0.979498	0.00931232		gland development	GO:0048732	422	62	38.62	1.61	0.00085	0.0327
GO:0048754	0.000287943	GOTERM_BP_FAT	branching morphogenesis of an epithelial tube	33	1.78668	5.78236e-06	FOXA1, YAP1, LAMA5, TMEM59L, SIX1, CELSR1, FGF2, GLI3, ADAMTS16, EDNRA, MDK, KDR, GPC3, SOX9, EDN1, MSX2, EGF, FOXF1, WNT5A, ESR1, AGT, NFATC4, TBX2, VEGFA, AR, BMP2, MMP14, COL4A1, ESRP2, BCL2, DCHS1, SPRY1, PGR	1674	159	19229	2.38406	0.0524215	0.000267009		branching morphogenesis of an epithelial tube	GO:0048754	137	31	12.54	2.47	3.03e-05	0.0023
GO:0048812	5.87723e-07	GOTERM_BP_FAT	neuron projection morphogenesis	100	5.41419	3.59753e-09	CYFIP1, NRK, ADARB1, DOCK10, RIMS2, EDNRA, RPS6KA5, OPHN1, CDH1, SH3GL2, SEMA6B, EPHA5, EPHA6, UNC5A, APLP2, WNT5A, MAPK8IP2, TIAM2, MAP1A, PRKCQ, TNIK, NBL1, GPM6A, CSF1R, SEMA7A, BRSK2, EPHA10, STXBP1, SHOX2, GATA3, NYAP2, UGT8, FLRT2, MAP2, MAP6, NDN, PACSIN1, NTNG1, VASP, FZD3, EGR2, TRPV2, NFATC4, EFNA1, PTPRD, LHX2, ID1, BCL2, FGF13, TENM2, LAMC2, NR2E1, GLI3, MYPN, RNF157, BOC, RAC2, KIF1A…	1674	627	19229	1.83203	3.34997e-05	5.44995e-07		neuron projection morphogenesis	GO:0048812	479	85	43.83	1.94	1.18e-07	2.11e-05
GO:0048858	9.78946e-07	GOTERM_BP_FAT	cell projection morphogenesis	101	5.46833	7.25379e-09	CYFIP1, NRK, ADARB1, DOCK10, RIMS2, EDNRA, RPS6KA5, OPHN1, CDH1, SH3GL2, ARPIN, SEMA6B, EPHA5, EPHA6, UNC5A, APLP2, WNT5A, MAPK8IP2, TIAM2, MAP1A, PRKCQ, TNIK, NBL1, GPM6A, CSF1R, SEMA7A, BRSK2, EPHA10, STXBP1, SHOX2, GATA3, NYAP2, UGT8, FLRT2, MAP2, MAP6, NDN, PACSIN1, NTNG1, VASP, FZD3, EGR2, TRPV2, NFATC4, EFNA1, PTPRD, LHX2, ID1, BCL2, FGF13, TENM2, LAMC2, NR2E1, GLI3, MYPN, RNF157, BOC, RAC2…	1674	644	19229	1.80151	6.7545e-05	9.07774e-07		cell projection morphogenesis	GO:0048858	489	86	44.75	1.92	1.56e-07	2.72e-05
GO:0048870	2.29661e-13	GOTERM_BP_FAT	cell motility	261	14.131	1.7264e-16	SERPINE2, NEXMIF, ADARB1, F11R, IL27RA, AQP1, LGALS3, EDNRA, OPHN1, C3AR1, KDR, IL12A, CCN3, SOX9, ARPIN, TNS1, MEF2C, IL1R1, MTUS1, PSG2, OVOL2, SFRP1, CLDN3, LRATD1, CLDN7, PRKCQ, HOATZ, NBL1, ASTN1, GPM6A, GRB7, CEP85L, PDGFB, LPAR1, CEND1, PIK3R3, GATA3, HIF1A, TRPM2, STRIP2, FLRT2, PDGFD, PDGFC, S100A14, PPARGC1A, TNFSF18, NTNG1, STARD13, JUN, FZD3, XBP1, DNAH11, JAG1, HACE1, JUP, GADD45A, F…	1674	1827	19229	1.64098	2.06768e-12	2.12964e-13		cell motility	GO:0048870	1061	166	97.09	1.71	4.36e-10	1.63e-07
GO:0050673	0.000127769	GOTERM_BP_FAT	epithelial cell proliferation	73	3.95236	2.31884e-06	ECM1, B4GALT1, FLT4, TNFAIP3, LAMC1, FGF2, FGF7, BMPER, MDK, KDR, IL12A, CCN3, SOX9, CD34, B2M, TP63, EGFL7, MEF2C, OSR1, FST, WNT5A, CYBA, CYP7B1, MTSS1, OVOL2, TGFBR3, AR, SFRP1, MMP14, ESRP2, FSHR, CDH13, PPARG, IRF6, YAP1, GRN, INTU, HTRA1, PDGFB, TGFA, PTN, GATA3, THBS1, HIF1A, FUT1, HLX, ALOX5, GPC3, STAT6, SFN, WNT10B, JUN, XBP1, EGF, ST8SIA1, TNFSF12, OR51E2, DAB2IP, VEGFB, WNT7A, GDF5, E…	1674	475	19229	1.76535	0.0213616	0.00011848		epithelial cell proliferation	GO:0050673	170	33	15.56	2.12	0.000286	0.0138
GO:0050678	0.000131222	GOTERM_BP_FAT	regulation of epithelial cell proliferation	67	3.6275	2.42377e-06	ECM1, B4GALT1, FLT4, TNFAIP3, SIX1, LAMC1, FGF2, FGF7, MDK, KDR, IL12A, SOX9, B2M, TP63, EGFL7, MEF2C, OSR1, WNT5A, CYBA, CYP7B1, MTSS1, OVOL2, TGFBR3, AR, SFRP1, ESRP2, CDH13, PPARG, PGR, IRF6, YAP1, LAMA5, GRN, INTU, HTRA1, PDGFB, TGFA, PTN, GATA3, THBS1, HIF1A, FUT1, HLX, ALOX5, GPC3, SFN, BID, WNT10B, JUN, XBP1, JAG1, EGF, ST8SIA1, TNFSF12, DAB2IP, VEGFB, WNT7A, GDF5, SULF2, VEGFA, BMP2, DAB2…	1674	424	19229	1.81514	0.0223174	0.000121682		regulation of epithelial cell proliferation	GO:0050678	369	69	33.77	2.04	3.15e-07	4.94e-05
GO:0050679	0.001398	GOTERM_BP_FAT	positive regulation of epithelial cell proliferation	40	2.16567	3.67816e-05	YAP1, GRN, ECM1, B4GALT1, FLT4, HTRA1, PDGFB, TNFAIP3, TGFA, PTN, LAMC1, FGF2, HIF1A, FGF7, HLX, MDK, KDR, SOX9, TP63, XBP1, JUN, EGFL7, ST8SIA1, EGF, OSR1, TNFSF12, WNT5A, VEGFB, WNT7A, CYBA, CYP7B1, VEGFA, AR, BMP2, SFRP1, LRG1, ESRP2, ID1, CDH13, FGFR1	1674	229	19229	2.00644	0.290019	0.00129636		positive regulation of epithelial cell proliferation	GO:0050679	209	42	19.12	2.2	1.58e-05	0.00136
GO:0050730	0.0209087	GOTERM_BP_FAT	regulation of peptidyl-tyrosine phosphorylation	41	2.21982	0.00102388	IL21, CSF1R, DOCK3, CSF2, FLT3, ITGB2, PDGFB, NEDD9, LRP4, TGFA, CBLB, FGF7, RELN, PDGFD, PDGFC, SH3BP5, PTK2B, IL12A, ALKAL2, TNFRSF14, IL6R, TNFSF18, IL11, PTPN1, CD74, AFAP1L2, ANGPT1, EGF, TNK2, VEGFB, ADRA2A, AGT, VEGFA, EFNA1, BTC, SFRP1, KITLG, GPRC5A, PTPRC, GAS6, CD44	1674	277	19229	1.70022	0.999928	0.0193886		regulation of peptidyl-tyrosine phosphorylation	GO:0050730	261	42	23.88	1.76	0.00114	0.0412
GO:0050731	0.00862354	GOTERM_BP_FAT	positive regulation of peptidyl-tyrosine phosphorylation	34	1.84082	0.000342645	IL21, CSF1R, DOCK3, CSF2, FLT3, PDGFB, NEDD9, LRP4, TGFA, FGF7, RELN, PTK2B, IL12A, ALKAL2, TNFRSF14, IL6R, TNFSF18, IL11, PTPN1, CD74, AFAP1L2, ANGPT1, EGF, TNK2, VEGFB, ADRA2A, AGT, VEGFA, EFNA1, BTC, KITLG, PTPRC, GAS6, CD44	1674	203	19229	1.92391	0.95888	0.00799659		positive regulation of peptidyl-tyrosine phosphorylation	GO:0050731	193	34	17.66	1.93	0.00099	0.0369
GO:0050767	8.84717e-07	GOTERM_BP_FAT	regulation of neurogenesis	128	6.93016	6.46056e-09	FOXA1, CYFIP1, WASHC5, SERPINE2, NEXMIF, FGF2, RIMS2, CDH1, DENND5A, SOX9, B2M, PITX3, CDON, SEMA6B, MEF2C, WNT5A, MAGI2, POU3F2, MAPK8IP3, DKK1, TIAM2, MYCL, SFRP1, HECW2, TNIK, MGARP, NBL1, SEMA7A, BRSK2, SHOX2, LPAR1, GATA3, HIF1A, ADGRG1, GJC2, BRINP1, FLRT2, MAN2A1, MAP2, INPP5J, MAP6, PACSIN1, NTNG1, FZD3, EGR2, JAG1, PLK2, TRPV2, GDF5, NFATC4, EFNA1, PTPRD, SDK1, DAB2, BMP2, GRIN3A, LHX2, …	1674	879	19229	1.67272	6.0159e-05	8.20397e-07		regulation of neurogenesis	GO:0050767	373	60	34.13	1.76	0.000106	0.00623
GO:0050790	5.43502e-10	GOTERM_BP_FAT	regulation of catalytic activity	321	17.3795	9.92219e-13	RNH1, SERPINE2, SERPINE3, CCNH, CBLB, ADARB1, F11R, AQP1, HERC5, LGALS3, EDNRA, RINL, OPHN1, UBASH3B, PPP4R4, WDR91, KDR, TP63, ARRDC4, EPHA5, MEF2C, EPHA6, MAPK8IP3, DKK1, TIAM2, BTC, SFRP1, CLDN3, SLPI, PRKAR1B, LARS1, ADPRH, FDX1, SERPING1, NHLRC1, PRKCQ, CDC42SE1, DCUN1D5, FICD, EPHA10, PDGFB, LPAR1, MGST2, PIK3R3, TGFA, HIF1A, C3, CYP27B1, MRNIP, MAP2, PRKAR2B, PDGFD, PDGFC, SFN, HEXIM1, STA…	1674	2549	19229	1.44656	9.23943e-09	5.03989e-10		regulation of catalytic activity	GO:0050790	2373	305	217.14	1.4	9.6e-09	2.35e-06
GO:0050803	0.00194507	GOTERM_BP_FAT	regulation of synapse structure or activity	34	1.84082	5.59791e-05	NLGN3, GPM6A, CYFIP1, CLSTN2, CLSTN3, CTTNBP2, LRP4, SIX1, PTN, NTN1, RELN, LRRTM3, FLRT2, FRRS1L, SLITRK4, LRRTM2, GPC4, SYBU, SNCA, LINGO2, MEF2C, DMPK, WNT5A, MX1, DAB2IP, WNT7A, DKK1, NFATC4, PTPRD, ADGRL1, LRRN1, RAB17, SHANK3, TLR2	1674	185	19229	2.1111	0.406247	0.00180366		regulation of synapse structure or activity	GO:0050803	216	39	19.77	1.97	0.000235	0.0118
GO:0050804	2.53e-06	GOTERM_BP_FAT	modulation of synaptic transmission	81	4.38549	2.47522e-08	CYFIP1, SERPINE2, CLSTN2, CLSTN3, RASGRF2, GRIK5, FAM107A, LRRC4, GRIK4, PLAT, NR2E1, RIMS2, RGS4, RIMS3, OPHN1, FRRS1L, CDH1, LRRTM2, SYBU, SRGN, PRKCG, VPS18, MEF2C, EDN1, MME, GRID1, F2R, NGF, SORCS3, MAPK8IP2, DKK1, ADRA2A, TUBB2B, CACNB4, PRKAR1B, MAP1A, ITPKA, SHANK3, DGKI, NLGN3, PRKN, RGS14, STXBP1, CHRNA7, CAMK2A, ATP1A2, ITPR3, PTN, AKAP5, ADCY1, NALCN, CPLX1, NTF4, CACNG8, SYNGR1, HRH1…	1674	489	19229	1.90273	0.000230466	2.34607e-06		modulation of chemical synaptic transmission	GO:0050804	438	84	40.08	2.1	5.57e-09	1.48e-06
GO:0050806	0.00194507	GOTERM_BP_FAT	positive regulation of synaptic transmission	34	1.84082	5.59791e-05	NLGN3, RGS14, CLSTN2, SERPINE2, CLSTN3, STXBP1, RASGRF2, CHRNA7, FAM107A, ITPR3, PTN, AKAP5, ADCY1, NR2E1, NALCN, RIMS2, RGS4, CACNG8, RELN, RIMS3, LRRTM2, PTK2B, STX4, SNCA, PRKCG, MME, PLK2, WNT7A, GRIN2D, NFATC4, KISS1, CACNB4, PRKAR1B, SHANK3	1674	185	19229	2.1111	0.406247	0.00180366		positive regulation of synaptic transmission	GO:0050806	135	32	12.35	2.59	8.39e-06	0.000817
GO:0050807	0.00270898	GOTERM_BP_FAT	regulation of synapse organization	32	1.73254	8.49466e-05	NLGN3, GPM6A, CYFIP1, CLSTN2, CLSTN3, CTTNBP2, LRP4, SIX1, PTN, NTN1, RELN, LRRTM3, FLRT2, FRRS1L, SLITRK4, LRRTM2, GPC4, SNCA, LINGO2, MEF2C, DMPK, WNT5A, DAB2IP, WNT7A, DKK1, NFATC4, PTPRD, ADGRL1, LRRN1, RAB17, SHANK3, TLR2	1674	173	19229	2.12474	0.546634	0.00251203		regulation of synapse organization	GO:0050807	210	39	19.22	2.03	0.000187	0.00986
GO:0050808	1.71832e-06	GOTERM_BP_FAT	synapse organization	65	3.51922	1.55003e-08	GABRB3, CYFIP1, CLSTN2, CLSTN3, LRRC4, SIX1, ELFN1, LRRTM3, OPHN1, FRRS1L, CDH1, LRRTM2, DNER, BSN, SYBU, MEF2C, WNT5A, F2R, DKK1, C1QL1, CACNB4, ALS2, COL4A1, SHANK3, PDZRN3, TLR2, NLGN3, GPM6A, CTTNBP2, CHRNA7, LRP4, PTN, NTN1, SDCBP, RELN, FLRT2, SLITRK4, GPC4, PAK3, WASF3, SNCA, NLGN4Y, NTNG1, LINGO2, NLGN4X, DMPK, PCDHGC5, PCDHGC3, DAB2IP, CHCHD10, WNT7A, PCDHB10, NFATC4, PTPRD, SDK1, PPFIBP…	1674	355	19229	2.10323	0.000144328	1.59339e-06		synapse organization	GO:0050808	301	57	27.54	2.07	2.78e-06	0.000332
GO:0050818	0.00305659	GOTERM_BP_FAT	regulation of coagulation	23	1.24526	9.88008e-05	VKORC1, EDN1, SERPINB2, SERPINE2, NOS3, PROS1, F2R, PDGFB, PLA2G4A, PLAT, F11R, TFPI, THBS1, THBD, C1QTNF1, UBASH3B, PLAU, SERPING1, PRKCQ, ADTRP, IL6R, CD34, PRKG1	1674	106	19229	2.49243	0.601512	0.00283437		regulation of coagulation	GO:0050818	75	20	6.86	2.91	9.97e-05	0.0059
GO:0050819	0.000324229	GOTERM_BP_FAT	negative regulation of coagulation	17	0.920411	6.65032e-06	EDN1, SERPINB2, SERPINE2, NOS3, PROS1, PDGFB, PLAT, TFPI, THBS1, THBD, C1QTNF1, UBASH3B, PLAU, SERPING1, ADTRP, CD34, PRKG1	1674	53	19229	3.68446	0.0600494	0.000300657		negative regulation of coagulation	GO:0050819	50	17	4.58	3.72	2.71e-05	0.00215
GO:0050890	0.000177012	GOTERM_BP_FAT	cognition	55	2.9778	3.38361e-06	CYFIP1, ATP8A1, CHD7, FAM107A, SOBP, MDK, B2M, ZNF385A, PRKCG, MEF2C, MME, NGF, SORCS3, MAPK8IP2, DKK1, C1QL1, PRKAR1B, MAP1A, SHANK3, DGKI, TLR2, NLGN3, PRKN, RGS14, CHRNA7, NEDD9, ATP1A2, SLC1A4, ITPR3, PTN, ADCY1, HIF1A, NTF4, HRH1, RELN, BRINP1, PTPRZ1, CAMK2N1, PRKAR2B, PAK6, NLGN4Y, JUN, EGR2, DNAH11, NLGN4X, PLK2, LRRN4, ABCA7, AGT, NFATC4, GATM, TAFA2, SCN2A, FGF13, KCNK2	1674	327	19229	1.93204	0.031017	0.000164143		cognition	GO:0050890	317	57	29.01	1.97	1.16e-05	0.00106
GO:0050920	0.00377808	GOTERM_BP_FAT	regulation of chemotaxis	40	2.16567	0.000126179	CSF1R, SEMA7A, CXCL8, SEMA3D, PDGFB, LPAR1, CXCR4, HSPB1, PTN, FGF2, CXCL14, THBS1, DPP4, MDK, PDGFD, C3AR1, KDR, RAC2, PTK2B, IL12A, STX4, CCN3, S100A14, IL6R, SEMA6B, TNFSF18, CD74, EDN1, CAMK1D, SWAP70, WNT5A, MTUS1, VEGFB, CYRIB, VEGFA, TUBB2B, CDH13, GAS6, NBL1, FGFR1	1674	242	19229	1.89865	0.691199	0.00350341		regulation of chemotaxis	GO:0050920	228	41	20.86	1.97	0.000213	0.0108
GO:0050921	0.000234247	GOTERM_BP_FAT	positive regulation of chemotaxis	32	1.73254	4.54347e-06	CSF1R, CXCL8, PDGFB, LPAR1, CXCR4, HSPB1, PTN, FGF2, CXCL14, THBS1, MDK, PDGFD, C3AR1, KDR, RAC2, PTK2B, IL12A, STX4, S100A14, IL6R, TNFSF18, CD74, EDN1, CAMK1D, SWAP70, WNT5A, VEGFB, VEGFA, TUBB2B, CDH13, GAS6, FGFR1	1674	150	19229	2.45053	0.0414263	0.000217217		positive regulation of chemotaxis	GO:0050921	148	32	13.54	2.36	5.91e-05	0.00396
GO:0051017	0.00606766	GOTERM_BP_FAT	actin filament bundle assembly	30	1.62426	0.000222846	PRKN, FAM107A, LPAR1, NEDD9, ARRB1, F11R, PPM1E, PDLIM1, BAIAP2L1, ESPNL, CALD1, PTK2B, TGFB3, ACTN1, SWAP70, TPM1, LIMK1, RHOC, FHDC1, CORO2B, RHOD, MTSS1, TJP1, SFRP1, ID1, ZYX, SPIRE1, CD47, SHANK3, ARHGEF5	1674	166	19229	2.07594	0.87449	0.00562653		actin filament bundle assembly	GO:0051017	60	15	5.49	2.73	0.00124	0.044
GO:0051046	0.000874647	GOTERM_BP_FAT	regulation of secretion	92	4.98105	2.08518e-05	ITGAM, GRIK5, CHD7, ITGB2, ICA1, AQP1, RIMS2, RIMS3, C1QTNF1, RAC2, IL12A, CCN3, SPX, IL13RA2, CD34, SYBU, WLS, PRKCG, EPHA5, IL11, VPS18, CPT1A, MEF2C, EDN1, RHBDF2, F2R, PLA2G4A, CYBA, MYRIP, SDHD, TNFRSF1B, ADRA2A, SFRP1, GAL, CACNB4, PPARG, ADAM8, ADTRP, ZP3, DGKI, TLR2, PTGES, PRKN, BRSK2, STXBP1, CAMK2A, PTAFR, ADCY1, HIF1A, CPLX1, CBARP, DPP4, TRPM2, SDCBP, CAMK2N1, P2RY2, ALOX5, P2RY1, UC…	1674	679	19229	1.55639	0.176485	0.000811058		regulation of secretion	GO:0051046	623	88	57.01	1.54	0.00025	0.0124
GO:0051049	1.33519e-08	GOTERM_BP_FAT	regulation of transport	249	13.4813	3.98909e-11	CYFIP1, PID1, SERPINE2, AQP1, LGALS3, EDNRA, OPHN1, UBASH3B, IL12A, CCN3, B2M, WLS, PRKCG, EPHA5, VPS18, MEF2C, CPT1A, ANK2, MAPK8IP2, DKK1, OVOL2, SFRP1, PLPP4, HECW2, PTGES, NECAB2, RRAD, STXBP1, PDGFB, HIF1A, CBARP, C3, TRPM2, NKAIN4, CRACR2B, GJC2, MAP2, STC2, SFN, KCNN4, PPARGC1A, SCN3A, PCK2, XBP1, JUP, DMPK, HOMER2, FOXF1, RDX, ABCA7, RAB27B, STAM, GDF5, SNAP91, GRIN2D, BST2, FERMT1, EHD3,…	1674	1921	19229	1.48893	3.71464e-07	1.23812e-08		regulation of transport	GO:0051049	1766	249	161.6	1.54	1.65e-10	7.19e-08
GO:0051050	0.00277874	GOTERM_BP_FAT	positive regulation of transport	120	6.49702	8.83276e-05	ATP8A1, CLU, IPO5, AQP1, PYCARD, LGALS3, EDNRA, CDH1, SIRPA, CHP1, B2M, SYBU, WLS, SLC30A3, WNT5A, F2R, MAGI2, ANK2, CYBA, CLIP3, CACNB4, STIM1, ADAM8, PTGES, CEMIP, STXBP1, HPCA, PDGFB, CACNA1D, ADRB2, HIF1A, C3, TRPM2, SDCBP, GJC2, MAP2, SFN, KCNN4, SLC38A3, PLTP, MAP2K6, PCK2, SEC16B, XBP1, JUP, TGFB3, RDX, TRPV2, CHCHD10, TRPV3, ABCA7, RAB27B, STAM, DAB2, EHD3, BMP2, PTPRC, SLC6A9, LCN2, RYR2…	1674	975	19229	1.41377	0.560687	0.00257672		positive regulation of transport	GO:0051050	919	119	84.09	1.42	0.000452	0.0197
GO:0051056	0.00332667	GOTERM_BP_FAT	regulation of small GTPase mediated signal transduction	49	2.65295	0.000109317	DOCK3, RASGRF2, ARRB1, F11R, PSD2, RASGEF1A, OPHN1, ARHGDIB, CDON, ARHGEF12, RASA4B, SWAP70, PLEKHG6, F2R, ARHGEF19, RHOF, NGF, GMIP, RHOD, ARFGAP1, VAV1, ARHGAP45, TIAM2, RASA3, ALS2, RASA4, ARHGEF4, DOCK2, ARHGEF5, DGKI, CDC42SE1, LPAR1, FGD3, ADGRG1, ARHGAP20, RELN, CHN1, EPS8L2, RAP1GAP2, STARD13, IQSEC2, MCF2, RDX, DAB2IP, CYRIB, KITLG, ARHGAP31, SPRY1, F2RL2	1674	317	19229	1.77557	0.638689	0.00308481		regulation of small GTPase mediated signal transduction	GO:0051056	312	49	28.55	1.72	0.000753	0.0293
GO:0051091	0.0103529	GOTERM_BP_FAT	positive regulation of sequence-specific DNA binding transcription factor activity	42	2.27396	0.000432484	FANK1, FOXA1, CEBPG, ITGB2, CAMK2A, ADCY1, CLU, MALT1, PYCARD, TRIM6, RELN, RPS6KA5, RPS3, NLRP3, TP53BP1, PPARGC1A, IKBKE, TNFSF18, EPHA5, WNT10B, EDN1, CAMK1D, JUP, WNT5A, ESR1, MID2, AGT, HIPK2, VEGFA, AR, BMP2, SLCO3A1, TRIM14, PRKCQ, PPARG, ADAM8, RAB7B, CARD11, ARHGEF5, CD200, DDR2, TLR2	1674	274	19229	1.76076	0.982193	0.00960025		positive regulation of DNA-binding transcription factor activity	GO:0051091	268	43	24.52	1.75	0.00127	0.0445
GO:0051093	0.00183492	GOTERM_BP_FAT	negative regulation of developmental process	141	7.634	5.08493e-05	FOXA1, NEXMIF, LOXL3, RORA, CXCL14, RGS4, NPPC, RPS6KA6, UBASH3B, CDH1, ARHGDIB, IL12A, DENND5A, CCN3, SOX9, B2M, TP63, ARPIN, PITX3, SEMA6B, PIAS3, MSX2, OSR1, FST, WNT5A, HSPG2, DKK1, OVOL2, SFRP1, MGARP, ALPK2, SEMA7A, NPR2, PDGFB, LPAR1, CEND1, TNFRSF11B, FBLN1, GATA3, ADRB2, HIF1A, GLIS1, ADGRG1, BRINP1, MAP2, TTPA, STC2, INPP5J, PPARGC1A, TNFSF18, H4C8, WNT10B, STARD13, FZD3, XBP1, JAG1, GA…	1674	1168	19229	1.38668	0.377194	0.00170152		negative regulation of developmental process	GO:0051093	923	121	84.46	1.43	0.000243	0.0122
GO:0051094	4.2904e-08	GOTERM_BP_FAT	positive regulation of developmental process	212	11.4781	1.84295e-10	CYFIP1, SERPINE2, CBLB, F11R, AQP1, C3AR1, KDR, DPF3, SOX9, B2M, TP63, SOX5, CDON, MEF2C, MAPK8IP3, DKK1, OVOL2, TIAM2, BTC, AR, SFRP1, NBL1, SHOX2, PDGFB, LPAR1, GATA3, HIF1A, C3, CYP27B1, GJC2, FLRT2, PDGFD, ZBED2, MAP6, SFN, TP53BP1, PPARGC1A, ZBTB7C, WNT10B, JUN, FZD3, XBP1, EGR2, JAG1, JUP, PLK2, TNFSF12, SUCO, GDF5, COL1A1, FERMT1, PDE3A, LRRN1, TP73, MESP1, ECM1, SETD3, TENM3, TGFB1I1, GLI…	1674	1596	19229	1.52582	1.71616e-06	3.97848e-08		positive regulation of developmental process	GO:0051094	1339	190	122.53	1.55	2.52e-08	5.35e-06
GO:0051128	1.46143e-05	GOTERM_BP_FAT	regulation of cellular component organization	327	17.7044	1.8519e-07	CYFIP1, PID1, SERPINE2, TMEM97, FNBP1L, F11R, ENO3, LGALS3, RPS6KA5, BAIAP2L1, OPHN1, KDR, DPF3, CCN3, SOX9, B2M, ARPIN, PRKCG, EPHA5, GBP5, VPS18, MEF2C, HSPG2, DKK1, TIAM2, BTC, AR, SFRP1, CLDN3, HECW2, MAP1A, ADPRH, CLDN7, NHLRC1, PRKCQ, MGARP, CDC42SE1, NECAB2, GPM6A, INTU, DCUN1D5, CRACD, STXBP1, SHOX2, PDGFB, LPAR1, TGFA, GATA3, RTF1, SLAIN1, HIF1A, ADAMTS16, C3, CYP27B1, TRPM2, STRIP2, FLR…	1674	2899	19229	1.29569	0.001723	1.35518e-05		regulation of cellular component organization	GO:0051128	2364	291	216.32	1.35	8.16e-07	0.000112
GO:0051130	0.0107135	GOTERM_BP_FAT	positive regulation of cellular component organization	165	8.93341	0.000452118	CYFIP1, WASHC5, CSF2, CLSTN2, ATP8A1, CLSTN3, FNBP1L, CLU, PYCARD, RIMS2, LGALS3, RPS6KA5, BAIAP2L1, KDR, SIRPA, SOX9, B2M, SH3GL2, ARPIN, GBP5, MSX2, SWAP70, TPM1, WNT5A, MAGI2, CYBA, TIAM2, CLIP3, BTC, AR, SFRP1, CLDN3, MYADM, PRKCQ, MGARP, TRABD2B, GPM6A, SEMA7A, CRACD, SHOX2, PDGFB, LPAR1, TGFA, ARL2, GATA3, RTF1, ADRB2, SLAIN1, HIF1A, C3, SDCBP, FLRT2, MAP6, BMF, PPARGC1A, PACSIN1, VASP, WNT…	1674	1470	19229	1.28934	0.98517	0.0099346		positive regulation of cellular component organization	GO:0051130	1054	138	96.45	1.43	8.57e-05	0.00533
GO:0051174	1.69907e-06	GOTERM_BP_FAT	regulation of phosphorus metabolic process	231	12.5068	1.51246e-08	PID1, CCNH, CBLB, ADARB1, HERC5, LGALS3, RPS6KA6, EDNRA, RPS6KA5, UBASH3B, PPP4R4, WDR91, PDK4, KDR, IL12A, SOX9, CDON, EPHA5, MEF2C, EPHA6, MAPK8IP2, MAPK8IP3, DKK1, BTC, AR, SFRP1, GAREM1, CLDN3, PRKAR1B, NHLRC1, ATF3, NECAB2, EPHA10, PDGFB, LPAR1, PIK3R3, TGFA, HIF1A, C3, GJC2, MRNIP, PRKAR2B, PDGFD, PDGFC, INPP5J, SFN, PPARGC1A, TNFSF18, HEXIM1, JUN, AFAP1L2, XBP1, GADD45A, FZD8, ABCA7, GDF5,…	1674	1866	19229	1.42201	0.000140831	1.57555e-06		regulation of phosphorus metabolic process	GO:0051174	1405	189	128.56	1.47	7.79e-07	0.000111
GO:0051240	3.20232e-09	GOTERM_BP_FAT	positive regulation of multicellular organismal process	257	13.9145	7.90951e-12	CYFIP1, SERPINE2, CBLB, F11R, IL27RA, AQP1, C3AR1, KDR, IL12A, SOX9, B2M, TP63, SOX5, CDON, GBP5, MEF2C, IL1R1, MAPK8IP3, DKK1, OVOL2, TIAM2, AR, RNF125, PRKAR1B, PRKCQ, NBL1, SHOX2, PDGFB, LPAR1, GATA3, HIF1A, C3, CYP27B1, GJC2, FLRT2, TTPA, PDGFD, ZBED2, MAP6, TP53BP1, WNT10B, JUN, AFAP1L2, FZD3, XBP1, EGR2, JAG1, JUP, CADM1, PLK2, TNFSF12, SUCO, ABCA7, GDF5, LARP6, NFATC4, COL1A1, FERMT1, PDE3…	1674	1968	19229	1.50006	7.36538e-08	2.9695e-09		positive regulation of multicellular organismal process	GO:0051240	1515	225	138.63	1.62	2.04e-11	1.1e-08
[truncated: 87 more rows]

## Sheet: S3
S3. REACTOME and KEGG pathways annotation of DE PCGs
Category	Term	Count	%	PValue	Genes	List Total	Pop Hits	Pop Total	Fold Enrichment	Bonferroni	Benjamini	FDR
[truncated: 14 more rows]

## Sheet: S4
Co-expression network between DE lncRNAs and PCGs
Gene1_ID	LncRNA	Attribute1	Gene2_ID	PCG	Attribute2	Rho	TOM
ENSG00000227039	ITGB2-AS1	LncRNA	ENSG00000144857	BOC	PCG	0.409541	0.0327806
[truncated: 3,456 more rows]

## Sheet: S5
LncRNA	PCG	GO	Term	Expression_lncRNA	Log2FC_lncRNA	Padj_lncRNA	Expression_PCG	Log2FC_PCG	Padj_PCG
[truncated: 1,018 more rows]

[truncated: 7 more sheets: S6, S7, S8, S9, S10, S11, S12]
